# Supplementary material for: Genomic and transcriptomic evidence of light-sensing, porphyrin biosynthesis, Calvin-Benson-Bassham cycle, and urea production in Bathyarchaeota
Source: Microbiome. 2020 Mar 31;8:43. doi: 10.1186/s40168-020-00820-1 (PMC7110647; doi:10.1186/s40168-020-00820-1)
Supplement: Supplementary file 2 — Additional file 1: Table S1. Information and sequencing details of all samples. [file 40168_2020_820_MOESM1_ESM.xlsx]

## Sheet: Sheet1
Fuction/Gene name	Bin:Scaffold	Blast_hit	Identity	Align_length	E-value	Bitscore	Annotation_by_blast	KO_number	Annotation_by_KO	Average_transcript (RPB)
THMPT WL pathway
fmd/fwd	Bathyarchaeota_B23.nr.ko.anno:gi|1007510837|gb|LUCA01000011.1|_4	KYH41009	40.845	142	6.29e-25	103	formylmethanofuran dehydrogenase subunit E region [Candidatus Bathyarchaeota archaeon B26-2]	-	-
	Bathyarchaeota_B24.nr.ko.anno:gi|1007508777|gb|LUCB01000012.1|_54	KYH37043	100	158	2.06e-111	322	molybdopterin dinucleotide-binding protein [Candidatus Bathyarchaeota archaeon B24]	K00203	fwdD, fmdD; formylmethanofuran dehydrogenase subunit D [EC:1.2.7.12]
	Bathyarchaeota_B24.nr.ko.anno:gi|1007508777|gb|LUCB01000012.1|_55	KYH37044	100	427	0	870	tungsten-containing formylmethanofuran dehydrogenase 2 subunit B [Candidatus Bathyarchaeota archaeon B24]	K00201	fwdB, fmdB; formylmethanofuran dehydrogenase subunit B [EC:1.2.7.12]
	Bathyarchaeota_B24.nr.ko.anno:gi|1007508777|gb|LUCB01000012.1|_56	KYH37045	100	567	0	1166	protein fwdA [Candidatus Bathyarchaeota archaeon B24]	K00200	fwdA, fmdA; formylmethanofuran dehydrogenase subunit A [EC:1.2.7.12]
	Bathyarchaeota_B24.nr.ko.anno:gi|1007508777|gb|LUCB01000012.1|_57	KYH37046	100	279	0	543	molybdenum-containing formylmethanofuran dehydrogenase 1 subunit C [Candidatus Bathyarchaeota archaeon B24]	K00202	fwdC, fmdC; formylmethanofuran dehydrogenase subunit C [EC:1.2.7.12]
	Bathyarchaeota_B25.nr.ko.anno:gi|1007510447|gb|LUCC01000018.1|_2	KYH38578	100	143	4.9e-98	287	formylmethanofuran dehydrogenase subunit E [Candidatus Bathyarchaeota archaeon B25]	K11261	fwdE, fmdE; formylmethanofuran dehydrogenase subunit E [EC:1.2.7.12]
	Bathyarchaeota_B26-1.nr.ko.anno:gi|1007511660|gb|LUCD01000077.1|_14	KYH39704	100	54	4.3e-28	103	protein fwdA, partial [Candidatus Bathyarchaeota archaeon B26-1]	-	-
	Bathyarchaeota_B26-1.nr.ko.anno:gi|1007514044|gb|LUCD01000022.1|_20	KYH41926	100	274	0	544	tungsten-containing formylmethanofuran dehydrogenase 2 subunit C [Candidatus Bathyarchaeota archaeon B26-1]	K00202	fwdC, fmdC; formylmethanofuran dehydrogenase subunit C [EC:1.2.7.12]
	Bathyarchaeota_B26-1.nr.ko.anno:gi|1007514044|gb|LUCD01000022.1|_21	KYH41927	100	478	0	989	protein fwdA, partial [Candidatus Bathyarchaeota archaeon B26-1]	K00200	fwdA, fmdA; formylmethanofuran dehydrogenase subunit A [EC:1.2.7.12]
	Bathyarchaeota_B26-1.nr.ko.anno:gi|1007514123|gb|LUCD01000021.1|_6	KYH41988	100	489	0	1001	tungsten-containing formylmethanofuran dehydrogenase 2 subunit B [Candidatus Bathyarchaeota archaeon B26-1]	K00201	fwdB, fmdB; formylmethanofuran dehydrogenase subunit B [EC:1.2.7.12]
	Bathyarchaeota_B26-1.nr.ko.anno:gi|1007514123|gb|LUCD01000021.1|_7	KYH41989	100	140	2.56e-98	287	molybdopterin dinucleotide-binding protein [Candidatus Bathyarchaeota archaeon B26-1]	K00203	fwdD, fmdD; formylmethanofuran dehydrogenase subunit D [EC:1.2.7.12]
	Bathyarchaeota_B26-1.nr.ko.anno:gi|1007514853|gb|LUCD01000001.1|_17	KYH42681	100	143	7.75e-97	284	formylmethanofuran dehydrogenase subunit E region [Candidatus Bathyarchaeota archaeon B26-1]	-	-
	Bathyarchaeota_B26-2.nr.ko.anno:gi|1007512363|gb|LUCE01000037.1|_10	KYH40335	100	299	0	591	ferredoxin [Candidatus Bathyarchaeota archaeon B26-2]	K00205	fwdF, fmdF; 4Fe-4S ferredoxin
	Bathyarchaeota_B26-2.nr.ko.anno:gi|1007513059|gb|LUCE01000019.1|_53	KYH41009	99.306	144	1.16e-97	288	formylmethanofuran dehydrogenase subunit E region [Candidatus Bathyarchaeota archaeon B26-2]	K11261	fwdE, fmdE; formylmethanofuran dehydrogenase subunit E [EC:1.2.7.12]
	Bathyarchaeota_B26-2.nr.ko.anno:gi|1007513593|gb|LUCE01000010.1|_35	KYH41504	100	141	8.29e-98	286	molybdopterin dinucleotide-binding protein [Candidatus Bathyarchaeota archaeon B26-2]	K00203	fwdD, fmdD; formylmethanofuran dehydrogenase subunit D [EC:1.2.7.12]
	Bathyarchaeota_B26-2.nr.ko.anno:gi|1007513593|gb|LUCE01000010.1|_36	KYH41505	100	489	0	994	tungsten-containing formylmethanofuran dehydrogenase 2 subunit B [Candidatus Bathyarchaeota archaeon B26-2]	K00201	fwdB, fmdB; formylmethanofuran dehydrogenase subunit B [EC:1.2.7.12]
	Bathyarchaeota_B26-2.nr.ko.anno:gi|1007514295|gb|LUCE01000001.1|_5	KYH42153	100	276	0	555	tungsten-containing formylmethanofuran dehydrogenase 2 subunit C [Candidatus Bathyarchaeota archaeon B26-2]	K00202	fwdC, fmdC; formylmethanofuran dehydrogenase subunit C [EC:1.2.7.12]
	Bathyarchaeota_B26-2.nr.ko.anno:gi|1007514295|gb|LUCE01000001.1|_6	KYH42154	100	572	0	1177	protein fwdA [Candidatus Bathyarchaeota archaeon B26-2]	K00200	fwdA, fmdA; formylmethanofuran dehydrogenase subunit A [EC:1.2.7.12]
	Bathyarchaeota_B63.nr.ko.anno:gi|1007511466|gb|LUCF01000095.1|_5	KYH39524	100	477	0	973	tungsten-containing formylmethanofuran dehydrogenase 2 subunit B [Candidatus Bathyarchaeota archaeon B63]	K00201	fwdB, fmdB; formylmethanofuran dehydrogenase subunit B [EC:1.2.7.12]
	Bathyarchaeota_B63.nr.ko.anno:gi|1007514492|gb|LUCF01000022.1|_3	KYH42337	100	138	1.43e-96	283	formylmethanofuran dehydrogenase, subunit D [Candidatus Bathyarchaeota archaeon B63]	K00203	fwdD, fmdD; formylmethanofuran dehydrogenase subunit D [EC:1.2.7.12]
	Bathyarchaeota_B63.nr.ko.anno:gi|1007514755|gb|LUCF01000013.1|_10	KYH42587	100	287	0	577	ferredoxin [Candidatus Bathyarchaeota archaeon B63]	K00205	fwdF, fmdF; 4Fe-4S ferredoxin
	Bathyarchaeota_BA1.nr.ko.anno:gi|939572187|gb|LIHJ01000084.1|_47	KPV62163	100	271	0	545	Tungsten-containing formylmethanofuran dehydrogenase 2 subunit C [Candidatus Bathyarchaeota archaeon BA1]	K00202	fwdC, fmdC; formylmethanofuran dehydrogenase subunit C [EC:1.2.7.12]
	Bathyarchaeota_BA1.nr.ko.anno:gi|939572187|gb|LIHJ01000084.1|_48	KPV62164	100	542	0	1129	dihydroorotase [Candidatus Bathyarchaeota archaeon BA1]	K00200	fwdA, fmdA; formylmethanofuran dehydrogenase subunit A [EC:1.2.7.12]
	Bathyarchaeota_BA1.nr.ko.anno:gi|939572187|gb|LIHJ01000084.1|_49	KPV62165	100	481	0	991	Formate dehydrogenase subunit alpha [Candidatus Bathyarchaeota archaeon BA1]	K00201	fwdB, fmdB; formylmethanofuran dehydrogenase subunit B [EC:1.2.7.12]
	Bathyarchaeota_BA1.nr.ko.anno:gi|939572187|gb|LIHJ01000084.1|_50	KPV62166	100	132	1.45e-91	270	Molybdenum-containing formylmethanofuran dehydrogenase 1 subunit C [Candidatus Bathyarchaeota archaeon BA1]	K00203	fwdD, fmdD; formylmethanofuran dehydrogenase subunit D [EC:1.2.7.12]
	Bathyarchaeota_BA1.nr.ko.anno:gi|939572275|gb|LIHJ01000083.1|_2	KPV62200	100	308	0	621	Polyferredoxin protein MvhB [Candidatus Bathyarchaeota archaeon BA1]	K00205	fwdF, fmdF; 4Fe-4S ferredoxin
	Bathyarchaeota_Bin-L-1.nr.ko.anno:PIXT01000168.1_1	KYH41988	64.323	384	0	533	tungsten-containing formylmethanofuran dehydrogenase 2 subunit B [Candidatus Bathyarchaeota archaeon B26-1]	-	-
	Bathyarchaeota_Bin-L-1.nr.ko.anno:PIXT01000168.1_2	KPV62164	70.111	542	0	842	dihydroorotase [Candidatus Bathyarchaeota archaeon BA1]	K00200	fwdA, fmdA; formylmethanofuran dehydrogenase subunit A [EC:1.2.7.12]
	Bathyarchaeota_Bin-L-1.nr.ko.anno:PIXT01000168.1_3	KYH41926	56.41	273	6.64e-102	307	tungsten-containing formylmethanofuran dehydrogenase 2 subunit C [Candidatus Bathyarchaeota archaeon B26-1]	K00202	fwdC, fmdC; formylmethanofuran dehydrogenase subunit C [EC:1.2.7.12]
	Bathyarchaeota_Bin-L-1.nr.ko.anno:PIXT01000190.1_25	PIX31753	55.636	275	1.75e-101	306	formylmethanofuran dehydrogenase subunit C [Candidatus Bathyarchaeota archaeon CG_4_8_14_3_um_filter_42_8]	-	-
	Bathyarchaeota_Bin-L-1.nr.ko.anno:PIXT01000190.1_26	KON33393	75.133	563	0	920	protein fwdA [miscellaneous Crenarchaeota group-6 archaeon AD8-1]	K00200	fwdA, fmdA; formylmethanofuran dehydrogenase subunit A [EC:1.2.7.12]
	Bathyarchaeota_Bin-L-1.nr.ko.anno:PIXT01000190.1_27	KPV62165	60.825	485	0	645	Formate dehydrogenase subunit alpha [Candidatus Bathyarchaeota archaeon BA1]	K00201	fwdB, fmdB; formylmethanofuran dehydrogenase subunit B [EC:1.2.7.12]
	Bathyarchaeota_Bin-L-1.nr.ko.anno:PIXT01000190.1_28	PIU60166	61.069	131	3.57e-52	171	molybdopterin dinucleotide-binding protein [Candidatus Bathyarchaeota archaeon CG07_land_8_20_14_0_80_47_9]	K00203	fwdD, fmdD; formylmethanofuran dehydrogenase subunit D [EC:1.2.7.12]
	Bathyarchaeota_Bin-L-1.nr.ko.anno:PIXT01000212.1_3	KPV64463	53.716	296	9.28e-114	339	F(420)H(2) dehydrogenase subunit I [Candidatus Bathyarchaeota archaeon BA2]	K00205	fwdF, fmdF; 4Fe-4S ferredoxin
	Bathyarchaeota_Bin-L-2.nr.ko.anno:PIXS01000012.1_2	KYH41926	57.875	273	1.17e-105	317	tungsten-containing formylmethanofuran dehydrogenase 2 subunit C [Candidatus Bathyarchaeota archaeon B26-1]	K00202	fwdC, fmdC; formylmethanofuran dehydrogenase subunit C [EC:1.2.7.12]
	Bathyarchaeota_Bin-L-2.nr.ko.anno:PIXS01000170.1_1	PIX31686	64.935	77	8.82e-27	109	formylmethanofuran dehydrogenase subunit B, partial [Candidatus Bathyarchaeota archaeon CG_4_8_14_3_um_filter_42_8]	-	-
	Bathyarchaeota_Bin-L-2.nr.ko.anno:PIXS01000297.1_1	KPV62163	63.838	271	1.21e-119	352	Tungsten-containing formylmethanofuran dehydrogenase 2 subunit C [Candidatus Bathyarchaeota archaeon BA1]	K00202	fwdC, fmdC; formylmethanofuran dehydrogenase subunit C [EC:1.2.7.12]
	Bathyarchaeota_Bin-L-2.nr.ko.anno:PIXS01000297.1_2	OGD49700	69.395	562	0	844	formylmethanofuran dehydrogenase subunit A [Candidatus Bathyarchaeota archaeon RBG_13_46_16b]	K00200	fwdA, fmdA; formylmethanofuran dehydrogenase subunit A [EC:1.2.7.12]
	Bathyarchaeota_Bin-L-2.nr.ko.anno:PIXS01000297.1_3	KPV62165	72.067	179	8.37e-90	280	Formate dehydrogenase subunit alpha [Candidatus Bathyarchaeota archaeon BA1]	K00201	fwdB, fmdB; formylmethanofuran dehydrogenase subunit B [EC:1.2.7.12]
	Bathyarchaeota_CG07_land_8_20_14_0_80_47_9.nr.ko.anno:PEWI01000010.1_17	KPV62165	65.975	482	0	676	Formate dehydrogenase subunit alpha [Candidatus Bathyarchaeota archaeon BA1]	K00201	fwdB, fmdB; formylmethanofuran dehydrogenase subunit B [EC:1.2.7.12]
	Bathyarchaeota_CG07_land_8_20_14_0_80_47_9.nr.ko.anno:PEWI01000010.1_18	PIU60169	100	471	0	982	formylmethanofuran dehydrogenase subunit A, partial [Candidatus Bathyarchaeota archaeon CG07_land_8_20_14_0_80_47_9]	K00200	fwdA, fmdA; formylmethanofuran dehydrogenase subunit A [EC:1.2.7.12]
	Bathyarchaeota_CG07_land_8_20_14_0_80_47_9.nr.ko.anno:PEWI01000090.1_3	PIU59670	100	77	8.98e-49	157	tungsten formylmethanofuran dehydrogenase [Candidatus Bathyarchaeota archaeon CG07_land_8_20_14_0_80_47_9]	K00176	korD, oorD; 2-oxoglutarate ferredoxin oxidoreductase subunit delta [EC:1.2.7.3]
	Bathyarchaeota_CG07_land_8_20_14_0_80_47_9.nr.ko.anno:PEWI01000150.1_15	KPV62200	58.306	307	1.63e-128	377	Polyferredoxin protein MvhB [Candidatus Bathyarchaeota archaeon BA1]	K00205	fwdF, fmdF; 4Fe-4S ferredoxin
	Bathyarchaeota_CG_4_8_14_3_um_filter_42_8.nr.ko.anno:PFIN01000128.1_1	KYH42681	35.2	125	2.6e-14	73.9	formylmethanofuran dehydrogenase subunit E region [Candidatus Bathyarchaeota archaeon B26-1]	-	-
	Bathyarchaeota_CG_4_8_14_3_um_filter_42_8.nr.ko.anno:PFIN01000153.1_1	PIX31752	100	334	0	697	formylmethanofuran dehydrogenase subunit A, partial [Candidatus Bathyarchaeota archaeon CG_4_8_14_3_um_filter_42_8]	K00200	fwdA, fmdA; formylmethanofuran dehydrogenase subunit A [EC:1.2.7.12]
	Bathyarchaeota_CG_4_8_14_3_um_filter_42_8.nr.ko.anno:PFIN01000153.1_2	PIX31753	100	274	0	543	formylmethanofuran dehydrogenase subunit C [Candidatus Bathyarchaeota archaeon CG_4_8_14_3_um_filter_42_8]	K00202	fwdC, fmdC; formylmethanofuran dehydrogenase subunit C [EC:1.2.7.12]
	Bathyarchaeota_CG_4_8_14_3_um_filter_42_8.nr.ko.anno:PFIN01000175.1_1	PIX31686	100	358	0	736	formylmethanofuran dehydrogenase subunit B, partial [Candidatus Bathyarchaeota archaeon CG_4_8_14_3_um_filter_42_8]	K00201	fwdB, fmdB; formylmethanofuran dehydrogenase subunit B [EC:1.2.7.12]
	Bathyarchaeota_CG_4_8_14_3_um_filter_42_8.nr.ko.anno:PFIN01000175.1_2	PIX31684	100	33	6.41e-13	68.2	formylmethanofuran dehydrogenase subunit A, partial [Candidatus Bathyarchaeota archaeon CG_4_8_14_3_um_filter_42_8]	-	-
	Bathyarchaeota_CG_4_8_14_3_um_filter_42_8.nr.ko.anno:PFIN01000176.1_1	PIX31684	100	220	1.12e-163	459	formylmethanofuran dehydrogenase subunit A, partial [Candidatus Bathyarchaeota archaeon CG_4_8_14_3_um_filter_42_8]	K00200	fwdA, fmdA; formylmethanofuran dehydrogenase subunit A [EC:1.2.7.12]
	Bathyarchaeota_CG_4_8_14_3_um_filter_42_8.nr.ko.anno:PFIN01000176.1_2	PIX31685	100	351	0	719	formylmethanofuran dehydrogenase subunit B, partial [Candidatus Bathyarchaeota archaeon CG_4_8_14_3_um_filter_42_8]	K00201	fwdB, fmdB; formylmethanofuran dehydrogenase subunit B [EC:1.2.7.12]
	Bathyarchaeota_CG_4_8_14_3_um_filter_42_8.nr.ko.anno:PFIN01000220.1_1	KPV62200	52.071	169	1.52e-52	178	Polyferredoxin protein MvhB [Candidatus Bathyarchaeota archaeon BA1]	K00205	fwdF, fmdF; 4Fe-4S ferredoxin
	Bathyarchaeota_ex4484_135.nr.ko.anno:NJEJ01000008.1_14	OYT52821	100	483	0	984	formylmethanofuran dehydrogenase subunit B [Candidatus Bathyarchaeota archaeon ex4484_135]	K00201	fwdB, fmdB; formylmethanofuran dehydrogenase subunit B [EC:1.2.7.12]
	Bathyarchaeota_ex4484_135.nr.ko.anno:NJEJ01000028.1_2	OYT52110	100	576	0	1184	formylmethanofuran dehydrogenase subunit A [Candidatus Bathyarchaeota archaeon ex4484_135]	K00200	fwdA, fmdA; formylmethanofuran dehydrogenase subunit A [EC:1.2.7.12]
	Bathyarchaeota_ex4484_135.nr.ko.anno:NJEJ01000028.1_3	OYT52111	99.636	275	0	542	formylmethanofuran dehydrogenase subunit C [Candidatus Bathyarchaeota archaeon ex4484_135]	K00202	fwdC, fmdC; formylmethanofuran dehydrogenase subunit C [EC:1.2.7.12]
	Bathyarchaeota_ex4484_135.nr.ko.anno:NJEJ01000042.1_6	KPV62200	54.397	307	5.09e-113	338	Polyferredoxin protein MvhB [Candidatus Bathyarchaeota archaeon BA1]	K00205	fwdF, fmdF; 4Fe-4S ferredoxin
	Bathyarchaeota_ex4484_218.nr.ko.anno:NJEB01000070.1_1	OYT53759	100	377	0	789	formylmethanofuran dehydrogenase subunit A [Candidatus Bathyarchaeota archaeon ex4484_218]	K00200	fwdA, fmdA; formylmethanofuran dehydrogenase subunit A [EC:1.2.7.12]
	Bathyarchaeota_ex4484_218.nr.ko.anno:NJEB01000070.1_2	PCN50617	80.198	101	3.08e-53	185	formylmethanofuran dehydrogenase subunit B [Candidatus Geothermarchaeota archaeon ex4572_27]	-	-
	Bathyarchaeota_ex4484_218.nr.ko.anno:NJEB01000070.1_3	PCN50617	68.786	346	7.02e-172	499	formylmethanofuran dehydrogenase subunit B [Candidatus Geothermarchaeota archaeon ex4572_27]	K00201	fwdB, fmdB; formylmethanofuran dehydrogenase subunit B [EC:1.2.7.12]
	Bathyarchaeota_ex4484_231.nr.ko.anno:NJDZ01000028.1_8	OYT49387	100	72	2.09e-45	148	tungsten formylmethanofuran dehydrogenase [Candidatus Bathyarchaeota archaeon ex4484_231]	-	-
	Bathyarchaeota_ex4484_231.nr.ko.anno:NJDZ01000081.1_6	KYH42337	61.157	121	7.07e-47	157	formylmethanofuran dehydrogenase, subunit D [Candidatus Bathyarchaeota archaeon B63]	-	-
	Bathyarchaeota_ex4484_231.nr.ko.anno:NJDZ01000081.1_7	OYT47602	100	495	0	1018	formylmethanofuran dehydrogenase subunit B [Candidatus Bathyarchaeota archaeon ex4484_231]	K00201	fwdB, fmdB; formylmethanofuran dehydrogenase subunit B [EC:1.2.7.12]
	Bathyarchaeota_ex4484_40.nr.ko.anno:NJDU01000033.1_6	OYT45229	100	492	0	1006	formylmethanofuran dehydrogenase subunit B [Candidatus Bathyarchaeota archaeon ex4484_40]	K00201	fwdB, fmdB; formylmethanofuran dehydrogenase subunit B [EC:1.2.7.12]
	Bathyarchaeota_ex4484_40.nr.ko.anno:NJDU01000033.1_7	OYT45230	100	140	2.43e-98	287	molybdopterin dinucleotide-binding protein [Candidatus Bathyarchaeota archaeon ex4484_40]	K00203	fwdD, fmdD; formylmethanofuran dehydrogenase subunit D [EC:1.2.7.12]
	Bathyarchaeota_ex4484_40.nr.ko.anno:NJDU01000087.1_15	KYH42681	100	31	2.01e-10	60.1	formylmethanofuran dehydrogenase subunit E region [Candidatus Bathyarchaeota archaeon B26-1]	-	-
	Bathyarchaeota_ex4484_40.nr.ko.anno:NJDU01000106.1_2	KYH42681	82.517	143	1.48e-74	226	formylmethanofuran dehydrogenase subunit E region [Candidatus Bathyarchaeota archaeon B26-1]	K11261	fwdE, fmdE; formylmethanofuran dehydrogenase subunit E [EC:1.2.7.12]
	Bathyarchaeota_ex4484_40.nr.ko.anno:NJDU01000108.1_5	OYT43296	100	475	0	983	formylmethanofuran dehydrogenase subunit A [Candidatus Bathyarchaeota archaeon ex4484_40]	K00200	fwdA, fmdA; formylmethanofuran dehydrogenase subunit A [EC:1.2.7.12]
	Bathyarchaeota_ex4484_40.nr.ko.anno:NJDU01000108.1_6	OYT43297	100	192	6.86e-133	380	formylmethanofuran dehydrogenase subunit C [Candidatus Bathyarchaeota archaeon ex4484_40]	K00202	fwdC, fmdC; formylmethanofuran dehydrogenase subunit C [EC:1.2.7.12]
	Bathyarchaeota_fen_988.nr.ko.anno:PMAZ01000096.1_1	KON33393	77.368	380	0	637	protein fwdA [miscellaneous Crenarchaeota group-6 archaeon AD8-1]	K00200	fwdA, fmdA; formylmethanofuran dehydrogenase subunit A [EC:1.2.7.12]
	Bathyarchaeota_fen_988.nr.ko.anno:PMAZ01000096.1_2	KYH41988	56.542	428	0	540	tungsten-containing formylmethanofuran dehydrogenase 2 subunit B [Candidatus Bathyarchaeota archaeon B26-1]	K00201	fwdB, fmdB; formylmethanofuran dehydrogenase subunit B [EC:1.2.7.12]
	Bathyarchaeota_fen_988.nr.ko.anno:PMAZ01000096.1_3	KPV62166	47.872	94	2.9e-23	95.9	Molybdenum-containing formylmethanofuran dehydrogenase 1 subunit C [Candidatus Bathyarchaeota archaeon BA1]	-	-
	Bathyarchaeota_fen_988.nr.ko.anno:PMAZ01000278.1_5	KPV62200	48.458	227	1.24e-67	219	Polyferredoxin protein MvhB [Candidatus Bathyarchaeota archaeon BA1]	K00205	fwdF, fmdF; 4Fe-4S ferredoxin
	Bathyarchaeota_fen_992.nr.ko.anno:PLNS01000003.1_29	KPV62200	47.742	310	1.77e-104	317	Polyferredoxin protein MvhB [Candidatus Bathyarchaeota archaeon BA1]	K00205	fwdF, fmdF; 4Fe-4S ferredoxin
	Bathyarchaeota_fen_992.nr.ko.anno:PLNS01000011.1_57	PIX31753	61.091	275	3.74e-114	338	formylmethanofuran dehydrogenase subunit C [Candidatus Bathyarchaeota archaeon CG_4_8_14_3_um_filter_42_8]	K00202	fwdC, fmdC; formylmethanofuran dehydrogenase subunit C [EC:1.2.7.12]
	Bathyarchaeota_fen_992.nr.ko.anno:PLNS01000011.1_58	KON33393	75.666	563	0	920	protein fwdA [miscellaneous Crenarchaeota group-6 archaeon AD8-1]	K00200	fwdA, fmdA; formylmethanofuran dehydrogenase subunit A [EC:1.2.7.12]
	Bathyarchaeota_fen_992.nr.ko.anno:PLNS01000011.1_59	KPV62165	60	485	0	648	Formate dehydrogenase subunit alpha [Candidatus Bathyarchaeota archaeon BA1]	K00201	fwdB, fmdB; formylmethanofuran dehydrogenase subunit B [EC:1.2.7.12]
	Bathyarchaeota_fen_992.nr.ko.anno:PLNS01000011.1_60	PIU60166	62.791	129	2.9e-53	173	molybdopterin dinucleotide-binding protein [Candidatus Bathyarchaeota archaeon CG07_land_8_20_14_0_80_47_9]	K00203	fwdD, fmdD; formylmethanofuran dehydrogenase subunit D [EC:1.2.7.12]
	Bathyarchaeota_fen_993.nr.ko.anno:PLLN01000037.1_2	PIU60166	62.791	129	2.9e-53	173	molybdopterin dinucleotide-binding protein [Candidatus Bathyarchaeota archaeon CG07_land_8_20_14_0_80_47_9]	K00203	fwdD, fmdD; formylmethanofuran dehydrogenase subunit D [EC:1.2.7.12]
	Bathyarchaeota_fen_993.nr.ko.anno:PLLN01000091.1_1	PIX31685	62.963	297	8.11e-145	420	formylmethanofuran dehydrogenase subunit B, partial [Candidatus Bathyarchaeota archaeon CG_4_8_14_3_um_filter_42_8]	K00201	fwdB, fmdB; formylmethanofuran dehydrogenase subunit B [EC:1.2.7.12]
	Bathyarchaeota_fen_993.nr.ko.anno:PLLN01000091.1_2	KON33393	75.666	563	0	920	protein fwdA [miscellaneous Crenarchaeota group-6 archaeon AD8-1]	K00200	fwdA, fmdA; formylmethanofuran dehydrogenase subunit A [EC:1.2.7.12]
	Bathyarchaeota_fen_993.nr.ko.anno:PLLN01000091.1_3	PIX31753	61.091	275	3.74e-114	338	formylmethanofuran dehydrogenase subunit C [Candidatus Bathyarchaeota archaeon CG_4_8_14_3_um_filter_42_8]	K00202	fwdC, fmdC; formylmethanofuran dehydrogenase subunit C [EC:1.2.7.12]
	Bathyarchaeota_JdFR-04.nr.ko.anno:MTLR01000120.1_5	BAI61651	32.11	109	4.86e-06	55.5	tungsten-containing formylmethanofuran dehydrogenase subunit F [Methanocella paludicola SANAE]	-	-
	Bathyarchaeota_JdFR-04.nr.ko.anno:MTLR01000125.1_2	KPV62200	57.792	308	1.58e-119	355	Polyferredoxin protein MvhB [Candidatus Bathyarchaeota archaeon BA1]	K00205	fwdF, fmdF; 4Fe-4S ferredoxin
	Bathyarchaeota_JdFR-04.nr.ko.anno:MTLR01000152.1_1	WP_048205472	61.111	36	7.99e-06	50.8	formylmethanofuran dehydrogenase subunit B [Methanococcoides methylutens]	-	-
	Bathyarchaeota_JdFR-04.nr.ko.anno:MTLR01000203.1_1	KPV62163	61.935	155	1.37e-57	189	Tungsten-containing formylmethanofuran dehydrogenase 2 subunit C [Candidatus Bathyarchaeota archaeon BA1]	K00202	fwdC, fmdC; formylmethanofuran dehydrogenase subunit C [EC:1.2.7.12]
	Bathyarchaeota_JdFR-04.nr.ko.anno:MTLR01000203.1_2	PDM26455	70.641	562	0	857	formylmethanofuran dehydrogenase subunit A [Candidatus Bathyarchaeota archaeon B24-2]	K00200	fwdA, fmdA; formylmethanofuran dehydrogenase subunit A [EC:1.2.7.12]
	Bathyarchaeota_JdFR-04.nr.ko.anno:MTLR01000203.1_3	KPV62165	73.684	418	0	653	Formate dehydrogenase subunit alpha [Candidatus Bathyarchaeota archaeon BA1]	K00201	fwdB, fmdB; formylmethanofuran dehydrogenase subunit B [EC:1.2.7.12]
	Bathyarchaeota_JdFR-06.nr.ko.anno:MTLT01000001.1_3	AAU83931	57.282	206	2.6e-81	251	molybdenum formylmethanofuran dehydrogenase E subunit [uncultured archaeon GZfos35A2]	K11261	fwdE, fmdE; formylmethanofuran dehydrogenase subunit E [EC:1.2.7.12]
	Bathyarchaeota_JdFR-07.nr.ko.anno:MTLU01000002.1_5	WP_048165599	60.465	215	3.65e-94	284	formylmethanofuran dehydrogenase [Palaeococcus pacificus]	K11261	fwdE, fmdE; formylmethanofuran dehydrogenase subunit E [EC:1.2.7.12]
	Bathyarchaeota_JdFR-07.nr.ko.anno:MTLU01000004.1_36	PIX31753	70.438	274	1.92e-134	389	formylmethanofuran dehydrogenase subunit C [Candidatus Bathyarchaeota archaeon CG_4_8_14_3_um_filter_42_8]	K00202	fwdC, fmdC; formylmethanofuran dehydrogenase subunit C [EC:1.2.7.12]
	Bathyarchaeota_JdFR-07.nr.ko.anno:MTLU01000004.1_37	OGD49700	75.133	563	0	918	formylmethanofuran dehydrogenase subunit A [Candidatus Bathyarchaeota archaeon RBG_13_46_16b]	K00200	fwdA, fmdA; formylmethanofuran dehydrogenase subunit A [EC:1.2.7.12]
	Bathyarchaeota_JdFR-07.nr.ko.anno:MTLU01000004.1_38	KPV62165	71.069	477	0	724	Formate dehydrogenase subunit alpha [Candidatus Bathyarchaeota archaeon BA1]	K00201	fwdB, fmdB; formylmethanofuran dehydrogenase subunit B [EC:1.2.7.12]
	Bathyarchaeota_JdFR-07.nr.ko.anno:MTLU01000007.1_4	KPV62200	56.494	308	1.41e-126	372	Polyferredoxin protein MvhB [Candidatus Bathyarchaeota archaeon BA1]	K00205	fwdF, fmdF; 4Fe-4S ferredoxin
	Bathyarchaeota_JdFR-07.nr.ko.anno:MTLU01000018.1_5	AAU83931	55.825	206	6.25e-82	252	molybdenum formylmethanofuran dehydrogenase E subunit [uncultured archaeon GZfos35A2]	-	-
	Bathyarchaeota_JdFR-08.nr.ko.anno:MTLV01000008.1_6	WP_019176611	31.982	222	1.46e-19	100	hydrogenase iron-sulfur subunit [Methanomassiliicoccus luminyensis]	K00205	fwdF, fmdF; 4Fe-4S ferredoxin
	Bathyarchaeota_JdFR-08.nr.ko.anno:MTLV01000018.1_31	AAU83931	59.659	176	8.9e-75	233	molybdenum formylmethanofuran dehydrogenase E subunit [uncultured archaeon GZfos35A2]	K11261	fwdE, fmdE; formylmethanofuran dehydrogenase subunit E [EC:1.2.7.12]
	Bathyarchaeota_JdFR-08.nr.ko.anno:MTLV01000018.1_40	KYH42681	37.037	135	3.03e-14	73.9	formylmethanofuran dehydrogenase subunit E region [Candidatus Bathyarchaeota archaeon B26-1]	-	-
	Bathyarchaeota_JdFR-08.nr.ko.anno:MTLV01000038.1_11	KPV62165	70.65	477	0	715	Formate dehydrogenase subunit alpha [Candidatus Bathyarchaeota archaeon BA1]	K00201	fwdB, fmdB; formylmethanofuran dehydrogenase subunit B [EC:1.2.7.12]
	Bathyarchaeota_JdFR-08.nr.ko.anno:MTLV01000038.1_12	OGD49700	74.778	563	0	910	formylmethanofuran dehydrogenase subunit A [Candidatus Bathyarchaeota archaeon RBG_13_46_16b]	K00200	fwdA, fmdA; formylmethanofuran dehydrogenase subunit A [EC:1.2.7.12]
	Bathyarchaeota_JdFR-08.nr.ko.anno:MTLV01000038.1_13	PIX31753	71.168	274	5.66e-136	393	formylmethanofuran dehydrogenase subunit C [Candidatus Bathyarchaeota archaeon CG_4_8_14_3_um_filter_42_8]	K00202	fwdC, fmdC; formylmethanofuran dehydrogenase subunit C [EC:1.2.7.12]
	Bathyarchaeota_JdFR-09.nr.ko.anno:MTLW01000013.1_35	WP_048165599	60.648	216	7.51e-96	288	formylmethanofuran dehydrogenase [Palaeococcus pacificus]	K11261	fwdE, fmdE; formylmethanofuran dehydrogenase subunit E [EC:1.2.7.12]
	Bathyarchaeota_JdFR-09.nr.ko.anno:MTLW01000016.1_26	KPV62200	55.844	308	5.92e-123	363	Polyferredoxin protein MvhB [Candidatus Bathyarchaeota archaeon BA1]	K00205	fwdF, fmdF; 4Fe-4S ferredoxin
	Bathyarchaeota_JdFR-10_de.nr.ko.anno:MTLX01000032.1_11	KYH37045	63.899	554	0	757	protein fwdA [Candidatus Bathyarchaeota archaeon B24]	K00200	fwdA, fmdA; formylmethanofuran dehydrogenase subunit A [EC:1.2.7.12]
	Bathyarchaeota_JdFR-10_de.nr.ko.anno:MTLX01000032.1_12	PCN50617	57.243	428	4.71e-178	518	formylmethanofuran dehydrogenase subunit B [Candidatus Geothermarchaeota archaeon ex4572_27]	K00201	fwdB, fmdB; formylmethanofuran dehydrogenase subunit B [EC:1.2.7.12]
	Bathyarchaeota_JdFR-10_de.nr.ko.anno:MTLX01000032.1_13	KPV62166	51.969	127	8.26e-38	134	Molybdenum-containing formylmethanofuran dehydrogenase 1 subunit C [Candidatus Bathyarchaeota archaeon BA1]	K00203	fwdD, fmdD; formylmethanofuran dehydrogenase subunit D [EC:1.2.7.12]
	Bathyarchaeota_JdFR-11.nr.ko.anno:MTLY01000005.1_25	KYH37045	63.899	554	0	757	protein fwdA [Candidatus Bathyarchaeota archaeon B24]	K00200	fwdA, fmdA; formylmethanofuran dehydrogenase subunit A [EC:1.2.7.12]
	Bathyarchaeota_JdFR-11.nr.ko.anno:MTLY01000005.1_26	PCN50617	57.243	428	4.71e-178	518	formylmethanofuran dehydrogenase subunit B [Candidatus Geothermarchaeota archaeon ex4572_27]	K00201	fwdB, fmdB; formylmethanofuran dehydrogenase subunit B [EC:1.2.7.12]
	Bathyarchaeota_JdFR-11.nr.ko.anno:MTLY01000005.1_27	KPV62166	51.969	127	8.26e-38	134	Molybdenum-containing formylmethanofuran dehydrogenase 1 subunit C [Candidatus Bathyarchaeota archaeon BA1]	K00203	fwdD, fmdD; formylmethanofuran dehydrogenase subunit D [EC:1.2.7.12]
	Bathyarchaeota_NP77.nr.ko.anno:PBSW01000052.1_10	OGD52790	72.42	533	0	837	formylmethanofuran dehydrogenase subunit A [Candidatus Bathyarchaeota archaeon RBG_13_60_20]	K00200	fwdA, fmdA; formylmethanofuran dehydrogenase subunit A [EC:1.2.7.12]
	Bathyarchaeota_NP77.nr.ko.anno:PBSW01000052.1_11	KON30298	70.327	428	0	654	formylmethanofuran dehydrogenase [miscellaneous Crenarchaeota group-15 archaeon DG-45]	K00201	fwdB, fmdB; formylmethanofuran dehydrogenase subunit B [EC:1.2.7.12]
	Bathyarchaeota_NP77.nr.ko.anno:PBSW01000052.1_12	KYH42337	42.149	121	4.01e-25	101	formylmethanofuran dehydrogenase, subunit D [Candidatus Bathyarchaeota archaeon B63]	-	-
	Bathyarchaeota_NP77.nr.ko.anno:PBSW01000052.1_8	OGD52772	56.274	263	1.8e-104	313	formylmethanofuran dehydrogenase subunit C [Candidatus Bathyarchaeota archaeon RBG_13_60_20]	K00202	fwdC, fmdC; formylmethanofuran dehydrogenase subunit C [EC:1.2.7.12]
	Bathyarchaeota_palsa_986.nr.ko.anno:PKYH01000008.1_4	PIX31753	60.364	275	2.56e-111	331	formylmethanofuran dehydrogenase subunit C [Candidatus Bathyarchaeota archaeon CG_4_8_14_3_um_filter_42_8]	K00202	fwdC, fmdC; formylmethanofuran dehydrogenase subunit C [EC:1.2.7.12]
	Bathyarchaeota_palsa_986.nr.ko.anno:PKYH01000008.1_5	PIX31752	71.429	119	1.23e-56	187	formylmethanofuran dehydrogenase subunit A, partial [Candidatus Bathyarchaeota archaeon CG_4_8_14_3_um_filter_42_8]	K00200	fwdA, fmdA; formylmethanofuran dehydrogenase subunit A [EC:1.2.7.12]
	Bathyarchaeota_palsa_986.nr.ko.anno:PKYH01000059.1_37	PIU60166	63.566	129	8.15e-54	174	molybdopterin dinucleotide-binding protein [Candidatus Bathyarchaeota archaeon CG07_land_8_20_14_0_80_47_9]	K00203	fwdD, fmdD; formylmethanofuran dehydrogenase subunit D [EC:1.2.7.12]
	Bathyarchaeota_palsa_986.nr.ko.anno:PKYH01000059.1_38	KPV62165	65.574	122	2.88e-52	180	Formate dehydrogenase subunit alpha [Candidatus Bathyarchaeota archaeon BA1]	K00201	fwdB, fmdB; formylmethanofuran dehydrogenase subunit B [EC:1.2.7.12]
	Bathyarchaeota_palsa_986.nr.ko.anno:PKYH01000162.1_8	KPV62200	50.492	305	1.34e-104	317	Polyferredoxin protein MvhB [Candidatus Bathyarchaeota archaeon BA1]	K00205	fwdF, fmdF; 4Fe-4S ferredoxin
	Bathyarchaeota_palsa_989.nr.ko.anno:PLYI01000026.1_148	KPV62165	63.848	473	0	658	Formate dehydrogenase subunit alpha [Candidatus Bathyarchaeota archaeon BA1]	K00201	fwdB, fmdB; formylmethanofuran dehydrogenase subunit B [EC:1.2.7.12]
	Bathyarchaeota_palsa_989.nr.ko.anno:PLYI01000065.1_19	KPV62200	48.065	310	5.3e-102	310	Polyferredoxin protein MvhB [Candidatus Bathyarchaeota archaeon BA1]	K00205	fwdF, fmdF; 4Fe-4S ferredoxin
	Bathyarchaeota_palsa_989.nr.ko.anno:PLYI01000071.1_32	PIU60166	62.016	129	6.05e-50	164	molybdopterin dinucleotide-binding protein [Candidatus Bathyarchaeota archaeon CG07_land_8_20_14_0_80_47_9]	K00203	fwdD, fmdD; formylmethanofuran dehydrogenase subunit D [EC:1.2.7.12]
	Bathyarchaeota_palsa_989.nr.ko.anno:PLYI01000071.1_33	KPV62165	59.959	482	0	645	Formate dehydrogenase subunit alpha [Candidatus Bathyarchaeota archaeon BA1]	K00201	fwdB, fmdB; formylmethanofuran dehydrogenase subunit B [EC:1.2.7.12]
	Bathyarchaeota_palsa_989.nr.ko.anno:PLYI01000071.1_34	KON33393	74.067	563	0	907	protein fwdA [miscellaneous Crenarchaeota group-6 archaeon AD8-1]	K00200	fwdA, fmdA; formylmethanofuran dehydrogenase subunit A [EC:1.2.7.12]
	Bathyarchaeota_palsa_989.nr.ko.anno:PLYI01000071.1_35	PIX31753	61.232	276	5.12e-111	330	formylmethanofuran dehydrogenase subunit C [Candidatus Bathyarchaeota archaeon CG_4_8_14_3_um_filter_42_8]	K00202	fwdC, fmdC; formylmethanofuran dehydrogenase subunit C [EC:1.2.7.12]
	Bathyarchaeota_RBG_13_38_9.nr.ko.anno:gi|1083054629|gb|MEZD01000009.1|_24	OGD54487	99.643	280	0	556	formylmethanofuran dehydrogenase subunit C [Candidatus Bathyarchaeota archaeon RBG_13_38_9]	K00202	fwdC, fmdC; formylmethanofuran dehydrogenase subunit C [EC:1.2.7.12]
	Bathyarchaeota_RBG_13_38_9.nr.ko.anno:gi|1083054629|gb|MEZD01000009.1|_25	OGD54519	99.822	562	0	1165	formylmethanofuran dehydrogenase subunit A [Candidatus Bathyarchaeota archaeon RBG_13_38_9]	K00200	fwdA, fmdA; formylmethanofuran dehydrogenase subunit A [EC:1.2.7.12]
	Bathyarchaeota_RBG_13_38_9.nr.ko.anno:gi|1083054629|gb|MEZD01000009.1|_26	OGD54488	100	433	0	900	formylmethanofuran dehydrogenase subunit B [Candidatus Bathyarchaeota archaeon RBG_13_38_9]	K00201	fwdB, fmdB; formylmethanofuran dehydrogenase subunit B [EC:1.2.7.12]
	Bathyarchaeota_RBG_13_38_9.nr.ko.anno:gi|1083054629|gb|MEZD01000009.1|_27	OYT45230	42.857	133	3.3e-35	127	molybdopterin dinucleotide-binding protein [Candidatus Bathyarchaeota archaeon ex4484_40]	K00203	fwdD, fmdD; formylmethanofuran dehydrogenase subunit D [EC:1.2.7.12]
	Bathyarchaeota_RBG_13_46_16b.nr.ko.anno:gi|1083045343|gb|MEZE01000055.1|_9	OGD54987	26.904	197	7.06e-12	78.2	hypothetical protein A3K81_04350 [Candidatus Bathyarchaeota archaeon RBG_13_60_20]	K00205	fwdF, fmdF; 4Fe-4S ferredoxin
	Bathyarchaeota_RBG_13_46_16b.nr.ko.anno:gi|1083045953|gb|MEZE01000044.1|_3	OYT61727	32.331	133	4.98e-15	77	formylmethanofuran dehydrogenase [Thermofilum sp. ex4484_15]	-	-
	Bathyarchaeota_RBG_13_46_16b.nr.ko.anno:gi|1083049639|gb|MEZE01000001.1|_15	PIU60166	64.925	134	1e-60	192	molybdopterin dinucleotide-binding protein [Candidatus Bathyarchaeota archaeon CG07_land_8_20_14_0_80_47_9]	K00203	fwdD, fmdD; formylmethanofuran dehydrogenase subunit D [EC:1.2.7.12]
	Bathyarchaeota_RBG_13_46_16b.nr.ko.anno:gi|1083049639|gb|MEZE01000001.1|_16	KPV62165	65.126	476	0	677	Formate dehydrogenase subunit alpha [Candidatus Bathyarchaeota archaeon BA1]	K00201	fwdB, fmdB; formylmethanofuran dehydrogenase subunit B [EC:1.2.7.12]
	Bathyarchaeota_RBG_13_46_16b.nr.ko.anno:gi|1083049639|gb|MEZE01000001.1|_17	OGD49700	100	563	0	1173	formylmethanofuran dehydrogenase subunit A [Candidatus Bathyarchaeota archaeon RBG_13_46_16b]	K00200	fwdA, fmdA; formylmethanofuran dehydrogenase subunit A [EC:1.2.7.12]
	Bathyarchaeota_RBG_13_46_16b.nr.ko.anno:gi|1083049639|gb|MEZE01000001.1|_18	PIX31753	56.569	274	3.36e-104	313	formylmethanofuran dehydrogenase subunit C [Candidatus Bathyarchaeota archaeon CG_4_8_14_3_um_filter_42_8]	K00202	fwdC, fmdC; formylmethanofuran dehydrogenase subunit C [EC:1.2.7.12]
	Bathyarchaeota_RBG_13_52_12.nr.ko.anno:gi|1083056651|gb|MEZF01000079.1|_4	KQC13122	43.284	134	4.59e-28	110	formylmethanofuran dehydrogenase [Methanosaeta sp. SDB]	-	-
	Bathyarchaeota_RBG_13_52_12.nr.ko.anno:gi|1083058571|gb|MEZF01000046.1|_37	KYH42337	48.76	121	5.35e-29	111	formylmethanofuran dehydrogenase, subunit D [Candidatus Bathyarchaeota archaeon B63]	K00203	fwdD, fmdD; formylmethanofuran dehydrogenase subunit D [EC:1.2.7.12]
	Bathyarchaeota_RBG_13_52_12.nr.ko.anno:gi|1083058571|gb|MEZF01000046.1|_38	OGD58212	100	433	0	897	formylmethanofuran dehydrogenase subunit B [Candidatus Bathyarchaeota archaeon RBG_13_52_12]	K00201	fwdB, fmdB; formylmethanofuran dehydrogenase subunit B [EC:1.2.7.12]
	Bathyarchaeota_RBG_13_52_12.nr.ko.anno:gi|1083058571|gb|MEZF01000046.1|_39	OGD58213	100	363	0	756	formylmethanofuran dehydrogenase subunit A, partial [Candidatus Bathyarchaeota archaeon RBG_13_52_12]	K00200	fwdA, fmdA; formylmethanofuran dehydrogenase subunit A [EC:1.2.7.12]
	Bathyarchaeota_RBG_13_60_20.nr.ko.anno:gi|1083052809|gb|MEZG01000068.1|_27	WP_015591172	49.18	122	2.01e-28	109	formylmethanofuran dehydrogenase subunit D [Archaeoglobus sulfaticallidus]	K00203	fwdD, fmdD; formylmethanofuran dehydrogenase subunit D [EC:1.2.7.12]
	Bathyarchaeota_RBG_13_60_20.nr.ko.anno:gi|1083052809|gb|MEZG01000068.1|_28	OGD52771	100	428	0	872	formylmethanofuran dehydrogenase subunit B [Candidatus Bathyarchaeota archaeon RBG_13_60_20]	K00201	fwdB, fmdB; formylmethanofuran dehydrogenase subunit B [EC:1.2.7.12]
	Bathyarchaeota_RBG_13_60_20.nr.ko.anno:gi|1083052809|gb|MEZG01000068.1|_29	OGD52790	99.822	562	0	1164	formylmethanofuran dehydrogenase subunit A [Candidatus Bathyarchaeota archaeon RBG_13_60_20]	K00200	fwdA, fmdA; formylmethanofuran dehydrogenase subunit A [EC:1.2.7.12]
	Bathyarchaeota_RBG_13_60_20.nr.ko.anno:gi|1083052809|gb|MEZG01000068.1|_31	OGD52772	100	282	0	561	formylmethanofuran dehydrogenase subunit C [Candidatus Bathyarchaeota archaeon RBG_13_60_20]	K00202	fwdC, fmdC; formylmethanofuran dehydrogenase subunit C [EC:1.2.7.12]
	Bathyarchaeota_TCS64.nr.ko.anno:gi|1001835329|gb|LSCO01000135.1|_1	OGD52790	74.731	558	0	909	formylmethanofuran dehydrogenase subunit A [Candidatus Bathyarchaeota archaeon RBG_13_60_20]	K00200	fwdA, fmdA; formylmethanofuran dehydrogenase subunit A [EC:1.2.7.12]
	Bathyarchaeota_TCS64.nr.ko.anno:gi|1001835329|gb|LSCO01000135.1|_2	OGD52771	72.6	427	0	673	formylmethanofuran dehydrogenase subunit B [Candidatus Bathyarchaeota archaeon RBG_13_60_20]	K00201	fwdB, fmdB; formylmethanofuran dehydrogenase subunit B [EC:1.2.7.12]
	Bathyarchaeota_TCS64.nr.ko.anno:gi|1001835329|gb|LSCO01000135.1|_3	KYH42337	42.149	121	4.28e-25	101	formylmethanofuran dehydrogenase, subunit D [Candidatus Bathyarchaeota archaeon B63]	K00203	fwdD, fmdD; formylmethanofuran dehydrogenase subunit D [EC:1.2.7.12]
	Bathyarchaeota_UBA233.nr.ko.anno:DAZI01000039.1_13	AAU83931	57.282	206	5.57e-82	253	molybdenum formylmethanofuran dehydrogenase E subunit [uncultured archaeon GZfos35A2]	K11261	fwdE, fmdE; formylmethanofuran dehydrogenase subunit E [EC:1.2.7.12]
	Bathyarchaeota_UBA233.nr.ko.anno:DAZI01000055.1_15	KYH42153	58.909	275	2.2e-109	326	tungsten-containing formylmethanofuran dehydrogenase 2 subunit C [Candidatus Bathyarchaeota archaeon B26-2]	K00202	fwdC, fmdC; formylmethanofuran dehydrogenase subunit C [EC:1.2.7.12]
	Bathyarchaeota_UBA233.nr.ko.anno:DAZI01000055.1_16	PDM26455	71.226	563	0	877	formylmethanofuran dehydrogenase subunit A [Candidatus Bathyarchaeota archaeon B24-2]	K00200	fwdA, fmdA; formylmethanofuran dehydrogenase subunit A [EC:1.2.7.12]
	Bathyarchaeota_UBA233.nr.ko.anno:DAZI01000055.1_17	KPV62165	73.375	477	0	749	Formate dehydrogenase subunit alpha [Candidatus Bathyarchaeota archaeon BA1]	K00201	fwdB, fmdB; formylmethanofuran dehydrogenase subunit B [EC:1.2.7.12]
	Bathyarchaeota_UBA233.nr.ko.anno:DAZI01000055.1_18	KPV62166	63.359	131	4.21e-56	180	Molybdenum-containing formylmethanofuran dehydrogenase 1 subunit C [Candidatus Bathyarchaeota archaeon BA1]	K00203	fwdD, fmdD; formylmethanofuran dehydrogenase subunit D [EC:1.2.7.12]
	Bathyarchaeota_UBA233.nr.ko.anno:DAZI01000063.1_7	KPV62200	65.986	147	1.59e-58	203	Polyferredoxin protein MvhB [Candidatus Bathyarchaeota archaeon BA1]	K00205	fwdF, fmdF; 4Fe-4S ferredoxin
	Bathyarchaeota_UBA233.nr.ko.anno:DAZI01000065.1_57	BAI61651	33.945	109	4.5e-07	58.5	tungsten-containing formylmethanofuran dehydrogenase subunit F [Methanocella paludicola SANAE]	-	-
	Bathyarchaeota_UBA589.nr.ko.anno:DAEP01000037.1_2	KPV62163	73.764	263	1.14e-140	405	Tungsten-containing formylmethanofuran dehydrogenase 2 subunit C [Candidatus Bathyarchaeota archaeon BA1]	K00202	fwdC, fmdC; formylmethanofuran dehydrogenase subunit C [EC:1.2.7.12]
	Bathyarchaeota_UBA589.nr.ko.anno:DAEP01000095.1_5	KPV62166	72.093	129	5.82e-66	205	Molybdenum-containing formylmethanofuran dehydrogenase 1 subunit C [Candidatus Bathyarchaeota archaeon BA1]	-	-
	Bathyarchaeota_UBA589.nr.ko.anno:DAEP01000095.1_6	KPV62165	79.154	331	0	571	Formate dehydrogenase subunit alpha [Candidatus Bathyarchaeota archaeon BA1]	K00201	fwdB, fmdB; formylmethanofuran dehydrogenase subunit B [EC:1.2.7.12]
	Bathyarchaeota_UBA589.nr.ko.anno:DAEP01000095.1_7	PIX31684	78.571	182	1.93e-107	315	formylmethanofuran dehydrogenase subunit A, partial [Candidatus Bathyarchaeota archaeon CG_4_8_14_3_um_filter_42_8]	K00200	fwdA, fmdA; formylmethanofuran dehydrogenase subunit A [EC:1.2.7.12]
	Bathyarchaeota_ZAV-13.nr.ko.anno:PNIF01000003.1_2	KPV62200	57.605	309	7.81e-128	375	Polyferredoxin protein MvhB [Candidatus Bathyarchaeota archaeon BA1]	K00205	fwdF, fmdF; 4Fe-4S ferredoxin
	Bathyarchaeota_ZAV-13.nr.ko.anno:PNIF01000016.1_25	KYH38578	32.624	141	1.09e-17	83.6	formylmethanofuran dehydrogenase subunit E [Candidatus Bathyarchaeota archaeon B25]	-	-
	Bathyarchaeota_ZAV-13.nr.ko.anno:PNIF01000028.1_1	OYT52821	71.681	113	1.57e-49	172	formylmethanofuran dehydrogenase subunit B [Candidatus Bathyarchaeota archaeon ex4484_135]	K00201	fwdB, fmdB; formylmethanofuran dehydrogenase subunit B [EC:1.2.7.12]
	Bathyarchaeota_ZAV-13.nr.ko.anno:PNIF01000028.1_2	PIU60166	72.593	135	8.58e-65	202	molybdopterin dinucleotide-binding protein [Candidatus Bathyarchaeota archaeon CG07_land_8_20_14_0_80_47_9]	K00203	fwdD, fmdD; formylmethanofuran dehydrogenase subunit D [EC:1.2.7.12]
	MCG_group-15_DG-45.nr.ko.anno:gi|921069725|gb|LFWZ01000035.1|_2	OGD52772	60.932	279	7.98e-114	338	formylmethanofuran dehydrogenase subunit C [Candidatus Bathyarchaeota archaeon RBG_13_60_20]	K00202	fwdC, fmdC; formylmethanofuran dehydrogenase subunit C [EC:1.2.7.12]
	MCG_group-15_DG-45.nr.ko.anno:gi|921069725|gb|LFWZ01000035.1|_4	KON30297	100	569	0	1176	protein fwdA [miscellaneous Crenarchaeota group-15 archaeon DG-45]	K00200	fwdA, fmdA; formylmethanofuran dehydrogenase subunit A [EC:1.2.7.12]
	MCG_group-15_DG-45.nr.ko.anno:gi|921069725|gb|LFWZ01000035.1|_5	KON30298	100	430	0	879	formylmethanofuran dehydrogenase [miscellaneous Crenarchaeota group-15 archaeon DG-45]	K00201	fwdB, fmdB; formylmethanofuran dehydrogenase subunit B [EC:1.2.7.12]
	MCG_group-15_DG-45.nr.ko.anno:gi|921069725|gb|LFWZ01000035.1|_6	OYT33753	48.387	124	8.89e-31	115	tRNA CCA-pyrophosphorylase [Archaeoglobales archaeon ex4484_92]	K00203	fwdD, fmdD; formylmethanofuran dehydrogenase subunit D [EC:1.2.7.12]
	MCG_group-15_DG-45.nr.ko.anno:gi|921070261|gb|LFWZ01000021.1|_15	KYH36804	78.832	137	5.52e-74	226	Uncharacterized protein family UPF0066 [Candidatus Bathyarchaeota archaeon B23]	K11261	fwdE, fmdE; formylmethanofuran dehydrogenase subunit E [EC:1.2.7.12]
	MCG_group-15_DG-45.nr.ko.anno:gi|921070365|gb|LFWZ01000019.1|_44	KYH42681	44.03	134	5.99e-27	107	formylmethanofuran dehydrogenase subunit E region [Candidatus Bathyarchaeota archaeon B26-1]	-	-
	MCG_group-15_DG-45.nr.ko.anno:gi|921070522|gb|LFWZ01000015.1|_5	PIU59670	57.746	71	7.2e-25	97.1	tungsten formylmethanofuran dehydrogenase [Candidatus Bathyarchaeota archaeon CG07_land_8_20_14_0_80_47_9]	K00176	korD, oorD; 2-oxoglutarate ferredoxin oxidoreductase subunit delta [EC:1.2.7.3]
	MCG_group-6_AD8_1.nr.ko.anno:gi|921073183|gb|LFWW01000023.1|_21	PIU60166	51.493	134	3.37e-45	152	molybdopterin dinucleotide-binding protein [Candidatus Bathyarchaeota archaeon CG07_land_8_20_14_0_80_47_9]	K00203	fwdD, fmdD; formylmethanofuran dehydrogenase subunit D [EC:1.2.7.12]
	MCG_group-6_AD8_1.nr.ko.anno:gi|921073183|gb|LFWW01000023.1|_22	KPV62165	63.9	482	0	659	Formate dehydrogenase subunit alpha [Candidatus Bathyarchaeota archaeon BA1]	K00201	fwdB, fmdB; formylmethanofuran dehydrogenase subunit B [EC:1.2.7.12]
	MCG_group-6_AD8_1.nr.ko.anno:gi|921073183|gb|LFWW01000023.1|_23	KON33393	100	563	0	1169	protein fwdA [miscellaneous Crenarchaeota group-6 archaeon AD8-1]	K00200	fwdA, fmdA; formylmethanofuran dehydrogenase subunit A [EC:1.2.7.12]
	MCG_group-6_AD8_1.nr.ko.anno:gi|921073183|gb|LFWW01000023.1|_24	PIX31753	58.759	274	2.13e-110	328	formylmethanofuran dehydrogenase subunit C [Candidatus Bathyarchaeota archaeon CG_4_8_14_3_um_filter_42_8]	K00202	fwdC, fmdC; formylmethanofuran dehydrogenase subunit C [EC:1.2.7.12]
	MCG_group-6_AD8_1.nr.ko.anno:gi|921074057|gb|LFWW01000005.1|_21	KPV64463	33.123	317	2.57e-46	168	F(420)H(2) dehydrogenase subunit I [Candidatus Bathyarchaeota archaeon BA2]	K00205	fwdF, fmdF; 4Fe-4S ferredoxin
	MF-10.3.final.annotation:NODE_147_length_19963_cov_17.391582_3	KON33394.1	61.111	270	1.75e-121	357	hypothetical protein AC479_04730 [miscellaneous Crenarchaeota group-6 archaeon AD8-1]	K00202	fwdC, fmdC; formylmethanofuran dehydrogenase subunit C [EC:1.2.7.12]	0
	MF-10.3.final.annotation:NODE_147_length_19963_cov_17.391582_4	KON33393.1	76.512	562	0	940	protein fwdA [miscellaneous Crenarchaeota group-6 archaeon AD8-1]	K00200	fwdA, fmdA; formylmethanofuran dehydrogenase subunit A [EC:1.2.7.12]	0.064823
	MF-10.3.final.annotation:NODE_147_length_19963_cov_17.391582_5	KON33392.1	70.124	482	0	751	hypothetical protein AC479_04720 [miscellaneous Crenarchaeota group-6 archaeon AD8-1]	K00201	fwdB, fmdB; formylmethanofuran dehydrogenase subunit B [EC:1.2.7.12]	0.229167
	MF-10.3.final.annotation:NODE_147_length_19963_cov_17.391582_6	KON33405.1	65.909	132	6.66e-61	192	hypothetical protein AC479_04715 [miscellaneous Crenarchaeota group-6 archaeon AD8-1]	K00203	fwdD, fmdD; formylmethanofuran dehydrogenase subunit D [EC:1.2.7.12]	0.139925
	MF-10.3.final.annotation:NODE_2573_length_3292_cov_18.652566_1	KON34190.1	53.205	312	3.78e-118	352	hypothetical protein AC479_01710 [miscellaneous Crenarchaeota group-6 archaeon AD8-1]	K00205	fwdF, fmdF; 4Fe-4S ferredoxin	0.230346
	MF-10.3.final.annotation:NODE_658_length_7474_cov_17.759497_3	PIU59215.1	66.23	305	5.48e-143	414	hypothetical protein COS86_05490 [Candidatus Bathyarchaeota archaeon CG07_land_8_20_14_0_80_47_9]	K00205	fwdF, fmdF; 4Fe-4S ferredoxin	0.134718
	MF-10.5.5.11.1.24.final.annotation:NODE_2121_length_3733_cov_5.771608_2	PIU60166.1	49.194	124	1.58e-31	118	molybdopterin dinucleotide-binding protein [Candidatus Bathyarchaeota archaeon CG07_land_8_20_14_0_80_47_9]	K00203	fwdD, fmdD; formylmethanofuran dehydrogenase subunit D [EC:1.2.7.12]	0
	MF-10.5.5.11.1.24.final.annotation:NODE_5105_length_2186_cov_5.842105_2	KYK38063.1	41.367	278	2.52e-61	205	hypothetical protein AYK18_17810 [Theionarchaea archaeon DG-70]	K00202	fwdC, fmdC; formylmethanofuran dehydrogenase subunit C [EC:1.2.7.12]	0
	MF-10.5.5.11.1.24.final.annotation:NODE_6737_length_1845_cov_6.774887_2	KON33393.1	76.986	365	0	616	protein fwdA [miscellaneous Crenarchaeota group-6 archaeon AD8-1]	K00200	fwdA, fmdA; formylmethanofuran dehydrogenase subunit A [EC:1.2.7.12]	0
	MF-4.2.1.10.12.7.final.annotation:NODE_2012_length_3853_cov_41.719280_2	KON33405.1	65.152	132	1.64e-60	191	hypothetical protein AC479_04715 [miscellaneous Crenarchaeota group-6 archaeon AD8-1]	K00203	fwdD, fmdD; formylmethanofuran dehydrogenase subunit D [EC:1.2.7.12]	1.19123
	MF-4.2.1.10.12.7.final.annotation:NODE_2012_length_3853_cov_41.719280_4	KON33393.1	80.57	386	0	678	protein fwdA [miscellaneous Crenarchaeota group-6 archaeon AD8-1]	K00200	fwdA, fmdA; formylmethanofuran dehydrogenase subunit A [EC:1.2.7.12]	0
	MF-4.2.1.10.12.7.final.annotation:NODE_2580_length_3287_cov_4.004050_4	KON33392.1	77.049	488	0	803	hypothetical protein AC479_04720 [miscellaneous Crenarchaeota group-6 archaeon AD8-1]	K00201	fwdB, fmdB; formylmethanofuran dehydrogenase subunit B [EC:1.2.7.12]	0.0882957
	MF-4.2.1.10.12.7.final.annotation:NODE_2580_length_3287_cov_4.004050_5	PIU60169.1	83.333	24	2.68e-06	50.1	formylmethanofuran dehydrogenase subunit A, partial [Candidatus Bathyarchaeota archaeon CG07_land_8_20_14_0_80_47_9]	-	-	0
	MF-4.2.1.10.12.7.final.annotation:NODE_736_length_7005_cov_5.208863_3	KON32140.1	94.279	402	0	775	hypothetical protein AC477_03340 [miscellaneous Crenarchaeota group-1 archaeon SG8-32-1]	K00205	fwdF, fmdF; 4Fe-4S ferredoxin	0.0463193
	MF-4.4.10.23.1.6.final.annotation:NODE_3396_length_2795_cov_5.206402_1	OGD52790.1	78.033	478	0	794	formylmethanofuran dehydrogenase subunit A [Candidatus Bathyarchaeota archaeon RBG_13_60_20]	-	-	0.0641822
	MF-4.4.10.23.1.6.final.annotation:NODE_3396_length_2795_cov_5.206402_2	OGD52771.1	75.65	423	0	688	formylmethanofuran dehydrogenase subunit B [Candidatus Bathyarchaeota archaeon RBG_13_60_20]	K00201	fwdB, fmdB; formylmethanofuran dehydrogenase subunit B [EC:1.2.7.12]	0.0292056
	MF-4.4.10.23.1.6.final.annotation:NODE_4914_length_2238_cov_8.590930_2	OGD52790.1	76.429	560	0	925	formylmethanofuran dehydrogenase subunit A [Candidatus Bathyarchaeota archaeon RBG_13_60_20]	K00200	fwdA, fmdA; formylmethanofuran dehydrogenase subunit A [EC:1.2.7.12]	0.264305
	MF-4.4.10.23.1.6.final.annotation:NODE_4914_length_2238_cov_8.590930_3	WP_013799331.1	65.789	38	3.7e-09	59.3	formylmethanofuran dehydrogenase subunit B [Methanotorris igneus]	-	-	0
	MF-4.4.10.23.1.6.final.annotation:NODE_7858_length_1673_cov_11.320175_1	OGD52771.1	73.966	411	0	656	formylmethanofuran dehydrogenase subunit B [Candidatus Bathyarchaeota archaeon RBG_13_60_20]	K00201	fwdB, fmdB; formylmethanofuran dehydrogenase subunit B [EC:1.2.7.12]	0.120134
	MF-4.4.10.23.1.6.final.annotation:NODE_7858_length_1673_cov_11.320175_2	OGD52770.1	58.4	125	1.84e-43	147	hypothetical protein A3K81_06725 [Candidatus Bathyarchaeota archaeon RBG_13_60_20]	K00203	fwdD, fmdD; formylmethanofuran dehydrogenase subunit D [EC:1.2.7.12]	0.271159
	MF-4.7.5.8.final.annotation:NODE_1184_length_5307_cov_2.550096_4	KON33328.1	98.025	405	0	811	hypothetical protein AC479_04865 [miscellaneous Crenarchaeota group-6 archaeon AD8-1]	K00205	fwdF, fmdF; 4Fe-4S ferredoxin	0
	MF-4.7.5.8.final.annotation:NODE_3563_length_2725_cov_2.224320_3	KON33405.1	99.242	132	3.59e-92	271	hypothetical protein AC479_04715 [miscellaneous Crenarchaeota group-6 archaeon AD8-1]	K00203	fwdD, fmdD; formylmethanofuran dehydrogenase subunit D [EC:1.2.7.12]	0
	MF-4.7.5.8.final.annotation:NODE_3563_length_2725_cov_2.224320_4	KON33392.1	97.576	330	0	675	hypothetical protein AC479_04720 [miscellaneous Crenarchaeota group-6 archaeon AD8-1]	K00201	fwdB, fmdB; formylmethanofuran dehydrogenase subunit B [EC:1.2.7.12]	0
	MF-4.7.5.8.final.annotation:NODE_750_length_6907_cov_2.628404_8	KON32525.1	93.651	126	6.48e-74	231	hypothetical protein AC479_07355, partial [miscellaneous Crenarchaeota group-6 archaeon AD8-1]	K00205	fwdF, fmdF; 4Fe-4S ferredoxin	0
	MF-5.3.1.4.final.annotation:NODE_2699_length_3211_cov_6.660817_2	KON33405.1	63.636	132	5.19e-59	187	hypothetical protein AC479_04715 [miscellaneous Crenarchaeota group-6 archaeon AD8-1]	K00203	fwdD, fmdD; formylmethanofuran dehydrogenase subunit D [EC:1.2.7.12]	1.19799
	MF-5.3.1.4.final.annotation:NODE_2943_length_3048_cov_3.700438_2	KON34265.1	66.667	141	8.5e-64	201	hypothetical protein AC477_00640 [miscellaneous Crenarchaeota group-1 archaeon SG8-32-1]	K11261	fwdE, fmdE; formylmethanofuran dehydrogenase subunit E [EC:1.2.7.12]	0
	MF-6.8.11.21.final.annotation:NODE_1283_length_5046_cov_4.213524_2	KON30295.1	67.742	279	8.09e-130	379	hypothetical protein AC482_04180 [miscellaneous Crenarchaeota group-15 archaeon DG-45]	K00202	fwdC, fmdC; formylmethanofuran dehydrogenase subunit C [EC:1.2.7.12]	0
	MF-6.8.11.21.final.annotation:NODE_2138_length_3711_cov_5.118052_4	OYT60852.1	75	32	1.2e-08	55.1	tungsten formylmethanofuran dehydrogenase [Euryarchaeota archaeon ex4484_178]	-	-	0
	MF-6.8.11.21.final.annotation:NODE_2612_length_3267_cov_5.133229_3	KQC13507.1	45.778	225	9.78e-66	212	hypothetical protein APR63_08440 [Desulfuromonas sp. SDB]	K11261	fwdE, fmdE; formylmethanofuran dehydrogenase subunit E [EC:1.2.7.12]	0.0262605
	MF-6.8.11.21.final.annotation:NODE_8056_length_1648_cov_4.322724_3	KON30649.1	91.667	48	1.07e-22	97.8	hypothetical protein AC482_03390 [miscellaneous Crenarchaeota group-15 archaeon DG-45]	K11260	fwdG; 4Fe-4S ferredoxin	0.117188
	MF-6.8.11.21.final.annotation:NODE_8948_length_1538_cov_2.902122_1	KON30297.1	84.585	253	3.54e-155	452	protein fwdA [miscellaneous Crenarchaeota group-15 archaeon DG-45]	K00200	fwdA, fmdA; formylmethanofuran dehydrogenase subunit A [EC:1.2.7.12]	0.0247036
	MF-6.8.11.21.final.annotation:NODE_8948_length_1538_cov_2.902122_2	KON30298.1	75.591	254	7.16e-142	414	formylmethanofuran dehydrogenase [miscellaneous Crenarchaeota group-15 archaeon DG-45]	K00201	fwdB, fmdB; formylmethanofuran dehydrogenase subunit B [EC:1.2.7.12]	0
	MF-9.11.final.annotation:NODE_1304_length_5001_cov_8.835093_3	KON33394.1	61.481	270	2.75e-121	356	hypothetical protein AC479_04730 [miscellaneous Crenarchaeota group-6 archaeon AD8-1]	K00202	fwdC, fmdC; formylmethanofuran dehydrogenase subunit C [EC:1.2.7.12]	0.0668819
	MF-9.11.final.annotation:NODE_1304_length_5001_cov_8.835093_4	KON33393.1	73.488	562	0	910	protein fwdA [miscellaneous Crenarchaeota group-6 archaeon AD8-1]	K00200	fwdA, fmdA; formylmethanofuran dehydrogenase subunit A [EC:1.2.7.12]	0.0318584
	MF-9.11.final.annotation:NODE_1304_length_5001_cov_8.835093_5	PIX31685.1	72.603	73	8.9e-30	116	formylmethanofuran dehydrogenase subunit B, partial [Candidatus Bathyarchaeota archaeon CG_4_8_14_3_um_filter_42_8]	-	-	0
	MF-9.11.final.annotation:NODE_1658_length_4335_cov_6.571395_2	PIU59215.1	64.262	305	4e-129	379	hypothetical protein COS86_05490 [Candidatus Bathyarchaeota archaeon CG07_land_8_20_14_0_80_47_9]	K00205	fwdF, fmdF; 4Fe-4S ferredoxin	0.0586271
	QMXC01000000.nr.ko.anno:QMXC01000032.1_6	KPV62163.1	73.2	272	1.1e-24	123.2	Tungsten-containing formylmethanofuran dehydrogenase 2 subunit C [Candidatus Bathyarchaeota archaeon BA1]	K00202	fwdC, fmdC; formylmethanofuran dehydrogenase subunit C [EC:1.2.7.12]
	QMXC01000000.nr.ko.anno:QMXC01000032.1_7	PDM26455.1	70.7	563	1.1e-247	865.1	formylmethanofuran dehydrogenase subunit A [Candidatus Bathyarchaeota archaeon B24-2]	K00200	fwdA, fmdA; formylmethanofuran dehydrogenase subunit A [EC:1.2.7.12]
	QMXC01000000.nr.ko.anno:QMXC01000032.1_8	KPV62165.1	73.6	481	3.3e-205	723.8	Formate dehydrogenase subunit alpha [Candidatus Bathyarchaeota archaeon BA1]	K00201	fwdB, fmdB; formylmethanofuran dehydrogenase subunit B [EC:1.2.7.12]
	QMXC01000000.nr.ko.anno:QMXC01000032.1_9	OYT45230.1	61.7	128	1.1e-41	178.7	molybdopterin dinucleotide-binding protein [Candidatus Bathyarchaeota archaeon ex4484_40]	K00203	fwdD, fmdD; formylmethanofuran dehydrogenase subunit D [EC:1.2.7.12]
	QMXC01000000.nr.ko.anno:QMXC01000038.1_6	OYT49387.1	100	45	1.9e-19	104	tungsten formylmethanofuran dehydrogenase [Candidatus Bathyarchaeota archaeon ex4484_231]	-	-
	QMXC01000000.nr.ko.anno:QMXC01000044.1_14	WP_011449048.1	35	140	5.5e-10	73.6	formylmethanofuran dehydrogenase subunit E [Methanospirillum hungatei]	-	-
	QMXC01000000.nr.ko.anno:QMXC01000144.1_1	KPV62200.1	62.1	203	9.2e-72	279.3	Polyferredoxin protein MvhB [Candidatus Bathyarchaeota archaeon BA1]	K00205	fwdF, fmdF; 4Fe-4S ferredoxin
	QMXC01000000.nr.ko.anno:QMXC01000167.1_4	KPV62200.1	61	195	1.1e-42	182.6	Polyferredoxin protein MvhB [Candidatus Bathyarchaeota archaeon BA1]	K00205	fwdF, fmdF; 4Fe-4S ferredoxin
	QMXD01000000.nr.ko.anno:QMXD01000045.1_4	PCN50619.1	76.6	286	3.4e-40	174.9	formylmethanofuran dehydrogenase subunit C [Candidatus Geothermarchaeota archaeon ex4572_27]	K00202	fwdC, fmdC; formylmethanofuran dehydrogenase subunit C [EC:1.2.7.12]
	QMXD01000000.nr.ko.anno:QMXD01000045.1_5	PCN50618.1	69.5	567	6.6e-245	855.9	formylmethanofuran dehydrogenase subunit A [Candidatus Geothermarchaeota archaeon ex4572_27]	K00200	fwdA, fmdA; formylmethanofuran dehydrogenase subunit A [EC:1.2.7.12]
	QMXD01000000.nr.ko.anno:QMXD01000045.1_6	PCN50617.1	69.3	577	1.5e-236	828.2	formylmethanofuran dehydrogenase subunit B [Candidatus Geothermarchaeota archaeon ex4572_27]	K00201	fwdB, fmdB; formylmethanofuran dehydrogenase subunit B [EC:1.2.7.12]
	QMXE01000000.nr.ko.anno:QMXE01000009.1_16	KYH42154.1	77.4	522	6.6e-253	882.5	protein fwdA [Candidatus Bathyarchaeota archaeon B26-2]	K00200	fwdA, fmdA; formylmethanofuran dehydrogenase subunit A [EC:1.2.7.12]
	QMXE01000000.nr.ko.anno:QMXE01000009.1_17	OYT43297.1	74.9	239	3.1e-18	101.7	formylmethanofuran dehydrogenase subunit C [Candidatus Bathyarchaeota archaeon ex4484_40]	K00202	fwdC, fmdC; formylmethanofuran dehydrogenase subunit C [EC:1.2.7.12]
	QMXE01000000.nr.ko.anno:QMXE01000024.1_14	KYH42587.1	60.8	286	5.2e-81	310.5	ferredoxin [Candidatus Bathyarchaeota archaeon B63]	K00205	fwdF, fmdF; 4Fe-4S ferredoxin
	QMXE01000000.nr.ko.anno:QMXE01000028.1_17	KYH39524.1	80.1	473	1.2e-223	785	tungsten-containing formylmethanofuran dehydrogenase 2 subunit B [Candidatus Bathyarchaeota archaeon B63]	K00201	fwdB, fmdB; formylmethanofuran dehydrogenase subunit B [EC:1.2.7.12]
	QMXE01000000.nr.ko.anno:QMXE01000028.1_18	KYH42337.1	62.2	82	2.1e-20	107.5	formylmethanofuran dehydrogenase, subunit D [Candidatus Bathyarchaeota archaeon B63]	K00203	fwdD, fmdD; formylmethanofuran dehydrogenase subunit D [EC:1.2.7.12]
	QMXF01000000.nr.ko.anno:QMXF01000044.1_5	KYH41988.1	99	489	2.8e-276	959.9	tungsten-containing formylmethanofuran dehydrogenase 2 subunit B [Candidatus Bathyarchaeota archaeon B26-1]	K00201	fwdB, fmdB; formylmethanofuran dehydrogenase subunit B [EC:1.2.7.12]
	QMXF01000000.nr.ko.anno:QMXF01000044.1_6	OYT45230.1	100	140	9.4e-76	292	molybdopterin dinucleotide-binding protein [Candidatus Bathyarchaeota archaeon ex4484_40]	K00203	fwdD, fmdD; formylmethanofuran dehydrogenase subunit D [EC:1.2.7.12]
	QMXF01000000.nr.ko.anno:QMXF01000091.1_2	KYH39387.1	97.7	300	1.3e-151	545	ferredoxin [Candidatus Bathyarchaeota archaeon B26-1]	K00205	fwdF, fmdF; 4Fe-4S ferredoxin
	QMXF01000000.nr.ko.anno:QMXF01000103.1_3	KYH42681.1	97.2	143	3.9e-69	270	formylmethanofuran dehydrogenase subunit E region [Candidatus Bathyarchaeota archaeon B26-1]	-	-
	QMXF01000000.nr.ko.anno:QMXF01000241.1_3	KYH41926.1	97.8	274	2.1e-71	278.5	tungsten-containing formylmethanofuran dehydrogenase 2 subunit C [Candidatus Bathyarchaeota archaeon B26-1]	K00202	fwdC, fmdC; formylmethanofuran dehydrogenase subunit C [EC:1.2.7.12]
	QMXF01000000.nr.ko.anno:QMXF01000241.1_4	KYH41927.1	97.2	107	1.9e-52	214.2	protein fwdA, partial [Candidatus Bathyarchaeota archaeon B26-1]	-	-
	QMXF01000000.nr.ko.anno:QMXF01000295.1_3	KYH42036.1	84	75	9.3e-30	138.3	S-adenosyl-L-methionine-binding protein [Candidatus Bathyarchaeota archaeon B26-2]	K11261	fwdE, fmdE; formylmethanofuran dehydrogenase subunit E [EC:1.2.7.12]
	QMXF01000000.nr.ko.anno:QMXF01000395.1_2	OYT43296.1	100	390	3.8e-236	826.2	formylmethanofuran dehydrogenase subunit A [Candidatus Bathyarchaeota archaeon ex4484_40]	K00200	fwdA, fmdA; formylmethanofuran dehydrogenase subunit A [EC:1.2.7.12]
	QMXG01000000.nr.ko.anno:QMXG01000033.1_2	OGD52772.1	75.6	279	3.9e-41	177.9	formylmethanofuran dehydrogenase subunit C [Candidatus Bathyarchaeota archaeon RBG_13_60_20]	K00202	fwdC, fmdC; formylmethanofuran dehydrogenase subunit C [EC:1.2.7.12]
	QMXG01000000.nr.ko.anno:QMXG01000090.1_3	ABK14564.1	48.2	114	7.7e-20	106.3	formylmethanofuran dehydrogenase, subunit E [Methanosaeta thermophila PT]	-	-
	QMXH01000000.nr.ko.anno:QMXH01000009.1_1	PDM26455.1	99.2	238	6.7e-135	489.2	formylmethanofuran dehydrogenase subunit A [Candidatus Bathyarchaeota archaeon B24-2]	-	-
	QMXH01000000.nr.ko.anno:QMXH01000009.1_2	PDM26455.1	98.7	304	1.2e-181	644.8	formylmethanofuran dehydrogenase subunit A [Candidatus Bathyarchaeota archaeon B24-2]	K00200	fwdA, fmdA; formylmethanofuran dehydrogenase subunit A [EC:1.2.7.12]
	QMXH01000000.nr.ko.anno:QMXH01000009.1_3	PDM26450.1	99.4	477	1.6e-273	950.7	formylmethanofuran dehydrogenase subunit B [Candidatus Bathyarchaeota archaeon B24-2]	K00201	fwdB, fmdB; formylmethanofuran dehydrogenase subunit B [EC:1.2.7.12]
	QMXH01000000.nr.ko.anno:QMXH01000009.1_4	PDM26449.1	100	135	1.1e-70	275	molybdopterin dinucleotide-binding protein [Candidatus Bathyarchaeota archaeon B24-2]	K00203	fwdD, fmdD; formylmethanofuran dehydrogenase subunit D [EC:1.2.7.12]
	QMXH01000000.nr.ko.anno:QMXH01000050.1_6	PDM26451.1	93.9	66	6.6e-27	130.2	formylmethanofuran dehydrogenase subunit C [Candidatus Bathyarchaeota archaeon B24-2]	K00202	fwdC, fmdC; formylmethanofuran dehydrogenase subunit C [EC:1.2.7.12]
	QMXI01000000.nr.ko.anno:QMXI01000012.1_8	PIU60166.1	75.7	115	5e-43	183	molybdopterin dinucleotide-binding protein [Candidatus Bathyarchaeota archaeon CG07_land_8_20_14_0_80_47_9]	K00203	fwdD, fmdD; formylmethanofuran dehydrogenase subunit D [EC:1.2.7.12]
	QMXI01000000.nr.ko.anno:QMXI01000140.1_2	KPV62200.1	60.7	280	5.3e-78	300.4	Polyferredoxin protein MvhB [Candidatus Bathyarchaeota archaeon BA1]	K00205	fwdF, fmdF; 4Fe-4S ferredoxin
	QMXI01000000.nr.ko.anno:QMXI01000159.1_1	PIX31752.1	59.6	57	4.2e-14	85.9	formylmethanofuran dehydrogenase subunit A, partial [Candidatus Bathyarchaeota archaeon CG_4_8_14_3_um_filter_42_8]	-	-
	QMXI01000000.nr.ko.anno:QMXI01000159.1_2	PIX31753.1	76.6	274	1.5e-53	219.2	formylmethanofuran dehydrogenase subunit C [Candidatus Bathyarchaeota archaeon CG_4_8_14_3_um_filter_42_8]	K00202	fwdC, fmdC; formylmethanofuran dehydrogenase subunit C [EC:1.2.7.12]
	QMXI01000000.nr.ko.anno:QMXI01000170.1_2	AAU83931.1	58.7	206	6.8e-63	250	molybdenum formylmethanofuran dehydrogenase E subunit [uncultured archaeon GZfos35A2]	K11261	fwdE, fmdE; formylmethanofuran dehydrogenase subunit E [EC:1.2.7.12]
	QMXI01000000.nr.ko.anno:QMXI01000207.1_1	PIU60169.1	81.8	302	7.8e-152	545.8	formylmethanofuran dehydrogenase subunit A, partial [Candidatus Bathyarchaeota archaeon CG07_land_8_20_14_0_80_47_9]	K00200	fwdA, fmdA; formylmethanofuran dehydrogenase subunit A [EC:1.2.7.12]
	QMXI01000000.nr.ko.anno:QMXI01000207.1_2	KPV62165.1	73.2	473	1.3e-206	728.4	Formate dehydrogenase subunit alpha [Candidatus Bathyarchaeota archaeon BA1]	K00201	fwdB, fmdB; formylmethanofuran dehydrogenase subunit B [EC:1.2.7.12]
	QMXJ01000000.nr.ko.anno:QMXJ01000034.1_5	OYT43297.1	72.6	62	1e-18	102.1	formylmethanofuran dehydrogenase subunit C [Candidatus Bathyarchaeota archaeon ex4484_40]	-	-
	QMXJ01000000.nr.ko.anno:QMXJ01000113.1_1	KYH39524.1	83.5	424	8.5e-205	722.2	tungsten-containing formylmethanofuran dehydrogenase 2 subunit B [Candidatus Bathyarchaeota archaeon B63]	K00201	fwdB, fmdB; formylmethanofuran dehydrogenase subunit B [EC:1.2.7.12]
	QMXJ01000000.nr.ko.anno:QMXJ01000113.1_2	KYH39524.1	86.4	44	7.7e-15	88.2	tungsten-containing formylmethanofuran dehydrogenase 2 subunit B [Candidatus Bathyarchaeota archaeon B63]	-	-
	QMXJ01000000.nr.ko.anno:QMXJ01000113.1_3	KYH42337.1	70	120	6.5e-44	186	formylmethanofuran dehydrogenase, subunit D [Candidatus Bathyarchaeota archaeon B63]	K00203	fwdD, fmdD; formylmethanofuran dehydrogenase subunit D [EC:1.2.7.12]
	QMXJ01000000.nr.ko.anno:QMXJ01000180.1_3	KYH42681.1	49.3	136	1.4e-27	132.1	formylmethanofuran dehydrogenase subunit E region [Candidatus Bathyarchaeota archaeon B26-1]	-	-
	QMXK01000000.nr.ko.anno:QMXK01000020.1_2	PCN50619.1	78	282	2e-40	175.6	formylmethanofuran dehydrogenase subunit C [Candidatus Geothermarchaeota archaeon ex4572_27]	K00202	fwdC, fmdC; formylmethanofuran dehydrogenase subunit C [EC:1.2.7.12]
	QMXK01000000.nr.ko.anno:QMXK01000020.1_3	PCN50618.1	71.8	560	2e-249	870.9	formylmethanofuran dehydrogenase subunit A [Candidatus Geothermarchaeota archaeon ex4572_27]	K00200	fwdA, fmdA; formylmethanofuran dehydrogenase subunit A [EC:1.2.7.12]
	QMXK01000000.nr.ko.anno:QMXK01000020.1_4	PCN50617.1	72.2	579	7.1e-247	862.4	formylmethanofuran dehydrogenase subunit B [Candidatus Geothermarchaeota archaeon ex4572_27]	K00201	fwdB, fmdB; formylmethanofuran dehydrogenase subunit B [EC:1.2.7.12]
	QMXK01000000.nr.ko.anno:QMXK01000089.1_1	KYH36316.1	48.5	136	8.3e-29	136	tungsten-containing formylmethanofuran dehydrogenase 2 subunit B, partial [Candidatus Bathyarchaeota archaeon B25]	-	-
	QMXK01000000.nr.ko.anno:QMXK01000128.1_2	KXB08121.1	31.5	426	5.6e-63	251.1	formylmethanofuran dehydrogenase [candidate divison MSBL1 archaeon SCGC-AAA385D11]	-	-
	QMXK01000000.nr.ko.anno:QMXK01000187.1_1	WP_096711388.1	45.1	381	4.7e-41	178.3	4Fe-4S dicluster domain-containing protein [Methanohalophilus euhalobius]	K00205	fwdF, fmdF; 4Fe-4S ferredoxin
	QMXK01000000.nr.ko.anno:QMXK01000231.1_2	KYH38578.1	37.7	130	5.1e-16	93.6	formylmethanofuran dehydrogenase subunit E [Candidatus Bathyarchaeota archaeon B25]	-	-
	QMXL01000000.nr.ko.anno:QMXL01000002.1_8	KQC16181.1	38.5	130	2.9e-19	104.4	formylmethanofuran dehydrogenase [Methanosaeta sp. SDB]	-	-
	QMXM01000000.nr.ko.anno:QMXM01000040.1_4	PCN50617.1	70.9	574	1.9e-244	854.4	formylmethanofuran dehydrogenase subunit B [Candidatus Geothermarchaeota archaeon ex4572_27]	K00201	fwdB, fmdB; formylmethanofuran dehydrogenase subunit B [EC:1.2.7.12]
	QMXM01000000.nr.ko.anno:QMXM01000040.1_5	PCN50618.1	69.1	567	5.4e-247	862.8	formylmethanofuran dehydrogenase subunit A [Candidatus Geothermarchaeota archaeon ex4572_27]	K00200	fwdA, fmdA; formylmethanofuran dehydrogenase subunit A [EC:1.2.7.12]
	QMXM01000000.nr.ko.anno:QMXM01000040.1_6	PCN50619.1	79.5	278	6.7e-41	177.2	formylmethanofuran dehydrogenase subunit C [Candidatus Geothermarchaeota archaeon ex4572_27]	K00202	fwdC, fmdC; formylmethanofuran dehydrogenase subunit C [EC:1.2.7.12]
	QMXO01000000.nr.ko.anno:QMXO01000092.1_2	KYH42681.1	43.5	138	5.3e-21	110.2	formylmethanofuran dehydrogenase subunit E region [Candidatus Bathyarchaeota archaeon B26-1]	-	-
	QMXO01000000.nr.ko.anno:QMXO01000134.1_4	KYH42337.1	42.9	84	6.4e-11	75.9	formylmethanofuran dehydrogenase, subunit D [Candidatus Bathyarchaeota archaeon B63]	K00203	fwdD, fmdD; formylmethanofuran dehydrogenase subunit D [EC:1.2.7.12]
	QMXO01000000.nr.ko.anno:QMXO01000140.1_2	KYH42681.1	42.3	137	3.8e-19	104	formylmethanofuran dehydrogenase subunit E region [Candidatus Bathyarchaeota archaeon B26-1]	-	-
	QMXO01000000.nr.ko.anno:QMXO01000245.1_5	AAU83931.1	54.4	206	3.7e-56	227.6	molybdenum formylmethanofuran dehydrogenase E subunit [uncultured archaeon GZfos35A2]	K11261	fwdE, fmdE; formylmethanofuran dehydrogenase subunit E [EC:1.2.7.12]
	QMXP01000000.nr.ko.anno:QMXP01000007.1_1	KYH40335.1	65.4	133	9.2e-47	195.7	ferredoxin [Candidatus Bathyarchaeota archaeon B26-2]	K00205	fwdF, fmdF; 4Fe-4S ferredoxin
	QMXP01000000.nr.ko.anno:QMXP01000189.1_2	OYT52821.1	89.2	481	3.6e-255	889.8	formylmethanofuran dehydrogenase subunit B [Candidatus Bathyarchaeota archaeon ex4484_135]	K00201	fwdB, fmdB; formylmethanofuran dehydrogenase subunit B [EC:1.2.7.12]
	QMXQ01000000.nr.ko.anno:QMXQ01000037.1_12	KQC16181.1	39.7	131	8.4e-19	102.8	formylmethanofuran dehydrogenase [Methanosaeta sp. SDB]	-	-
	QMXQ01000000.nr.ko.anno:QMXQ01000069.1_4	AAU83931.1	62.8	207	2.6e-70	274.6	molybdenum formylmethanofuran dehydrogenase E subunit [uncultured archaeon GZfos35A2]	K11261	fwdE, fmdE; formylmethanofuran dehydrogenase subunit E [EC:1.2.7.12]
	QMXQ01000000.nr.ko.anno:QMXQ01000093.1_1	WP_066957217.1	57.1	56	1.9e-08	67	formylmethanofuran dehydrogenase subunit C [Methanoculleus thermophilus]	-	-
	QMXQ01000000.nr.ko.anno:QMXQ01000093.1_3	KON30297.1	88.9	569	4.4e-310	1072.4	protein fwdA [miscellaneous Crenarchaeota group-15 archaeon DG-45]	K00200	fwdA, fmdA; formylmethanofuran dehydrogenase subunit A [EC:1.2.7.12]
	QMXQ01000000.nr.ko.anno:QMXQ01000093.1_4	KON30298.1	87.2	430	8e-219	768.8	formylmethanofuran dehydrogenase [miscellaneous Crenarchaeota group-15 archaeon DG-45]	K00201	fwdB, fmdB; formylmethanofuran dehydrogenase subunit B [EC:1.2.7.12]
	QMXQ01000000.nr.ko.anno:QMXQ01000093.1_5	PDM26449.1	50	128	4.6e-24	120.2	molybdopterin dinucleotide-binding protein [Candidatus Bathyarchaeota archaeon B24-2]	K00203	fwdD, fmdD; formylmethanofuran dehydrogenase subunit D [EC:1.2.7.12]
	QMXR01000000.nr.ko.anno:QMXR01000003.1_4	KPV62200.1	57.5	313	3.2e-79	304.7	Polyferredoxin protein MvhB [Candidatus Bathyarchaeota archaeon BA1]	K00205	fwdF, fmdF; 4Fe-4S ferredoxin
	QMXR01000000.nr.ko.anno:QMXR01000115.1_4	OYT52111.1	84.1	270	2.4e-46	195.3	formylmethanofuran dehydrogenase subunit C [Candidatus Bathyarchaeota archaeon ex4484_135]	K00202	fwdC, fmdC; formylmethanofuran dehydrogenase subunit C [EC:1.2.7.12]
	QMXR01000000.nr.ko.anno:QMXR01000115.1_6	OYT52110.1	74.3	74	2.1e-26	127.1	formylmethanofuran dehydrogenase subunit A [Candidatus Bathyarchaeota archaeon ex4484_135]	-	-
	QMXR01000000.nr.ko.anno:QMXR01000269.1_3	OYT52821.1	87.2	447	1.4e-229	804.7	formylmethanofuran dehydrogenase subunit B [Candidatus Bathyarchaeota archaeon ex4484_135]	K00201	fwdB, fmdB; formylmethanofuran dehydrogenase subunit B [EC:1.2.7.12]
	QMXR01000000.nr.ko.anno:QMXR01000286.1_2	OYT52110.1	90.6	574	0	1120.5	formylmethanofuran dehydrogenase subunit A [Candidatus Bathyarchaeota archaeon ex4484_135]	K00200	fwdA, fmdA; formylmethanofuran dehydrogenase subunit A [EC:1.2.7.12]
	QMXR01000000.nr.ko.anno:QMXR01000286.1_3	OYT52111.1	70.8	96	7.1e-31	142.9	formylmethanofuran dehydrogenase subunit C [Candidatus Bathyarchaeota archaeon ex4484_135]	-	-
	QMXS01000000.nr.ko.anno:QMXS01000001.1_2	ABK14564.1	36	139	1.1e-13	85.9	formylmethanofuran dehydrogenase, subunit E [Methanosaeta thermophila PT]	-	-
	QMXT01000000.nr.ko.anno:QMXT01000101.1_2	KYH41926.1	74.1	255	2.4e-21	112.1	tungsten-containing formylmethanofuran dehydrogenase 2 subunit C [Candidatus Bathyarchaeota archaeon B26-1]	K00202	fwdC, fmdC; formylmethanofuran dehydrogenase subunit C [EC:1.2.7.12]
	QMXT01000000.nr.ko.anno:QMXT01000101.1_3	KYH41927.1	74.9	446	1.1e-205	725.3	protein fwdA, partial [Candidatus Bathyarchaeota archaeon B26-1]	K00200	fwdA, fmdA; formylmethanofuran dehydrogenase subunit A [EC:1.2.7.12]
	QMXU01000000.nr.ko.anno:QMXU01000036.1_1	KYH36316.1	91.2	137	9.3e-64	253.4	tungsten-containing formylmethanofuran dehydrogenase 2 subunit B, partial [Candidatus Bathyarchaeota archaeon B25]	-	-
	QMXU01000000.nr.ko.anno:QMXU01000036.1_5	OYV08703.1	34.2	117	3.6e-07	63.9	formylmethanofuran dehydrogenase subunit D [Methanosaeta sp. ASP1-1]	-	-
	QMXU01000000.nr.ko.anno:QMXU01000057.1_1	KYH38578.1	85.4	41	3.6e-12	79	formylmethanofuran dehydrogenase subunit E [Candidatus Bathyarchaeota archaeon B25]	-	-
	QMXU01000000.nr.ko.anno:QMXU01000066.1_5	KPV62166.1	50.4	115	3.2e-24	120.6	Molybdenum-containing formylmethanofuran dehydrogenase 1 subunit C [Candidatus Bathyarchaeota archaeon BA1]	K00203	fwdD, fmdD; formylmethanofuran dehydrogenase subunit D [EC:1.2.7.12]
	QMXU01000000.nr.ko.anno:QMXU01000066.1_6	PDM26450.1	51.3	476	3.2e-135	491.1	formylmethanofuran dehydrogenase subunit B [Candidatus Bathyarchaeota archaeon B24-2]	K00201	fwdB, fmdB; formylmethanofuran dehydrogenase subunit B [EC:1.2.7.12]
	QMXU01000000.nr.ko.anno:QMXU01000066.1_7	PIX31684.1	63.2	182	2.9e-61	244.2	formylmethanofuran dehydrogenase subunit A, partial [Candidatus Bathyarchaeota archaeon CG_4_8_14_3_um_filter_42_8]	-	-
	QMXU01000000.nr.ko.anno:QMXU01000080.1_6	KYH37045.1	62.5	317	1.2e-118	435.6	protein fwdA [Candidatus Bathyarchaeota archaeon B24]	K00200	fwdA, fmdA; formylmethanofuran dehydrogenase subunit A [EC:1.2.7.12]
	QMXU01000000.nr.ko.anno:QMXU01000087.1_6	KYH36316.1	85.9	64	5.5e-23	115.5	tungsten-containing formylmethanofuran dehydrogenase 2 subunit B, partial [Candidatus Bathyarchaeota archaeon B25]	-	-
	QMXV01000000.nr.ko.anno:QMXV01000019.1_9	OYT67806.1	37.5	144	2.9e-14	87.8	formylmethanofuran dehydrogenase [Thaumarchaeota archaeon ex4484_121]	-	-
	QMXV01000000.nr.ko.anno:QMXV01000114.1_2	PIX31753.1	77.4	274	2.2e-57	231.9	formylmethanofuran dehydrogenase subunit C [Candidatus Bathyarchaeota archaeon CG_4_8_14_3_um_filter_42_8]	K00202	fwdC, fmdC; formylmethanofuran dehydrogenase subunit C [EC:1.2.7.12]
	QMXV01000000.nr.ko.anno:QMXV01000114.1_3	OGD49700.1	73	563	4.3e-257	896.3	formylmethanofuran dehydrogenase subunit A [Candidatus Bathyarchaeota archaeon RBG_13_46_16b]	K00200	fwdA, fmdA; formylmethanofuran dehydrogenase subunit A [EC:1.2.7.12]
	QMXV01000000.nr.ko.anno:QMXV01000114.1_4	PIX31686.1	67	349	1.8e-124	454.9	formylmethanofuran dehydrogenase subunit B, partial [Candidatus Bathyarchaeota archaeon CG_4_8_14_3_um_filter_42_8]	K00201	fwdB, fmdB; formylmethanofuran dehydrogenase subunit B [EC:1.2.7.12]
	QMXX01000000.nr.ko.anno:QMXX01000005.1_9	KPV62200.1	62	308	4.9e-93	350.5	Polyferredoxin protein MvhB [Candidatus Bathyarchaeota archaeon BA1]	K00205	fwdF, fmdF; 4Fe-4S ferredoxin
	QMXX01000000.nr.ko.anno:QMXX01000059.1_1	PIX31753.1	63.2	95	8.8e-26	126.3	formylmethanofuran dehydrogenase subunit C [Candidatus Bathyarchaeota archaeon CG_4_8_14_3_um_filter_42_8]	K00202	fwdC, fmdC; formylmethanofuran dehydrogenase subunit C [EC:1.2.7.12]
	QMXX01000000.nr.ko.anno:QMXX01000059.1_2	OGD49700.1	79.4	563	4.2e-276	959.5	formylmethanofuran dehydrogenase subunit A [Candidatus Bathyarchaeota archaeon RBG_13_46_16b]	K00200	fwdA, fmdA; formylmethanofuran dehydrogenase subunit A [EC:1.2.7.12]
	QMXX01000000.nr.ko.anno:QMXX01000059.1_3	KPV62165.1	69.3	473	1.4e-184	655.2	Formate dehydrogenase subunit alpha [Candidatus Bathyarchaeota archaeon BA1]	K00201	fwdB, fmdB; formylmethanofuran dehydrogenase subunit B [EC:1.2.7.12]
	QMXX01000000.nr.ko.anno:QMXX01000059.1_4	PIU60166.1	72.4	134	1e-47	198.7	molybdopterin dinucleotide-binding protein [Candidatus Bathyarchaeota archaeon CG07_land_8_20_14_0_80_47_9]	K00203	fwdD, fmdD; formylmethanofuran dehydrogenase subunit D [EC:1.2.7.12]
	QMXY01000000.nr.ko.anno:QMXY01000011.1_4	PIX31753.1	67.3	275	1.4e-35	159.5	formylmethanofuran dehydrogenase subunit C [Candidatus Bathyarchaeota archaeon CG_4_8_14_3_um_filter_42_8]	K00202	fwdC, fmdC; formylmethanofuran dehydrogenase subunit C [EC:1.2.7.12]
	QMXY01000000.nr.ko.anno:QMXY01000011.1_5	OGD49700.1	76	563	2.6e-265	923.7	formylmethanofuran dehydrogenase subunit A [Candidatus Bathyarchaeota archaeon RBG_13_46_16b]	K00200	fwdA, fmdA; formylmethanofuran dehydrogenase subunit A [EC:1.2.7.12]
	QMXY01000000.nr.ko.anno:QMXY01000011.1_6	KPV62165.1	72.4	478	1.1e-208	735.3	Formate dehydrogenase subunit alpha [Candidatus Bathyarchaeota archaeon BA1]	K00201	fwdB, fmdB; formylmethanofuran dehydrogenase subunit B [EC:1.2.7.12]
	QMXY01000000.nr.ko.anno:QMXY01000011.1_7	PIU60166.1	75.6	135	8.9e-51	209.1	molybdopterin dinucleotide-binding protein [Candidatus Bathyarchaeota archaeon CG07_land_8_20_14_0_80_47_9]	K00203	fwdD, fmdD; formylmethanofuran dehydrogenase subunit D [EC:1.2.7.12]
	QMXY01000000.nr.ko.anno:QMXY01000090.1_9	KYH38578.1	32.9	140	6e-12	80.1	formylmethanofuran dehydrogenase subunit E [Candidatus Bathyarchaeota archaeon B25]	-	-
	QMXY01000000.nr.ko.anno:QMXY01000104.1_2	KPV62200.1	61.4	306	2.1e-88	335.1	Polyferredoxin protein MvhB [Candidatus Bathyarchaeota archaeon BA1]	K00205	fwdF, fmdF; 4Fe-4S ferredoxin
	QMXY01000000.nr.ko.anno:QMXY01000157.1_2	PIU60166.1	72.4	134	8.3e-48	199.1	molybdopterin dinucleotide-binding protein [Candidatus Bathyarchaeota archaeon CG07_land_8_20_14_0_80_47_9]	K00203	fwdD, fmdD; formylmethanofuran dehydrogenase subunit D [EC:1.2.7.12]
	QMXY01000000.nr.ko.anno:QMXY01000157.1_3	KPV62165.1	72.6	475	1.3e-206	728.4	Formate dehydrogenase subunit alpha [Candidatus Bathyarchaeota archaeon BA1]	K00201	fwdB, fmdB; formylmethanofuran dehydrogenase subunit B [EC:1.2.7.12]
	QMXY01000000.nr.ko.anno:QMXY01000157.1_4	OGD49700.1	77.7	493	5.7e-237	829.3	formylmethanofuran dehydrogenase subunit A [Candidatus Bathyarchaeota archaeon RBG_13_46_16b]	-	-
	QMXY01000000.nr.ko.anno:QMXY01000360.1_3	WP_042697850.1	62	50	2.2e-09	70.1	formylmethanofuran dehydrogenase [Thermococcus sp. PK]	-	-
	QMXZ01000000.nr.ko.anno:QMXZ01000024.1_2	PDM26451.1	99.6	256	1.1e-58	236.1	formylmethanofuran dehydrogenase subunit C [Candidatus Bathyarchaeota archaeon B24-2]	K00202	fwdC, fmdC; formylmethanofuran dehydrogenase subunit C [EC:1.2.7.12]
	QMXZ01000000.nr.ko.anno:QMXZ01000024.1_3	PDM26455.1	99.3	563	0	1167.9	formylmethanofuran dehydrogenase subunit A [Candidatus Bathyarchaeota archaeon B24-2]	K00200	fwdA, fmdA; formylmethanofuran dehydrogenase subunit A [EC:1.2.7.12]
	QMXZ01000000.nr.ko.anno:QMXZ01000024.1_4	PDM26450.1	99.4	477	1.6e-273	950.7	formylmethanofuran dehydrogenase subunit B [Candidatus Bathyarchaeota archaeon B24-2]	K00201	fwdB, fmdB; formylmethanofuran dehydrogenase subunit B [EC:1.2.7.12]
	QMXZ01000000.nr.ko.anno:QMXZ01000024.1_5	PDM26449.1	100	135	1.1e-70	275	molybdopterin dinucleotide-binding protein [Candidatus Bathyarchaeota archaeon B24-2]	K00203	fwdD, fmdD; formylmethanofuran dehydrogenase subunit D [EC:1.2.7.12]
	QMXZ01000000.nr.ko.anno:QMXZ01000192.1_2	KPV62163.1	55.7	61	3.9e-13	83.6	Tungsten-containing formylmethanofuran dehydrogenase 2 subunit C [Candidatus Bathyarchaeota archaeon BA1]	-	-
	QMYA01000000.nr.ko.anno:QMYA01000005.1_6	OYT67806.1	36.8	144	1.9e-13	85.1	formylmethanofuran dehydrogenase [Thaumarchaeota archaeon ex4484_121]	-	-
	QMYA01000000.nr.ko.anno:QMYA01000101.1_1	OGD49700.1	72.8	563	2.2e-256	894	formylmethanofuran dehydrogenase subunit A [Candidatus Bathyarchaeota archaeon RBG_13_46_16b]	K00200	fwdA, fmdA; formylmethanofuran dehydrogenase subunit A [EC:1.2.7.12]
	QMYA01000000.nr.ko.anno:QMYA01000101.1_2	PIX31753.1	77.4	274	2.2e-57	231.9	formylmethanofuran dehydrogenase subunit C [Candidatus Bathyarchaeota archaeon CG_4_8_14_3_um_filter_42_8]	K00202	fwdC, fmdC; formylmethanofuran dehydrogenase subunit C [EC:1.2.7.12]
	QMYB01000000.nr.ko.anno:QMYB01000013.1_12	KYH37043.1	99.4	158	3.6e-84	320.1	molybdopterin dinucleotide-binding protein [Candidatus Bathyarchaeota archaeon B24]	K00203	fwdD, fmdD; formylmethanofuran dehydrogenase subunit D [EC:1.2.7.12]
	QMYB01000000.nr.ko.anno:QMYB01000013.1_13	KYH37044.1	99.3	427	7.4e-249	868.6	tungsten-containing formylmethanofuran dehydrogenase 2 subunit B [Candidatus Bathyarchaeota archaeon B24]	K00201	fwdB, fmdB; formylmethanofuran dehydrogenase subunit B [EC:1.2.7.12]
	QMYB01000000.nr.ko.anno:QMYB01000013.1_14	KYH37045.1	99.8	567	0	1144.8	protein fwdA [Candidatus Bathyarchaeota archaeon B24]	K00200	fwdA, fmdA; formylmethanofuran dehydrogenase subunit A [EC:1.2.7.12]
	QMYB01000000.nr.ko.anno:QMYB01000013.1_15	KYH37046.1	99.6	279	9.8e-85	322.8	molybdenum-containing formylmethanofuran dehydrogenase 1 subunit C [Candidatus Bathyarchaeota archaeon B24]	K00202	fwdC, fmdC; formylmethanofuran dehydrogenase subunit C [EC:1.2.7.12]
	QMYD01000000.nr.ko.anno:QMYD01000005.1_2	KYH38578.1	69.2	133	5.3e-47	196.4	formylmethanofuran dehydrogenase subunit E [Candidatus Bathyarchaeota archaeon B25]	-	-
	QMYD01000000.nr.ko.anno:QMYD01000026.1_12	WP_015589961.1	39.7	421	9e-18	100.9	4Fe-4S dicluster domain-containing protein [Archaeoglobus sulfaticallidus]	K00205	fwdF, fmdF; 4Fe-4S ferredoxin
	QMYD01000000.nr.ko.anno:QMYD01000109.1_1	KYH42154.1	67.2	198	9.5e-74	285.8	protein fwdA [Candidatus Bathyarchaeota archaeon B26-2]	-	-
	QMYD01000000.nr.ko.anno:QMYD01000109.1_2	PDM26450.1	51.7	476	2.5e-135	491.5	formylmethanofuran dehydrogenase subunit B [Candidatus Bathyarchaeota archaeon B24-2]	K00201	fwdB, fmdB; formylmethanofuran dehydrogenase subunit B [EC:1.2.7.12]
	QMYD01000000.nr.ko.anno:QMYD01000109.1_3	KPV62166.1	50.4	127	2e-27	131.3	Molybdenum-containing formylmethanofuran dehydrogenase 1 subunit C [Candidatus Bathyarchaeota archaeon BA1]	K00203	fwdD, fmdD; formylmethanofuran dehydrogenase subunit D [EC:1.2.7.12]
	QMYD01000000.nr.ko.anno:QMYD01000142.1_1	KYH37045.1	63.6	404	1.1e-161	578.9	protein fwdA [Candidatus Bathyarchaeota archaeon B24]	K00200	fwdA, fmdA; formylmethanofuran dehydrogenase subunit A [EC:1.2.7.12]
	QMYE01000000.nr.ko.anno:QMYE01000007.1_2	KPV62200.1	61	308	4e-87	330.9	Polyferredoxin protein MvhB [Candidatus Bathyarchaeota archaeon BA1]	K00205	fwdF, fmdF; 4Fe-4S ferredoxin
	QMYE01000000.nr.ko.anno:QMYE01000027.1_5	KPV62163.1	73.2	272	5e-25	124.4	Tungsten-containing formylmethanofuran dehydrogenase 2 subunit C [Candidatus Bathyarchaeota archaeon BA1]	K00202	fwdC, fmdC; formylmethanofuran dehydrogenase subunit C [EC:1.2.7.12]
	QMYE01000000.nr.ko.anno:QMYE01000027.1_6	PDM26455.1	70.7	563	1.1e-247	865.1	formylmethanofuran dehydrogenase subunit A [Candidatus Bathyarchaeota archaeon B24-2]	K00200	fwdA, fmdA; formylmethanofuran dehydrogenase subunit A [EC:1.2.7.12]
	QMYE01000000.nr.ko.anno:QMYE01000178.1_2	OYT49387.1	100	45	1.9e-19	104	tungsten formylmethanofuran dehydrogenase [Candidatus Bathyarchaeota archaeon ex4484_231]	-	-
	QMYF01000000.nr.ko.anno:QMYF01000009.1_6	KPV62166.1	50	122	8.7e-25	122.5	Molybdenum-containing formylmethanofuran dehydrogenase 1 subunit C [Candidatus Bathyarchaeota archaeon BA1]	K00203	fwdD, fmdD; formylmethanofuran dehydrogenase subunit D [EC:1.2.7.12]
	QMYF01000000.nr.ko.anno:QMYF01000009.1_7	KYH39524.1	53.5	475	1.4e-143	518.8	tungsten-containing formylmethanofuran dehydrogenase 2 subunit B [Candidatus Bathyarchaeota archaeon B63]	K00201	fwdB, fmdB; formylmethanofuran dehydrogenase subunit B [EC:1.2.7.12]
	QMYF01000000.nr.ko.anno:QMYF01000009.1_8	KYH37045.1	64.9	564	1.6e-227	798.1	protein fwdA [Candidatus Bathyarchaeota archaeon B24]	K00200	fwdA, fmdA; formylmethanofuran dehydrogenase subunit A [EC:1.2.7.12]
	QMYF01000000.nr.ko.anno:QMYF01000009.1_9	PDM26452.1	48.3	151	5.3e-29	138.3	methenyltetrahydromethanopterin cyclohydrolase [Candidatus Bathyarchaeota archaeon B24-2]	K00202	fwdC, fmdC; formylmethanofuran dehydrogenase subunit C [EC:1.2.7.12]
	QMYF01000000.nr.ko.anno:QMYF01000054.1_7	KYH38578.1	51.1	133	1.3e-32	148.7	formylmethanofuran dehydrogenase subunit E [Candidatus Bathyarchaeota archaeon B25]	-	-
	QMYF01000000.nr.ko.anno:QMYF01000075.1_5	KYH36316.1	72.1	201	3.8e-76	293.9	tungsten-containing formylmethanofuran dehydrogenase 2 subunit B, partial [Candidatus Bathyarchaeota archaeon B25]	-	-
	QMYG01000000.nr.ko.anno:QMYG01000044.1_2	KYH41926.1	75	272	1.2e-29	139.8	tungsten-containing formylmethanofuran dehydrogenase 2 subunit C [Candidatus Bathyarchaeota archaeon B26-1]	K00202	fwdC, fmdC; formylmethanofuran dehydrogenase subunit C [EC:1.2.7.12]
	QMYG01000000.nr.ko.anno:QMYG01000044.1_3	OYT52110.1	69.5	567	7.2e-244	852.4	formylmethanofuran dehydrogenase subunit A [Candidatus Bathyarchaeota archaeon ex4484_135]	K00200	fwdA, fmdA; formylmethanofuran dehydrogenase subunit A [EC:1.2.7.12]
	QMYG01000000.nr.ko.anno:QMYG01000044.1_4	KYH41505.1	62.2	489	3.1e-174	620.9	tungsten-containing formylmethanofuran dehydrogenase 2 subunit B [Candidatus Bathyarchaeota archaeon B26-2]	K00201	fwdB, fmdB; formylmethanofuran dehydrogenase subunit B [EC:1.2.7.12]
	QMYG01000000.nr.ko.anno:QMYG01000044.1_5	KPV62166.1	61.2	129	1.8e-36	161.4	Molybdenum-containing formylmethanofuran dehydrogenase 1 subunit C [Candidatus Bathyarchaeota archaeon BA1]	K00203	fwdD, fmdD; formylmethanofuran dehydrogenase subunit D [EC:1.2.7.12]
	QMYH01000000.nr.ko.anno:QMYH01000013.1_5	PCN50617.1	68.9	576	5.1e-237	829.7	formylmethanofuran dehydrogenase subunit B [Candidatus Geothermarchaeota archaeon ex4572_27]	K00201	fwdB, fmdB; formylmethanofuran dehydrogenase subunit B [EC:1.2.7.12]
	QMYH01000000.nr.ko.anno:QMYH01000013.1_6	PCN50618.1	64.1	568	4.9e-224	786.6	formylmethanofuran dehydrogenase subunit A [Candidatus Geothermarchaeota archaeon ex4572_27]	K00200	fwdA, fmdA; formylmethanofuran dehydrogenase subunit A [EC:1.2.7.12]
	QMYH01000000.nr.ko.anno:QMYH01000013.1_7	PCN50619.1	75	276	9.3e-35	156.8	formylmethanofuran dehydrogenase subunit C [Candidatus Geothermarchaeota archaeon ex4572_27]	K00202	fwdC, fmdC; formylmethanofuran dehydrogenase subunit C [EC:1.2.7.12]
	QMYI01000000.nr.ko.anno:QMYI01000005.1_3	OYT52111.1	68.4	272	3.4e-13	85.1	formylmethanofuran dehydrogenase subunit C [Candidatus Bathyarchaeota archaeon ex4484_135]	K00202	fwdC, fmdC; formylmethanofuran dehydrogenase subunit C [EC:1.2.7.12]
	QMYI01000000.nr.ko.anno:QMYI01000005.1_4	KYH42337.1	46.1	115	4.9e-23	116.7	formylmethanofuran dehydrogenase, subunit D [Candidatus Bathyarchaeota archaeon B63]	-	-
	QMYI01000000.nr.ko.anno:QMYI01000005.1_5	KPV62165.1	56.5	476	1.4e-154	555.4	Formate dehydrogenase subunit alpha [Candidatus Bathyarchaeota archaeon BA1]	K00201	fwdB, fmdB; formylmethanofuran dehydrogenase subunit B [EC:1.2.7.12]
	QMYI01000000.nr.ko.anno:QMYI01000005.1_6	PDM26455.1	61.4	555	6e-214	753.1	formylmethanofuran dehydrogenase subunit A [Candidatus Bathyarchaeota archaeon B24-2]	K00200	fwdA, fmdA; formylmethanofuran dehydrogenase subunit A [EC:1.2.7.12]
	QMYI01000000.nr.ko.anno:QMYI01000005.1_7	KYH42587.1	52.3	107	2.7e-07	64.3	ferredoxin [Candidatus Bathyarchaeota archaeon B63]	K00205	fwdF, fmdF; 4Fe-4S ferredoxin
	QMYI01000000.nr.ko.anno:QMYI01000040.1_7	AAU83931.1	64.3	210	1.9e-76	295	molybdenum formylmethanofuran dehydrogenase E subunit [uncultured archaeon GZfos35A2]	K11261	fwdE, fmdE; formylmethanofuran dehydrogenase subunit E [EC:1.2.7.12]
	QMYJ01000000.nr.ko.anno:QMYJ01000012.1_1	KYH39524.1	75.9	58	4.9e-16	92.4	tungsten-containing formylmethanofuran dehydrogenase 2 subunit B [Candidatus Bathyarchaeota archaeon B63]	-	-
	QMYJ01000000.nr.ko.anno:QMYJ01000012.1_2	KON27140.1	78	563	1.3e-272	948	protein fwdA [miscellaneous Crenarchaeota group archaeon SMTZ1-55]	K00200	fwdA, fmdA; formylmethanofuran dehydrogenase subunit A [EC:1.2.7.12]
	QMYJ01000000.nr.ko.anno:QMYJ01000012.1_3	KPV62163.1	71.2	271	5.5e-24	120.9	Tungsten-containing formylmethanofuran dehydrogenase 2 subunit C [Candidatus Bathyarchaeota archaeon BA1]	K00202	fwdC, fmdC; formylmethanofuran dehydrogenase subunit C [EC:1.2.7.12]
	QMYJ01000000.nr.ko.anno:QMYJ01000147.1_3	KPV62200.1	43.5	306	1.6e-37	166	Polyferredoxin protein MvhB [Candidatus Bathyarchaeota archaeon BA1]	K00205	fwdF, fmdF; 4Fe-4S ferredoxin
	QMYK01000000.nr.ko.anno:QMYK01000009.1_10	WP_015589961.1	33.3	177	2.7e-15	92.8	4Fe-4S dicluster domain-containing protein [Archaeoglobus sulfaticallidus]	K00205	fwdF, fmdF; 4Fe-4S ferredoxin
	QMYK01000000.nr.ko.anno:QMYK01000009.1_9	ABK14878.1	31.9	113	3e-06	60.8	formylmethanofuran dehydrogenase, subunit D [Methanosaeta thermophila PT]	-	-
	QMYK01000000.nr.ko.anno:QMYK01000053.1_1	KYH39524.1	61.6	151	6.2e-49	203	tungsten-containing formylmethanofuran dehydrogenase 2 subunit B [Candidatus Bathyarchaeota archaeon B63]	-	-
	QMYK01000000.nr.ko.anno:QMYK01000053.1_2	KYH37045.1	64.9	564	6.1e-227	796.2	protein fwdA [Candidatus Bathyarchaeota archaeon B24]	K00200	fwdA, fmdA; formylmethanofuran dehydrogenase subunit A [EC:1.2.7.12]
	QMYK01000000.nr.ko.anno:QMYK01000059.1_4	CAA67410.1	34.1	425	4.4e-68	268.1	beta-subunit of formylmethanofuran dehydrogenase [Methanopyrus kandleri]	K00201	fwdB, fmdB; formylmethanofuran dehydrogenase subunit B [EC:1.2.7.12]
	QMYK01000000.nr.ko.anno:QMYK01000121.1_2	WP_015589961.1	39.7	421	9e-18	100.9	4Fe-4S dicluster domain-containing protein [Archaeoglobus sulfaticallidus]	K00205	fwdF, fmdF; 4Fe-4S ferredoxin
	QMYL01000000.nr.ko.anno:QMYL01000037.1_1	KPV62200.1	59.5	190	1.6e-47	198.7	Polyferredoxin protein MvhB [Candidatus Bathyarchaeota archaeon BA1]	K00205	fwdF, fmdF; 4Fe-4S ferredoxin
	QMYL01000000.nr.ko.anno:QMYL01000063.1_6	KYH41504.1	64.3	129	2.8e-45	190.7	molybdopterin dinucleotide-binding protein [Candidatus Bathyarchaeota archaeon B26-2]	K00203	fwdD, fmdD; formylmethanofuran dehydrogenase subunit D [EC:1.2.7.12]
	QMYL01000000.nr.ko.anno:QMYL01000063.1_7	KYH41988.1	77.5	480	1.5e-218	768.1	tungsten-containing formylmethanofuran dehydrogenase 2 subunit B [Candidatus Bathyarchaeota archaeon B26-1]	K00201	fwdB, fmdB; formylmethanofuran dehydrogenase subunit B [EC:1.2.7.12]
	QMYL01000000.nr.ko.anno:QMYL01000160.1_2	KYH41926.1	73.6	277	5e-28	134.4	tungsten-containing formylmethanofuran dehydrogenase 2 subunit C [Candidatus Bathyarchaeota archaeon B26-1]	K00202	fwdC, fmdC; formylmethanofuran dehydrogenase subunit C [EC:1.2.7.12]
	QMYL01000000.nr.ko.anno:QMYL01000160.1_3	KYH42154.1	77.4	563	7.6e-278	965.3	protein fwdA [Candidatus Bathyarchaeota archaeon B26-2]	K00200	fwdA, fmdA; formylmethanofuran dehydrogenase subunit A [EC:1.2.7.12]
	QMYL01000000.nr.ko.anno:QMYL01000186.1_2	KYH42681.1	55.9	136	4.4e-33	150.2	formylmethanofuran dehydrogenase subunit E region [Candidatus Bathyarchaeota archaeon B26-1]	-	-
	QMYM01000000.nr.ko.anno:QMYM01000015.1_5	OYT52110.1	88.7	567	0	1090.1	formylmethanofuran dehydrogenase subunit A [Candidatus Bathyarchaeota archaeon ex4484_135]	K00200	fwdA, fmdA; formylmethanofuran dehydrogenase subunit A [EC:1.2.7.12]
	QMYM01000000.nr.ko.anno:QMYM01000015.1_6	OYT52111.1	79.4	97	1.1e-34	155.6	formylmethanofuran dehydrogenase subunit C [Candidatus Bathyarchaeota archaeon ex4484_135]	-	-
	QMYM01000000.nr.ko.anno:QMYM01000070.1_1	OYT52110.1	80.7	327	1.3e-160	575.1	formylmethanofuran dehydrogenase subunit A [Candidatus Bathyarchaeota archaeon ex4484_135]	-	-
	QMYM01000000.nr.ko.anno:QMYM01000070.1_3	OYT52111.1	82.6	270	2.5e-40	175.3	formylmethanofuran dehydrogenase subunit C [Candidatus Bathyarchaeota archaeon ex4484_135]	K00202	fwdC, fmdC; formylmethanofuran dehydrogenase subunit C [EC:1.2.7.12]
	QMYM01000000.nr.ko.anno:QMYM01000144.1_1	OYT52821.1	83.5	406	1.4e-201	711.4	formylmethanofuran dehydrogenase subunit B [Candidatus Bathyarchaeota archaeon ex4484_135]	K00201	fwdB, fmdB; formylmethanofuran dehydrogenase subunit B [EC:1.2.7.12]
	QMYN01000000.nr.ko.anno:QMYN01000241.1_4	KYH42337.1	67.8	115	8e-39	169.1	formylmethanofuran dehydrogenase, subunit D [Candidatus Bathyarchaeota archaeon B63]	K00203	fwdD, fmdD; formylmethanofuran dehydrogenase subunit D [EC:1.2.7.12]
	QMYN01000000.nr.ko.anno:QMYN01000241.1_5	KYH39524.1	83.4	175	1.4e-84	321.6	tungsten-containing formylmethanofuran dehydrogenase 2 subunit B [Candidatus Bathyarchaeota archaeon B63]	K00201	fwdB, fmdB; formylmethanofuran dehydrogenase subunit B [EC:1.2.7.12]
	QMYO01000000.nr.ko.anno:QMYO01000010.1_7	KYH38578.1	37.8	127	6.2e-14	86.7	formylmethanofuran dehydrogenase subunit E [Candidatus Bathyarchaeota archaeon B25]	-	-
	QMYO01000000.nr.ko.anno:QMYO01000054.1_6	KPV62200.1	45.3	309	3.3e-46	194.9	Polyferredoxin protein MvhB [Candidatus Bathyarchaeota archaeon BA1]	K00205	fwdF, fmdF; 4Fe-4S ferredoxin
	QMYO01000000.nr.ko.anno:QMYO01000110.1_5	KPV62200.1	67.8	307	1.8e-100	375.2	Polyferredoxin protein MvhB [Candidatus Bathyarchaeota archaeon BA1]	K00205	fwdF, fmdF; 4Fe-4S ferredoxin
	QMYO01000000.nr.ko.anno:QMYO01000409.1_1	KPV62164.1	83.1	449	3.3e-231	810.1	dihydroorotase [Candidatus Bathyarchaeota archaeon BA1]	K00200	fwdA, fmdA; formylmethanofuran dehydrogenase subunit A [EC:1.2.7.12]
	QMYO01000000.nr.ko.anno:QMYO01000409.1_2	KPV62165.1	76	479	1.5e-218	768.1	Formate dehydrogenase subunit alpha [Candidatus Bathyarchaeota archaeon BA1]	K00201	fwdB, fmdB; formylmethanofuran dehydrogenase subunit B [EC:1.2.7.12]
	QMYP01000000.nr.ko.anno:QMYP01000051.1_2	KQC16181.1	35.8	134	1.9e-13	85.1	formylmethanofuran dehydrogenase [Methanosaeta sp. SDB]	-	-
	QMYP01000000.nr.ko.anno:QMYP01000110.1_1	PDM26450.1	57.1	280	1.2e-83	318.9	formylmethanofuran dehydrogenase subunit B [Candidatus Bathyarchaeota archaeon B24-2]	K00201	fwdB, fmdB; formylmethanofuran dehydrogenase subunit B [EC:1.2.7.12]
	QMYP01000000.nr.ko.anno:QMYP01000191.1_1	PIX31686.1	77.4	208	6e-87	329.7	formylmethanofuran dehydrogenase subunit B, partial [Candidatus Bathyarchaeota archaeon CG_4_8_14_3_um_filter_42_8]	K00201	fwdB, fmdB; formylmethanofuran dehydrogenase subunit B [EC:1.2.7.12]
	QMYP01000000.nr.ko.anno:QMYP01000191.1_2	OGD49700.1	72.8	563	3.7e-256	893.3	formylmethanofuran dehydrogenase subunit A [Candidatus Bathyarchaeota archaeon RBG_13_46_16b]	K00200	fwdA, fmdA; formylmethanofuran dehydrogenase subunit A [EC:1.2.7.12]
	QMYP01000000.nr.ko.anno:QMYP01000191.1_3	PIX31753.1	77	270	7e-56	226.9	formylmethanofuran dehydrogenase subunit C [Candidatus Bathyarchaeota archaeon CG_4_8_14_3_um_filter_42_8]	K00202	fwdC, fmdC; formylmethanofuran dehydrogenase subunit C [EC:1.2.7.12]
	QMYQ01000000.nr.ko.anno:QMYQ01000030.1_4	KPV62166.1	64.1	131	1.2e-45	191.8	Molybdenum-containing formylmethanofuran dehydrogenase 1 subunit C [Candidatus Bathyarchaeota archaeon BA1]	K00203	fwdD, fmdD; formylmethanofuran dehydrogenase subunit D [EC:1.2.7.12]
	QMYQ01000000.nr.ko.anno:QMYQ01000030.1_5	KPV62165.1	70.2	473	1e-198	702.2	Formate dehydrogenase subunit alpha [Candidatus Bathyarchaeota archaeon BA1]	K00201	fwdB, fmdB; formylmethanofuran dehydrogenase subunit B [EC:1.2.7.12]
	QMYQ01000000.nr.ko.anno:QMYQ01000030.1_6	KYH42154.1	67.9	563	2.9e-245	857.1	protein fwdA [Candidatus Bathyarchaeota archaeon B26-2]	K00200	fwdA, fmdA; formylmethanofuran dehydrogenase subunit A [EC:1.2.7.12]
	QMYQ01000000.nr.ko.anno:QMYQ01000030.1_7	PIX31753.1	65.1	212	2.8e-12	81.6	formylmethanofuran dehydrogenase subunit C [Candidatus Bathyarchaeota archaeon CG_4_8_14_3_um_filter_42_8]	K00202	fwdC, fmdC; formylmethanofuran dehydrogenase subunit C [EC:1.2.7.12]
	QMYQ01000000.nr.ko.anno:QMYQ01000178.1_4	PIX31753.1	54.8	84	1.9e-18	100.9	formylmethanofuran dehydrogenase subunit C [Candidatus Bathyarchaeota archaeon CG_4_8_14_3_um_filter_42_8]	-	-
	QMYQ01000000.nr.ko.anno:QMYQ01000235.1_4	AAU82431.1	62.2	98	8.7e-26	125.9	formylmethanofuran dehydrogenase subunit E [uncultured archaeon GZfos17F1]	K11261	fwdE, fmdE; formylmethanofuran dehydrogenase subunit E [EC:1.2.7.12]
	QYYE01000000.nr.ko.anno:QYYE01000022.1_7	KPV62200.1	52.5	299	1.9e-65	258.8	Polyferredoxin protein MvhB [Candidatus Bathyarchaeota archaeon BA1]	K00205	fwdF, fmdF; 4Fe-4S ferredoxin
	QYYE01000000.nr.ko.anno:QYYE01000060.1_1	KPV62165.1	63.1	477	1.9e-179	638.3	Formate dehydrogenase subunit alpha [Candidatus Bathyarchaeota archaeon BA1]	K00201	fwdB, fmdB; formylmethanofuran dehydrogenase subunit B [EC:1.2.7.12]
	QYYE01000000.nr.ko.anno:QYYE01000060.1_2	PIU60166.1	62.6	131	3.4e-38	167.2	molybdopterin dinucleotide-binding protein [Candidatus Bathyarchaeota archaeon CG07_land_8_20_14_0_80_47_9]	K00203	fwdD, fmdD; formylmethanofuran dehydrogenase subunit D [EC:1.2.7.12]
	QYYE01000000.nr.ko.anno:QYYE01000143.1_1	KON33393.1	74.9	423	3.1e-199	703.7	protein fwdA [miscellaneous Crenarchaeota group-6 archaeon AD8-1]	K00200	fwdA, fmdA; formylmethanofuran dehydrogenase subunit A [EC:1.2.7.12]
	QYYE01000000.nr.ko.anno:QYYE01000143.1_2	PIX31753.1	66.9	275	7.6e-50	206.8	formylmethanofuran dehydrogenase subunit C [Candidatus Bathyarchaeota archaeon CG_4_8_14_3_um_filter_42_8]	K00202	fwdC, fmdC; formylmethanofuran dehydrogenase subunit C [EC:1.2.7.12]
ftr	Bathyarchaeota_B24.nr.ko.anno:gi|1007509870|gb|LUCB01000001.1|_105	KYH38141	100	297	0	602	formylmethanofuran--tetrahydromethanopterin formyltransferase [Candidatus Bathyarchaeota archaeon B24]	K00672	ftr; formylmethanofuran--tetrahydromethanopterin N-formyltransferase [EC:2.3.1.101]
	Bathyarchaeota_B25.nr.ko.anno:gi|1007510343|gb|LUCC01000021.1|_6	KYH38487	100	281	0	570	formylmethanofuran--tetrahydromethanopterin formyltransferase [Candidatus Bathyarchaeota archaeon B25]	K00672	ftr; formylmethanofuran--tetrahydromethanopterin N-formyltransferase [EC:2.3.1.101]
	Bathyarchaeota_B26-1.nr.ko.anno:gi|1007511058|gb|LUCD01000096.1|_4	KYH39147	100	304	0	617	formylmethanofuran--tetrahydromethanopterin formyltransferase [Candidatus Bathyarchaeota archaeon B26-1]	K00672	ftr; formylmethanofuran--tetrahydromethanopterin N-formyltransferase [EC:2.3.1.101]
	Bathyarchaeota_B26-1.nr.ko.anno:gi|1007514123|gb|LUCD01000021.1|_9	KYH41991	100	299	0	607	Tetrahydromethanopterin Formyltransferase [Candidatus Bathyarchaeota archaeon B26-1]	K00672	ftr; formylmethanofuran--tetrahydromethanopterin N-formyltransferase [EC:2.3.1.101]
	Bathyarchaeota_B26-2.nr.ko.anno:gi|1007513593|gb|LUCE01000010.1|_32	KYH41502	100	299	0	606	formylmethanofuran--tetrahydromethanopterin formyltransferase [Candidatus Bathyarchaeota archaeon B26-2]	K00672	ftr; formylmethanofuran--tetrahydromethanopterin N-formyltransferase [EC:2.3.1.101]
	Bathyarchaeota_B26-2.nr.ko.anno:gi|1007514064|gb|LUCE01000004.1|_42	KYH41966	100	303	0	612	formylmethanofuran--tetrahydromethanopterin formyltransferase [Candidatus Bathyarchaeota archaeon B26-2]	K00672	ftr; formylmethanofuran--tetrahydromethanopterin N-formyltransferase [EC:2.3.1.101]
	Bathyarchaeota_B63.nr.ko.anno:gi|1007511869|gb|LUCF01000080.1|_5	KYH39882	100	229	2.23e-165	464	formylmethanofuran--tetrahydromethanopterin formyltransferase [Candidatus Bathyarchaeota archaeon B63]	K00672	ftr; formylmethanofuran--tetrahydromethanopterin N-formyltransferase [EC:2.3.1.101]
	Bathyarchaeota_B63.nr.ko.anno:gi|1007511869|gb|LUCF01000080.1|_6	KYH39883	100	58	2.06e-32	114	formylmethanofuran--tetrahydromethanopterin formyltransferase [Candidatus Bathyarchaeota archaeon B63]	-	-
	Bathyarchaeota_B63.nr.ko.anno:gi|1007514492|gb|LUCF01000022.1|_7	KYH42341	100	311	0	631	formylmethanofuran/tetrahydromethanopterin N-formyltransferase [Candidatus Bathyarchaeota archaeon B63]	K00672	ftr; formylmethanofuran--tetrahydromethanopterin N-formyltransferase [EC:2.3.1.101]
	Bathyarchaeota_BA1.nr.ko.anno:gi|939572187|gb|LIHJ01000084.1|_56	KPV62172	100	301	0	611	Formylmethanofuran--tetrahydromethanopterin formyltransferase [Candidatus Bathyarchaeota archaeon BA1]	K00672	ftr; formylmethanofuran--tetrahydromethanopterin N-formyltransferase [EC:2.3.1.101]
	Bathyarchaeota_BA1.nr.ko.anno:gi|939573833|gb|LIHJ01000049.1|_8	KPV63694	100	297	0	610	Formylmethanofuran--tetrahydromethanopterin formyltransferase [Candidatus Bathyarchaeota archaeon BA1]	-	-
	Bathyarchaeota_BA2.nr.ko.anno:gi|939573967|gb|LIHK01000014.1|_52	KPV63869	100	301	0	617	Formylmethanofuran--tetrahydromethanopterin formyltransferase [Candidatus Bathyarchaeota archaeon BA2]	K00672	ftr; formylmethanofuran--tetrahydromethanopterin N-formyltransferase [EC:2.3.1.101]
	Bathyarchaeota_Bin-L-1.nr.ko.anno:PIXT01000006.1_2	OYT47597	73.196	97	3.21e-43	152	formylmethanofuran--tetrahydromethanopterin N-formyltransferase [Candidatus Bathyarchaeota archaeon ex4484_231]	-	-
	Bathyarchaeota_Bin-L-1.nr.ko.anno:PIXT01000144.1_14	KPV63869	74	300	3.89e-169	479	Formylmethanofuran--tetrahydromethanopterin formyltransferase [Candidatus Bathyarchaeota archaeon BA2]	K00672	ftr; formylmethanofuran--tetrahydromethanopterin N-formyltransferase [EC:2.3.1.101]
	Bathyarchaeota_Bin-L-1.nr.ko.anno:PIXT01000248.1_22	KYH41991	70.946	296	3.9e-156	448	Tetrahydromethanopterin Formyltransferase [Candidatus Bathyarchaeota archaeon B26-1]	K00672	ftr; formylmethanofuran--tetrahydromethanopterin N-formyltransferase [EC:2.3.1.101]
	Bathyarchaeota_Bin-L-2.nr.ko.anno:PIXS01000151.1_1	KYH41991	69.36	297	1.72e-150	433	Tetrahydromethanopterin Formyltransferase [Candidatus Bathyarchaeota archaeon B26-1]	K00672	ftr; formylmethanofuran--tetrahydromethanopterin N-formyltransferase [EC:2.3.1.101]
	Bathyarchaeota_Bin-L-2.nr.ko.anno:PIXS01000207.1_7	KPV63869	75	300	1.66e-166	473	Formylmethanofuran--tetrahydromethanopterin formyltransferase [Candidatus Bathyarchaeota archaeon BA2]	K00672	ftr; formylmethanofuran--tetrahydromethanopterin N-formyltransferase [EC:2.3.1.101]
	Bathyarchaeota_Bin-L-2.nr.ko.anno:PIXS01000242.1_1	KYH41991	66.553	293	9.65e-142	410	Tetrahydromethanopterin Formyltransferase [Candidatus Bathyarchaeota archaeon B26-1]	K00672	ftr; formylmethanofuran--tetrahydromethanopterin N-formyltransferase [EC:2.3.1.101]
	Bathyarchaeota_CG07_land_8_20_14_0_80_47_9.nr.ko.anno:PEWI01000001.1_1	PIU60221	100	58	2.07e-33	117	formylmethanofuran--tetrahydromethanopterin formyltransferase, partial [Candidatus Bathyarchaeota archaeon CG07_land_8_20_14_0_80_47_9]	-	-
	Bathyarchaeota_CG07_land_8_20_14_0_80_47_9.nr.ko.anno:PEWI01000160.1_3	PIU59128	100	233	7.66e-171	478	formylmethanofuran--tetrahydromethanopterin formyltransferase, partial [Candidatus Bathyarchaeota archaeon CG07_land_8_20_14_0_80_47_9]	K00672	ftr; formylmethanofuran--tetrahydromethanopterin N-formyltransferase [EC:2.3.1.101]
	Bathyarchaeota_CG07_land_8_20_14_0_80_47_9.nr.ko.anno:PEWI01000218.1_8	PIU58799	100	304	0	623	formylmethanofuran--tetrahydromethanopterin N-formyltransferase [Candidatus Bathyarchaeota archaeon CG07_land_8_20_14_0_80_47_9]	K00672	ftr; formylmethanofuran--tetrahydromethanopterin N-formyltransferase [EC:2.3.1.101]
	Bathyarchaeota_ex4484_218.nr.ko.anno:NJEB01000070.1_5	OYT53761	100	310	0	624	formylmethanofuran--tetrahydromethanopterin N-formyltransferase [Candidatus Bathyarchaeota archaeon ex4484_218]	K00672	ftr; formylmethanofuran--tetrahydromethanopterin N-formyltransferase [EC:2.3.1.101]
	Bathyarchaeota_ex4484_231.nr.ko.anno:NJDZ01000081.1_2	OYT47597	100	299	0	613	formylmethanofuran--tetrahydromethanopterin N-formyltransferase [Candidatus Bathyarchaeota archaeon ex4484_231]	K00672	ftr; formylmethanofuran--tetrahydromethanopterin N-formyltransferase [EC:2.3.1.101]
	Bathyarchaeota_ex4484_40.nr.ko.anno:NJDU01000033.1_9	OYT45232	100	299	0	607	formylmethanofuran--tetrahydromethanopterin N-formyltransferase [Candidatus Bathyarchaeota archaeon ex4484_40]	K00672	ftr; formylmethanofuran--tetrahydromethanopterin N-formyltransferase [EC:2.3.1.101]
	Bathyarchaeota_ex4484_40.nr.ko.anno:NJDU01000090.1_4	KYH39147	99.367	158	6.27e-109	321	formylmethanofuran--tetrahydromethanopterin formyltransferase [Candidatus Bathyarchaeota archaeon B26-1]	-	-
	Bathyarchaeota_ex4484_40.nr.ko.anno:NJDU01000090.1_5	KYH39147	100	90	4.16e-54	180	formylmethanofuran--tetrahydromethanopterin formyltransferase [Candidatus Bathyarchaeota archaeon B26-1]	-	-
	Bathyarchaeota_fen_988.nr.ko.anno:PMAZ01000152.1_1	KON34365	71.806	227	6.78e-123	360	formylmethanofuran--tetrahydromethanopterin formyltransferase [miscellaneous Crenarchaeota group-6 archaeon AD8-1]	K00672	ftr; formylmethanofuran--tetrahydromethanopterin N-formyltransferase [EC:2.3.1.101]
	Bathyarchaeota_fen_988.nr.ko.anno:PMAZ01000216.1_6	KPV63869	74.359	78	2.22e-31	120	Formylmethanofuran--tetrahydromethanopterin formyltransferase [Candidatus Bathyarchaeota archaeon BA2]	-	-
	Bathyarchaeota_fen_992.nr.ko.anno:PLNS01000004.1_3	PIU58799	66.445	301	7.61e-144	417	formylmethanofuran--tetrahydromethanopterin N-formyltransferase [Candidatus Bathyarchaeota archaeon CG07_land_8_20_14_0_80_47_9]	K00672	ftr; formylmethanofuran--tetrahydromethanopterin N-formyltransferase [EC:2.3.1.101]
	Bathyarchaeota_fen_992.nr.ko.anno:PLNS01000012.1_5	KPV63869	70.667	300	2.54e-158	452	Formylmethanofuran--tetrahydromethanopterin formyltransferase [Candidatus Bathyarchaeota archaeon BA2]	K00672	ftr; formylmethanofuran--tetrahydromethanopterin N-formyltransferase [EC:2.3.1.101]
	Bathyarchaeota_fen_993.nr.ko.anno:PLLN01000027.1_10	PIU58799	66.445	301	7.61e-144	417	formylmethanofuran--tetrahydromethanopterin N-formyltransferase [Candidatus Bathyarchaeota archaeon CG07_land_8_20_14_0_80_47_9]	K00672	ftr; formylmethanofuran--tetrahydromethanopterin N-formyltransferase [EC:2.3.1.101]
	Bathyarchaeota_fen_993.nr.ko.anno:PLLN01000068.1_28	KPV63869	70.667	300	2.54e-158	452	Formylmethanofuran--tetrahydromethanopterin formyltransferase [Candidatus Bathyarchaeota archaeon BA2]	K00672	ftr; formylmethanofuran--tetrahydromethanopterin N-formyltransferase [EC:2.3.1.101]
	Bathyarchaeota_JdFR-04.nr.ko.anno:MTLR01000054.1_3	KPV63869	70.707	297	1.49e-161	461	Formylmethanofuran--tetrahydromethanopterin formyltransferase [Candidatus Bathyarchaeota archaeon BA2]	K00672	ftr; formylmethanofuran--tetrahydromethanopterin N-formyltransferase [EC:2.3.1.101]
	Bathyarchaeota_JdFR-04.nr.ko.anno:MTLR01000152.1_5	OYT28774	93.286	283	0	551	formylmethanofuran--tetrahydromethanopterin N-formyltransferase [Thermofilum sp. ex4484_82]	K00672	ftr; formylmethanofuran--tetrahydromethanopterin N-formyltransferase [EC:2.3.1.101]
	Bathyarchaeota_JdFR-04.nr.ko.anno:MTLR01000201.1_2	KPV62172	74.086	301	2.85e-172	488	Formylmethanofuran--tetrahydromethanopterin formyltransferase [Candidatus Bathyarchaeota archaeon BA1]	K00672	ftr; formylmethanofuran--tetrahydromethanopterin N-formyltransferase [EC:2.3.1.101]
	Bathyarchaeota_JdFR-07.nr.ko.anno:MTLU01000036.1_11	PIU58799	76.744	301	2.22e-177	501	formylmethanofuran--tetrahydromethanopterin N-formyltransferase [Candidatus Bathyarchaeota archaeon CG07_land_8_20_14_0_80_47_9]	K00672	ftr; formylmethanofuran--tetrahydromethanopterin N-formyltransferase [EC:2.3.1.101]
	Bathyarchaeota_JdFR-07.nr.ko.anno:MTLU01000037.1_10	KPV63869	74.497	298	4.26e-166	472	Formylmethanofuran--tetrahydromethanopterin formyltransferase [Candidatus Bathyarchaeota archaeon BA2]	K00672	ftr; formylmethanofuran--tetrahydromethanopterin N-formyltransferase [EC:2.3.1.101]
	Bathyarchaeota_JdFR-08.nr.ko.anno:MTLV01000004.1_57	PIU58799	77.409	301	6.32e-179	505	formylmethanofuran--tetrahydromethanopterin N-formyltransferase [Candidatus Bathyarchaeota archaeon CG07_land_8_20_14_0_80_47_9]	K00672	ftr; formylmethanofuran--tetrahydromethanopterin N-formyltransferase [EC:2.3.1.101]
	Bathyarchaeota_JdFR-10_de.nr.ko.anno:MTLX01000032.1_15	KYH38487	77.627	295	6.6e-170	481	formylmethanofuran--tetrahydromethanopterin formyltransferase [Candidatus Bathyarchaeota archaeon B25]	K00672	ftr; formylmethanofuran--tetrahydromethanopterin N-formyltransferase [EC:2.3.1.101]
	Bathyarchaeota_JdFR-11.nr.ko.anno:MTLY01000005.1_29	KYH38487	77.627	295	6.6e-170	481	formylmethanofuran--tetrahydromethanopterin formyltransferase [Candidatus Bathyarchaeota archaeon B25]	K00672	ftr; formylmethanofuran--tetrahydromethanopterin N-formyltransferase [EC:2.3.1.101]
	Bathyarchaeota_NP77.nr.ko.anno:PBSW01000052.1_9	KON30296	73.203	306	4.27e-162	462	formylmethanofuran--tetrahydromethanopterin formyltransferase [miscellaneous Crenarchaeota group-15 archaeon DG-45]	K00672	ftr; formylmethanofuran--tetrahydromethanopterin N-formyltransferase [EC:2.3.1.101]
	Bathyarchaeota_palsa_986.nr.ko.anno:PKYH01000046.1_27	KPV63869	72.241	299	5.87e-162	461	Formylmethanofuran--tetrahydromethanopterin formyltransferase [Candidatus Bathyarchaeota archaeon BA2]	K00672	ftr; formylmethanofuran--tetrahydromethanopterin N-formyltransferase [EC:2.3.1.101]
	Bathyarchaeota_palsa_986.nr.ko.anno:PKYH01000158.1_62	PIU58799	66.78	295	3.38e-144	417	formylmethanofuran--tetrahydromethanopterin N-formyltransferase [Candidatus Bathyarchaeota archaeon CG07_land_8_20_14_0_80_47_9]	K00672	ftr; formylmethanofuran--tetrahydromethanopterin N-formyltransferase [EC:2.3.1.101]
	Bathyarchaeota_palsa_989.nr.ko.anno:PLYI01000055.1_94	PIU58799	65.116	301	1.8e-139	406	formylmethanofuran--tetrahydromethanopterin N-formyltransferase [Candidatus Bathyarchaeota archaeon CG07_land_8_20_14_0_80_47_9]	K00672	ftr; formylmethanofuran--tetrahydromethanopterin N-formyltransferase [EC:2.3.1.101]
	Bathyarchaeota_palsa_989.nr.ko.anno:PLYI01000120.1_87	KPV63869	70.333	300	1.04e-156	448	Formylmethanofuran--tetrahydromethanopterin formyltransferase [Candidatus Bathyarchaeota archaeon BA2]	K00672	ftr; formylmethanofuran--tetrahydromethanopterin N-formyltransferase [EC:2.3.1.101]
	Bathyarchaeota_RBG_13_38_9.nr.ko.anno:gi|1083054629|gb|MEZD01000009.1|_34	OGD54523	100	280	0	570	formylmethanofuran--tetrahydromethanopterin N-formyltransferase [Candidatus Bathyarchaeota archaeon RBG_13_38_9]	K00672	ftr; formylmethanofuran--tetrahydromethanopterin N-formyltransferase [EC:2.3.1.101]
	Bathyarchaeota_RBG_13_46_16b.nr.ko.anno:gi|1083044859|gb|MEZE01000066.1|_4	OGD45081	100	299	0	608	formylmethanofuran--tetrahydromethanopterin N-formyltransferase [Candidatus Bathyarchaeota archaeon RBG_13_46_16b]	K00672	ftr; formylmethanofuran--tetrahydromethanopterin N-formyltransferase [EC:2.3.1.101]
	Bathyarchaeota_RBG_13_46_16b.nr.ko.anno:gi|1083045178|gb|MEZE01000059.1|_5	OGD45373	100	304	0	619	formylmethanofuran--tetrahydromethanopterin formyltransferase [Candidatus Bathyarchaeota archaeon RBG_13_46_16b]	K00672	ftr; formylmethanofuran--tetrahydromethanopterin N-formyltransferase [EC:2.3.1.101]
	Bathyarchaeota_RBG_13_46_16b.nr.ko.anno:gi|1083047081|gb|MEZE01000029.1|_17	KPV63694	56.081	296	4.38e-118	350	Formylmethanofuran--tetrahydromethanopterin formyltransferase [Candidatus Bathyarchaeota archaeon BA1]	-	-
	Bathyarchaeota_RBG_13_60_20.nr.ko.anno:gi|1083052809|gb|MEZG01000068.1|_30	OGD52791	100	289	0	588	formylmethanofuran--tetrahydromethanopterin N-formyltransferase [Candidatus Bathyarchaeota archaeon RBG_13_60_20]	K00672	ftr; formylmethanofuran--tetrahydromethanopterin N-formyltransferase [EC:2.3.1.101]
	Bathyarchaeota_UBA233.nr.ko.anno:DAZI01000058.1_9	KPV62172	72.391	297	5.37e-163	464	Formylmethanofuran--tetrahydromethanopterin formyltransferase [Candidatus Bathyarchaeota archaeon BA1]	K00672	ftr; formylmethanofuran--tetrahydromethanopterin N-formyltransferase [EC:2.3.1.101]
	Bathyarchaeota_UBA233.nr.ko.anno:DAZI01000069.1_52	KPV63869	74	300	4.69e-168	477	Formylmethanofuran--tetrahydromethanopterin formyltransferase [Candidatus Bathyarchaeota archaeon BA2]	K00672	ftr; formylmethanofuran--tetrahydromethanopterin N-formyltransferase [EC:2.3.1.101]
	Bathyarchaeota_UBA589.nr.ko.anno:DAEP01000077.1_31	KPV63869	100	301	0	617	Formylmethanofuran--tetrahydromethanopterin formyltransferase [Candidatus Bathyarchaeota archaeon BA2]	K00672	ftr; formylmethanofuran--tetrahydromethanopterin N-formyltransferase [EC:2.3.1.101]
	Bathyarchaeota_UBA589.nr.ko.anno:DAEP01000095.1_1	KPV62172	78.916	166	1.2e-88	272	Formylmethanofuran--tetrahydromethanopterin formyltransferase [Candidatus Bathyarchaeota archaeon BA1]	-	-
	Bathyarchaeota_UBA589.nr.ko.anno:DAEP01000095.1_2	KPV62172	76.119	67	3.13e-27	112	Formylmethanofuran--tetrahydromethanopterin formyltransferase [Candidatus Bathyarchaeota archaeon BA1]	-	-
	Bathyarchaeota_ZSSED05-1-K9.nr.ko.anno:Ga0191591_127_3	KON34365	68.919	296	1.58e-155	446	formylmethanofuran--tetrahydromethanopterin formyltransferase [miscellaneous Crenarchaeota group-6 archaeon AD8-1]	K00672	ftr; formylmethanofuran--tetrahydromethanopterin N-formyltransferase [EC:2.3.1.101]
	MCG_group-15_DG-45.nr.ko.anno:gi|921069725|gb|LFWZ01000035.1|_3	KON30296	100	308	0	627	formylmethanofuran--tetrahydromethanopterin formyltransferase [miscellaneous Crenarchaeota group-15 archaeon DG-45]	K00672	ftr; formylmethanofuran--tetrahydromethanopterin N-formyltransferase [EC:2.3.1.101]
	MCG_group-6_AD8_1.nr.ko.anno:gi|921074244|gb|LFWW01000002.1|_23	KON34365	100	303	0	619	formylmethanofuran--tetrahydromethanopterin formyltransferase [miscellaneous Crenarchaeota group-6 archaeon AD8-1]	K00672	ftr; formylmethanofuran--tetrahydromethanopterin N-formyltransferase [EC:2.3.1.101]
	MCG_SMTZ-80.nr.ko.anno:gi|921065564|gb|LFWY01000049.1|_8	OGD45373	49.841	315	3.31e-94	291	formylmethanofuran--tetrahydromethanopterin formyltransferase [Candidatus Bathyarchaeota archaeon RBG_13_46_16b]	K00672	ftr; formylmethanofuran--tetrahydromethanopterin N-formyltransferase [EC:2.3.1.101]
	MCG_SMTZ-80.nr.ko.anno:gi|921066563|gb|LFWY01000023.1|_22	KON27406	100	295	0	600	formylmethanofuran--tetrahydromethanopterin formyltransferase [miscellaneous Crenarchaeota group archaeon SMTZ-80]	K00672	ftr; formylmethanofuran--tetrahydromethanopterin N-formyltransferase [EC:2.3.1.101]
	MCG_SMTZ-80.nr.ko.anno:gi|921067430|gb|LFWY01000008.1|_16	KPV63694	59	300	4.97e-125	368	Formylmethanofuran--tetrahydromethanopterin formyltransferase [Candidatus Bathyarchaeota archaeon BA1]	K00672	ftr; formylmethanofuran--tetrahydromethanopterin N-formyltransferase [EC:2.3.1.101]
	MF-10.3.final.annotation:NODE_235_length_14881_cov_20.830249_9	KPV63869.1	72	300	2.28e-162	463	Formylmethanofuran--tetrahydromethanopterin formyltransferase [Candidatus Bathyarchaeota archaeon BA2]	K00672	ftr; formylmethanofuran--tetrahydromethanopterin N-formyltransferase [EC:2.3.1.101]	0.0752688
	MF-10.3.final.annotation:NODE_524_length_8544_cov_17.986772_5	PIU58799.1	69.333	300	4.55e-155	445	formylmethanofuran--tetrahydromethanopterin N-formyltransferase [Candidatus Bathyarchaeota archaeon CG07_land_8_20_14_0_80_47_9]	K00672	ftr; formylmethanofuran--tetrahydromethanopterin N-formyltransferase [EC:2.3.1.101]	0.128186
	MF-10.5.5.11.1.24.final.annotation:NODE_606_length_7906_cov_16.424575_5	KON28212.1	67	300	4.86e-147	424	hypothetical protein AC481_02305 [miscellaneous Crenarchaeota group archaeon SMTZ-80]	K00672	ftr; formylmethanofuran--tetrahydromethanopterin N-formyltransferase [EC:2.3.1.101]	0.0411184
	MF-4.2.1.10.12.7.final.annotation:NODE_2770_length_3164_cov_33.199546_4	PIU58799.1	72.581	124	3.15e-57	188	formylmethanofuran--tetrahydromethanopterin N-formyltransferase [Candidatus Bathyarchaeota archaeon CG07_land_8_20_14_0_80_47_9]	K00672	ftr; formylmethanofuran--tetrahydromethanopterin N-formyltransferase [EC:2.3.1.101]	0.0951444
	MF-4.4.10.23.1.6.final.annotation:NODE_4914_length_2238_cov_8.590930_1	KON30296.1	71.533	137	2.05e-67	215	formylmethanofuran--tetrahydromethanopterin formyltransferase [miscellaneous Crenarchaeota group-15 archaeon DG-45]	K00672	ftr; formylmethanofuran--tetrahydromethanopterin N-formyltransferase [EC:2.3.1.101]	0.179856
	MF-4.7.5.8.final.annotation:NODE_3874_length_2595_cov_2.079428_2	KON34365.1	98.35	303	0	613	formylmethanofuran--tetrahydromethanopterin formyltransferase [miscellaneous Crenarchaeota group-6 archaeon AD8-1]	K00672	ftr; formylmethanofuran--tetrahydromethanopterin N-formyltransferase [EC:2.3.1.101]	0
	MF-5.3.1.4.final.annotation:NODE_664_length_7435_cov_4.005164_1	PIU58799.1	69.128	298	9.44e-154	442	formylmethanofuran--tetrahydromethanopterin N-formyltransferase [Candidatus Bathyarchaeota archaeon CG07_land_8_20_14_0_80_47_9]	K00672	ftr; formylmethanofuran--tetrahydromethanopterin N-formyltransferase [EC:2.3.1.101]	0
	MF-9.11.final.annotation:NODE_329_length_11773_cov_7.647828_11	KPV63869.1	68.896	299	1.37e-156	448	Formylmethanofuran--tetrahydromethanopterin formyltransferase [Candidatus Bathyarchaeota archaeon BA2]	K00672	ftr; formylmethanofuran--tetrahydromethanopterin N-formyltransferase [EC:2.3.1.101]	0.0412541
	MF-9.11.final.annotation:NODE_3327_length_2825_cov_8.171397_2	PIU58799.1	65.217	299	1.15e-146	424	formylmethanofuran--tetrahydromethanopterin N-formyltransferase [Candidatus Bathyarchaeota archaeon CG07_land_8_20_14_0_80_47_9]	K00672	ftr; formylmethanofuran--tetrahydromethanopterin N-formyltransferase [EC:2.3.1.101]	0.0383436
	MF-9.11.final.annotation:NODE_387_length_10433_cov_5.687621_4	KON34365.1	69.853	272	1.49e-144	416	formylmethanofuran--tetrahydromethanopterin formyltransferase [miscellaneous Crenarchaeota group-6 archaeon AD8-1]	-	-	0
	QMXC01000000.nr.ko.anno:QMXC01000098.1_2	KPV62172.1	75	292	4.2e-124	453.8	Formylmethanofuran--tetrahydromethanopterin formyltransferase [Candidatus Bathyarchaeota archaeon BA1]	K00672	ftr; formylmethanofuran--tetrahydromethanopterin N-formyltransferase [EC:2.3.1.101]
	QMXC01000000.nr.ko.anno:QMXC01000105.1_3	KYH39147.1	73.2	302	1.4e-129	471.9	formylmethanofuran--tetrahydromethanopterin formyltransferase [Candidatus Bathyarchaeota archaeon B26-1]	K00672	ftr; formylmethanofuran--tetrahydromethanopterin N-formyltransferase [EC:2.3.1.101]
	QMXD01000000.nr.ko.anno:QMXD01000045.1_8	OYT53761.1	92.9	308	8.8e-159	568.9	formylmethanofuran--tetrahydromethanopterin N-formyltransferase [Candidatus Bathyarchaeota archaeon ex4484_218]	K00672	ftr; formylmethanofuran--tetrahydromethanopterin N-formyltransferase [EC:2.3.1.101]
	QMXE01000000.nr.ko.anno:QMXE01000050.1_7	KYH42341.1	80.6	299	3.9e-140	506.9	formylmethanofuran/tetrahydromethanopterin N-formyltransferase [Candidatus Bathyarchaeota archaeon B63]	K00672	ftr; formylmethanofuran--tetrahydromethanopterin N-formyltransferase [EC:2.3.1.101]
	QMXE01000000.nr.ko.anno:QMXE01000052.1_7	KYH39147.1	79.9	299	1.1e-142	515.4	formylmethanofuran--tetrahydromethanopterin formyltransferase [Candidatus Bathyarchaeota archaeon B26-1]	K00672	ftr; formylmethanofuran--tetrahydromethanopterin N-formyltransferase [EC:2.3.1.101]
	QMXF01000000.nr.ko.anno:QMXF01000032.1_2	OYT45232.1	99.7	299	7.1e-166	592.4	formylmethanofuran--tetrahydromethanopterin N-formyltransferase [Candidatus Bathyarchaeota archaeon ex4484_40]	K00672	ftr; formylmethanofuran--tetrahydromethanopterin N-formyltransferase [EC:2.3.1.101]
	QMXF01000000.nr.ko.anno:QMXF01000109.1_4	KYH39147.1	99.7	304	1.7e-175	624.4	formylmethanofuran--tetrahydromethanopterin formyltransferase [Candidatus Bathyarchaeota archaeon B26-1]	K00672	ftr; formylmethanofuran--tetrahydromethanopterin N-formyltransferase [EC:2.3.1.101]
	QMXG01000000.nr.ko.anno:QMXG01000033.1_1	OGD52791.1	77.7	206	1.5e-90	341.7	formylmethanofuran--tetrahydromethanopterin N-formyltransferase [Candidatus Bathyarchaeota archaeon RBG_13_60_20]	K00672	ftr; formylmethanofuran--tetrahydromethanopterin N-formyltransferase [EC:2.3.1.101]
	QMXH01000000.nr.ko.anno:QMXH01000009.1_5	PDM26454.1	99	300	8.7e-164	585.5	formylmethanofuran--tetrahydromethanopterin N-formyltransferase [Candidatus Bathyarchaeota archaeon B24-2]	K00672	ftr; formylmethanofuran--tetrahydromethanopterin N-formyltransferase [EC:2.3.1.101]
	QMXI01000000.nr.ko.anno:QMXI01000012.1_2	KPV62172.1	75.3	299	3.2e-129	470.7	Formylmethanofuran--tetrahydromethanopterin formyltransferase [Candidatus Bathyarchaeota archaeon BA1]	K00672	ftr; formylmethanofuran--tetrahydromethanopterin N-formyltransferase [EC:2.3.1.101]
	QMXI01000000.nr.ko.anno:QMXI01000185.1_1	KYH41966.1	78.5	205	6.6e-94	352.8	formylmethanofuran--tetrahydromethanopterin formyltransferase [Candidatus Bathyarchaeota archaeon B26-2]	K00672	ftr; formylmethanofuran--tetrahydromethanopterin N-formyltransferase [EC:2.3.1.101]
	QMXJ01000000.nr.ko.anno:QMXJ01000081.1_1	KYH39882.1	75.9	141	1.9e-60	241.1	formylmethanofuran--tetrahydromethanopterin formyltransferase [Candidatus Bathyarchaeota archaeon B63]	K00672	ftr; formylmethanofuran--tetrahydromethanopterin N-formyltransferase [EC:2.3.1.101]
	QMXJ01000000.nr.ko.anno:QMXJ01000359.1_3	KYH42341.1	78.5	65	1.8e-21	110.5	formylmethanofuran/tetrahydromethanopterin N-formyltransferase [Candidatus Bathyarchaeota archaeon B63]	K00672	ftr; formylmethanofuran--tetrahydromethanopterin N-formyltransferase [EC:2.3.1.101]
	QMXK01000000.nr.ko.anno:QMXK01000020.1_6	OYT53761.1	99.6	225	1.4e-121	444.9	formylmethanofuran--tetrahydromethanopterin N-formyltransferase [Candidatus Bathyarchaeota archaeon ex4484_218]	K00672	ftr; formylmethanofuran--tetrahydromethanopterin N-formyltransferase [EC:2.3.1.101]
	QMXM01000000.nr.ko.anno:QMXM01000040.1_2	OYT53761.1	89.9	308	1.4e-156	561.6	formylmethanofuran--tetrahydromethanopterin N-formyltransferase [Candidatus Bathyarchaeota archaeon ex4484_218]	K00672	ftr; formylmethanofuran--tetrahydromethanopterin N-formyltransferase [EC:2.3.1.101]
	QMXP01000000.nr.ko.anno:QMXP01000047.1_1	PDM26454.1	67.6	136	1.2e-43	185.3	formylmethanofuran--tetrahydromethanopterin N-formyltransferase [Candidatus Bathyarchaeota archaeon B24-2]	K00672	ftr; formylmethanofuran--tetrahydromethanopterin N-formyltransferase [EC:2.3.1.101]
	QMXQ01000000.nr.ko.anno:QMXQ01000093.1_2	KON30296.1	85.7	308	8.4e-154	552.4	formylmethanofuran--tetrahydromethanopterin formyltransferase [miscellaneous Crenarchaeota group-15 archaeon DG-45]	K00672	ftr; formylmethanofuran--tetrahydromethanopterin N-formyltransferase [EC:2.3.1.101]
	QMXR01000000.nr.ko.anno:QMXR01000239.1_3	OYT45232.1	66.1	298	3.6e-109	404.1	formylmethanofuran--tetrahydromethanopterin N-formyltransferase [Candidatus Bathyarchaeota archaeon ex4484_40]	K00672	ftr; formylmethanofuran--tetrahydromethanopterin N-formyltransferase [EC:2.3.1.101]
	QMXS01000000.nr.ko.anno:QMXS01000029.1_5	KPV63694.1	60.7	145	1.3e-43	185.3	Formylmethanofuran--tetrahydromethanopterin formyltransferase [Candidatus Bathyarchaeota archaeon BA1]	K00672	ftr; formylmethanofuran--tetrahydromethanopterin N-formyltransferase [EC:2.3.1.101]
	QMXT01000000.nr.ko.anno:QMXT01000023.1_9	KYH39147.1	78.6	299	9e-140	505.8	formylmethanofuran--tetrahydromethanopterin formyltransferase [Candidatus Bathyarchaeota archaeon B26-1]	K00672	ftr; formylmethanofuran--tetrahydromethanopterin N-formyltransferase [EC:2.3.1.101]
	QMXU01000000.nr.ko.anno:QMXU01000066.1_3	KYH38487.1	91.8	281	8.5e-145	522.3	formylmethanofuran--tetrahydromethanopterin formyltransferase [Candidatus Bathyarchaeota archaeon B25]	K00672	ftr; formylmethanofuran--tetrahydromethanopterin N-formyltransferase [EC:2.3.1.101]
	QMXV01000000.nr.ko.anno:QMXV01000011.1_6	KPV63869.1	73.7	297	2.4e-129	471.1	Formylmethanofuran--tetrahydromethanopterin formyltransferase [Candidatus Bathyarchaeota archaeon BA2]	K00672	ftr; formylmethanofuran--tetrahydromethanopterin N-formyltransferase [EC:2.3.1.101]
	QMXV01000000.nr.ko.anno:QMXV01000063.1_7	OGD45081.1	73.6	292	1.8e-119	438.3	formylmethanofuran--tetrahydromethanopterin N-formyltransferase [Candidatus Bathyarchaeota archaeon RBG_13_46_16b]	K00672	ftr; formylmethanofuran--tetrahydromethanopterin N-formyltransferase [EC:2.3.1.101]
	QMXX01000000.nr.ko.anno:QMXX01000090.1_1	KYH41966.1	81.4	177	9e-84	318.9	formylmethanofuran--tetrahydromethanopterin formyltransferase [Candidatus Bathyarchaeota archaeon B26-2]	K00672	ftr; formylmethanofuran--tetrahydromethanopterin N-formyltransferase [EC:2.3.1.101]
	QMXX01000000.nr.ko.anno:QMXX01000148.1_2	PIU58799.1	78.9	303	2.2e-138	501.1	formylmethanofuran--tetrahydromethanopterin N-formyltransferase [Candidatus Bathyarchaeota archaeon CG07_land_8_20_14_0_80_47_9]	K00672	ftr; formylmethanofuran--tetrahydromethanopterin N-formyltransferase [EC:2.3.1.101]
	QMXY01000000.nr.ko.anno:QMXY01000011.1_12	KPV62172.1	76.9	294	1e-127	465.7	Formylmethanofuran--tetrahydromethanopterin formyltransferase [Candidatus Bathyarchaeota archaeon BA1]	K00672	ftr; formylmethanofuran--tetrahydromethanopterin N-formyltransferase [EC:2.3.1.101]
	QMXY01000000.nr.ko.anno:QMXY01000056.1_5	KPV63869.1	78	300	1.5e-139	505	Formylmethanofuran--tetrahydromethanopterin formyltransferase [Candidatus Bathyarchaeota archaeon BA2]	K00672	ftr; formylmethanofuran--tetrahydromethanopterin N-formyltransferase [EC:2.3.1.101]
	QMXY01000000.nr.ko.anno:QMXY01000331.1_2	KPV62172.1	75.9	299	8.9e-132	479.2	Formylmethanofuran--tetrahydromethanopterin formyltransferase [Candidatus Bathyarchaeota archaeon BA1]	K00672	ftr; formylmethanofuran--tetrahydromethanopterin N-formyltransferase [EC:2.3.1.101]
	QMXY01000000.nr.ko.anno:QMXY01000338.1_4	KPV63869.1	78.9	299	1.4e-140	508.4	Formylmethanofuran--tetrahydromethanopterin formyltransferase [Candidatus Bathyarchaeota archaeon BA2]	K00672	ftr; formylmethanofuran--tetrahydromethanopterin N-formyltransferase [EC:2.3.1.101]
	QMXY01000000.nr.ko.anno:QMXY01000357.1_4	KYH41966.1	77.4	230	1.1e-105	392.1	formylmethanofuran--tetrahydromethanopterin formyltransferase [Candidatus Bathyarchaeota archaeon B26-2]	-	-
	QMXZ01000000.nr.ko.anno:QMXZ01000012.1_8	PDM26825.1	98.7	303	1.2e-171	611.7	formylmethanofuran--tetrahydromethanopterin formyltransferase [Candidatus Bathyarchaeota archaeon B24-2]	K00672	ftr; formylmethanofuran--tetrahydromethanopterin N-formyltransferase [EC:2.3.1.101]
	QMXZ01000000.nr.ko.anno:QMXZ01000024.1_6	PDM26454.1	99.3	300	3.3e-163	583.6	formylmethanofuran--tetrahydromethanopterin N-formyltransferase [Candidatus Bathyarchaeota archaeon B24-2]	K00672	ftr; formylmethanofuran--tetrahydromethanopterin N-formyltransferase [EC:2.3.1.101]
	QMYA01000000.nr.ko.anno:QMYA01000015.1_4	KPV63694.1	63.3	294	2.5e-100	374.8	Formylmethanofuran--tetrahydromethanopterin formyltransferase [Candidatus Bathyarchaeota archaeon BA1]	K00672	ftr; formylmethanofuran--tetrahydromethanopterin N-formyltransferase [EC:2.3.1.101]
	QMYB01000000.nr.ko.anno:QMYB01000026.1_6	KYH38141.1	100	297	1.6e-165	591.3	formylmethanofuran--tetrahydromethanopterin formyltransferase [Candidatus Bathyarchaeota archaeon B24]	K00672	ftr; formylmethanofuran--tetrahydromethanopterin N-formyltransferase [EC:2.3.1.101]
	QMYC01000000.nr.ko.anno:QMYC01000355.1_4	KYH38141.1	97.1	68	3.9e-27	129.4	formylmethanofuran--tetrahydromethanopterin formyltransferase [Candidatus Bathyarchaeota archaeon B24]	K00672	ftr; formylmethanofuran--tetrahydromethanopterin N-formyltransferase [EC:2.3.1.101]
	QMYD01000000.nr.ko.anno:QMYD01000075.1_1	KYH38487.1	91.4	210	7.6e-106	392.5	formylmethanofuran--tetrahydromethanopterin formyltransferase [Candidatus Bathyarchaeota archaeon B25]	K00672	ftr; formylmethanofuran--tetrahydromethanopterin N-formyltransferase [EC:2.3.1.101]
	QMYD01000000.nr.ko.anno:QMYD01000109.1_5	KYH38487.1	88.2	85	2.9e-35	156.8	formylmethanofuran--tetrahydromethanopterin formyltransferase [Candidatus Bathyarchaeota archaeon B25]	-	-
	QMYE01000000.nr.ko.anno:QMYE01000028.1_1	OGD45373.1	73.8	301	5.4e-129	469.9	formylmethanofuran--tetrahydromethanopterin formyltransferase [Candidatus Bathyarchaeota archaeon RBG_13_46_16b]	K00672	ftr; formylmethanofuran--tetrahydromethanopterin N-formyltransferase [EC:2.3.1.101]
	QMYF01000000.nr.ko.anno:QMYF01000009.1_4	KYH38487.1	87.4	294	1.2e-144	521.9	formylmethanofuran--tetrahydromethanopterin formyltransferase [Candidatus Bathyarchaeota archaeon B25]	K00672	ftr; formylmethanofuran--tetrahydromethanopterin N-formyltransferase [EC:2.3.1.101]
	QMYG01000000.nr.ko.anno:QMYG01000006.1_3	OYT45232.1	67.3	300	7.7e-112	412.9	formylmethanofuran--tetrahydromethanopterin N-formyltransferase [Candidatus Bathyarchaeota archaeon ex4484_40]	K00672	ftr; formylmethanofuran--tetrahydromethanopterin N-formyltransferase [EC:2.3.1.101]
	QMYH01000000.nr.ko.anno:QMYH01000013.1_3	OYT53761.1	79.5	308	3.6e-136	493.8	formylmethanofuran--tetrahydromethanopterin N-formyltransferase [Candidatus Bathyarchaeota archaeon ex4484_218]	K00672	ftr; formylmethanofuran--tetrahydromethanopterin N-formyltransferase [EC:2.3.1.101]
	QMYI01000000.nr.ko.anno:QMYI01000005.1_2	KPV62172.1	70.7	300	4.4e-123	450.3	Formylmethanofuran--tetrahydromethanopterin formyltransferase [Candidatus Bathyarchaeota archaeon BA1]	K00672	ftr; formylmethanofuran--tetrahydromethanopterin N-formyltransferase [EC:2.3.1.101]
	QMYJ01000000.nr.ko.anno:QMYJ01000122.1_4	WP_012939567.1	63.4	295	2.4e-105	391.3	formylmethanofuran--tetrahydromethanopterin N-formyltransferase [Archaeoglobus profundus]	K00672	ftr; formylmethanofuran--tetrahydromethanopterin N-formyltransferase [EC:2.3.1.101]
	QMYJ01000000.nr.ko.anno:QMYJ01000390.1_2	PIU58799.1	65	297	7.8e-107	396.4	formylmethanofuran--tetrahydromethanopterin N-formyltransferase [Candidatus Bathyarchaeota archaeon CG07_land_8_20_14_0_80_47_9]	K00672	ftr; formylmethanofuran--tetrahydromethanopterin N-formyltransferase [EC:2.3.1.101]
	QMYK01000000.nr.ko.anno:QMYK01000055.1_2	KYH38487.1	87.4	294	1.2e-144	521.9	formylmethanofuran--tetrahydromethanopterin formyltransferase [Candidatus Bathyarchaeota archaeon B25]	K00672	ftr; formylmethanofuran--tetrahydromethanopterin N-formyltransferase [EC:2.3.1.101]
	QMYL01000000.nr.ko.anno:QMYL01000027.1_1	KYH39147.1	79.5	39	6.1e-09	68.2	formylmethanofuran--tetrahydromethanopterin formyltransferase [Candidatus Bathyarchaeota archaeon B26-1]	-	-
	QMYM01000000.nr.ko.anno:QMYM01000116.1_6	OYT45232.1	64.1	298	9.8e-107	396	formylmethanofuran--tetrahydromethanopterin N-formyltransferase [Candidatus Bathyarchaeota archaeon ex4484_40]	K00672	ftr; formylmethanofuran--tetrahydromethanopterin N-formyltransferase [EC:2.3.1.101]
	QMYN01000000.nr.ko.anno:QMYN01000311.1_4	KYH39882.1	86.8	53	4.8e-17	95.5	formylmethanofuran--tetrahydromethanopterin formyltransferase [Candidatus Bathyarchaeota archaeon B63]	-	-
	QMYN01000000.nr.ko.anno:QMYN01000418.1_4	KYH41966.1	79.4	233	2.7e-107	397.5	formylmethanofuran--tetrahydromethanopterin formyltransferase [Candidatus Bathyarchaeota archaeon B26-2]	K00672	ftr; formylmethanofuran--tetrahydromethanopterin N-formyltransferase [EC:2.3.1.101]
	QMYO01000000.nr.ko.anno:QMYO01000337.1_5	KPV62172.1	78.8	293	2.9e-131	477.6	Formylmethanofuran--tetrahydromethanopterin formyltransferase [Candidatus Bathyarchaeota archaeon BA1]	K00672	ftr; formylmethanofuran--tetrahydromethanopterin N-formyltransferase [EC:2.3.1.101]
	QMYO01000000.nr.ko.anno:QMYO01000389.1_2	KPV63869.1	78.3	300	2.3e-140	507.7	Formylmethanofuran--tetrahydromethanopterin formyltransferase [Candidatus Bathyarchaeota archaeon BA2]	K00672	ftr; formylmethanofuran--tetrahydromethanopterin N-formyltransferase [EC:2.3.1.101]
	QMYP01000000.nr.ko.anno:QMYP01000059.1_3	KPV63869.1	74.1	297	8.4e-130	472.6	Formylmethanofuran--tetrahydromethanopterin formyltransferase [Candidatus Bathyarchaeota archaeon BA2]	K00672	ftr; formylmethanofuran--tetrahydromethanopterin N-formyltransferase [EC:2.3.1.101]
	QMYP01000000.nr.ko.anno:QMYP01000092.1_4	OGD45081.1	71.7	297	5.6e-119	436.8	formylmethanofuran--tetrahydromethanopterin N-formyltransferase [Candidatus Bathyarchaeota archaeon RBG_13_46_16b]	K00672	ftr; formylmethanofuran--tetrahydromethanopterin N-formyltransferase [EC:2.3.1.101]
	QMYP01000000.nr.ko.anno:QMYP01000185.1_3	KPV63694.1	61.1	203	1.6e-63	251.9	Formylmethanofuran--tetrahydromethanopterin formyltransferase [Candidatus Bathyarchaeota archaeon BA1]	-	-
	QMYQ01000000.nr.ko.anno:QMYQ01000176.1_4	KPV63869.1	67.6	71	1.8e-19	104	Formylmethanofuran--tetrahydromethanopterin formyltransferase [Candidatus Bathyarchaeota archaeon BA2]	-	-
	QMYQ01000000.nr.ko.anno:QMYQ01000562.1_1	OGD54523.1	95.4	280	6.6e-148	532.7	formylmethanofuran--tetrahydromethanopterin N-formyltransferase [Candidatus Bathyarchaeota archaeon RBG_13_38_9]	K00672	ftr; formylmethanofuran--tetrahydromethanopterin N-formyltransferase [EC:2.3.1.101]
	QYYE01000000.nr.ko.anno:QYYE01000002.1_9	OGD45373.1	71.1	301	2.3e-127	464.5	formylmethanofuran--tetrahydromethanopterin formyltransferase [Candidatus Bathyarchaeota archaeon RBG_13_46_16b]	K00672	ftr; formylmethanofuran--tetrahydromethanopterin N-formyltransferase [EC:2.3.1.101]
	QYYE01000000.nr.ko.anno:QYYE01000008.1_5	OGD45081.1	66.2	296	3.1e-109	404.4	formylmethanofuran--tetrahydromethanopterin N-formyltransferase [Candidatus Bathyarchaeota archaeon RBG_13_46_16b]	K00672	ftr; formylmethanofuran--tetrahydromethanopterin N-formyltransferase [EC:2.3.1.101]
mch	Bathyarchaeota_B23.nr.ko.anno:gi|1007509989|gb|LUCA01000038.1|_2	KYH38168	100	316	0	633	Methenyltetrahydromethanopterin Cyclohydrolase [Candidatus Bathyarchaeota archaeon B23]	K01499	mch; methenyltetrahydromethanopterin cyclohydrolase [EC:3.5.4.27]
	Bathyarchaeota_B24.nr.ko.anno:gi|1007509392|gb|LUCB01000005.1|_45	KYH37623	100	317	0	639	Methenyl-H4MPT cyclohydrolase [Candidatus Bathyarchaeota archaeon B24]	K01499	mch; methenyltetrahydromethanopterin cyclohydrolase [EC:3.5.4.27]
	Bathyarchaeota_B26-1.nr.ko.anno:gi|1007514044|gb|LUCD01000022.1|_19	KYH41925	100	326	0	657	Methenyl-H4MPT cyclohydrolase [Candidatus Bathyarchaeota archaeon B26-1]	K01499	mch; methenyltetrahydromethanopterin cyclohydrolase [EC:3.5.4.27]
	Bathyarchaeota_B26-2.nr.ko.anno:gi|1007514295|gb|LUCE01000001.1|_4	KYH42152	100	321	0	651	Methenyltetrahydromethanopterin cyclohydrolase [Candidatus Bathyarchaeota archaeon B26-2]	K01499	mch; methenyltetrahydromethanopterin cyclohydrolase [EC:3.5.4.27]
	Bathyarchaeota_BA1.nr.ko.anno:gi|939572187|gb|LIHJ01000084.1|_42	KPV62158	100	321	0	660	Methenyltetrahydromethanopterin cyclohydrolase [Candidatus Bathyarchaeota archaeon BA1]	K01499	mch; methenyltetrahydromethanopterin cyclohydrolase [EC:3.5.4.27]
	Bathyarchaeota_Bin-L-1.nr.ko.anno:PIXT01000248.1_5	KPV62158	66.458	319	2.28e-159	456	Methenyltetrahydromethanopterin cyclohydrolase [Candidatus Bathyarchaeota archaeon BA1]	K01499	mch; methenyltetrahydromethanopterin cyclohydrolase [EC:3.5.4.27]
	Bathyarchaeota_Bin-L-2.nr.ko.anno:PIXS01000012.1_3	KPV62158	62.305	321	2.3e-146	424	Methenyltetrahydromethanopterin cyclohydrolase [Candidatus Bathyarchaeota archaeon BA1]	K01499	mch; methenyltetrahydromethanopterin cyclohydrolase [EC:3.5.4.27]
	Bathyarchaeota_Bin-L-2.nr.ko.anno:PIXS01000043.1_4	KPV62158	56.061	330	3.9e-133	390	Methenyltetrahydromethanopterin cyclohydrolase [Candidatus Bathyarchaeota archaeon BA1]	-	-
	Bathyarchaeota_CG07_land_8_20_14_0_80_47_9.nr.ko.anno:PEWI01000050.1_8	PIU59933	99.689	322	0	659	methenyltetrahydromethanopterin cyclohydrolase [Candidatus Bathyarchaeota archaeon CG07_land_8_20_14_0_80_47_9]	K01499	mch; methenyltetrahydromethanopterin cyclohydrolase [EC:3.5.4.27]
	Bathyarchaeota_CG_4_8_14_3_um_filter_42_8.nr.ko.anno:PFIN01000153.1_3	PIX31754	100	323	0	657	methenyltetrahydromethanopterin cyclohydrolase [Candidatus Bathyarchaeota archaeon CG_4_8_14_3_um_filter_42_8]	K01499	mch; methenyltetrahydromethanopterin cyclohydrolase [EC:3.5.4.27]
	Bathyarchaeota_ex4484_135.nr.ko.anno:NJEJ01000004.1_6	OYT52957	100	320	0	638	methenyltetrahydromethanopterin cyclohydrolase [Candidatus Bathyarchaeota archaeon ex4484_135]	K01499	mch; methenyltetrahydromethanopterin cyclohydrolase [EC:3.5.4.27]
	Bathyarchaeota_ex4484_40.nr.ko.anno:NJDU01000108.1_7	OYT43306	99.684	316	0	634	methenyltetrahydromethanopterin cyclohydrolase [Candidatus Bathyarchaeota archaeon ex4484_40]	K01499	mch; methenyltetrahydromethanopterin cyclohydrolase [EC:3.5.4.27]
	Bathyarchaeota_fen_988.nr.ko.anno:PMAZ01000195.1_4	PIX31754	57.944	321	2.82e-126	373	methenyltetrahydromethanopterin cyclohydrolase [Candidatus Bathyarchaeota archaeon CG_4_8_14_3_um_filter_42_8]	K01499	mch; methenyltetrahydromethanopterin cyclohydrolase [EC:3.5.4.27]
	Bathyarchaeota_fen_992.nr.ko.anno:PLNS01000015.1_109	PIX31754	61.562	320	7.05e-135	394	methenyltetrahydromethanopterin cyclohydrolase [Candidatus Bathyarchaeota archaeon CG_4_8_14_3_um_filter_42_8]	K01499	mch; methenyltetrahydromethanopterin cyclohydrolase [EC:3.5.4.27]
	Bathyarchaeota_fen_993.nr.ko.anno:PLLN01000061.1_36	PIX31754	61.562	320	7.05e-135	394	methenyltetrahydromethanopterin cyclohydrolase [Candidatus Bathyarchaeota archaeon CG_4_8_14_3_um_filter_42_8]	K01499	mch; methenyltetrahydromethanopterin cyclohydrolase [EC:3.5.4.27]
	Bathyarchaeota_JdFR-07.nr.ko.anno:MTLU01000004.1_35	PIX31754	73.585	318	6.31e-164	469	methenyltetrahydromethanopterin cyclohydrolase [Candidatus Bathyarchaeota archaeon CG_4_8_14_3_um_filter_42_8]	K01499	mch; methenyltetrahydromethanopterin cyclohydrolase [EC:3.5.4.27]
	Bathyarchaeota_JdFR-08.nr.ko.anno:MTLV01000038.1_14	PIX31754	72.642	318	9.16e-161	461	methenyltetrahydromethanopterin cyclohydrolase [Candidatus Bathyarchaeota archaeon CG_4_8_14_3_um_filter_42_8]	K01499	mch; methenyltetrahydromethanopterin cyclohydrolase [EC:3.5.4.27]
	Bathyarchaeota_JdFR-10_de.nr.ko.anno:MTLX01000032.1_10	OYT60231	53.459	318	2.56e-107	335	methenyltetrahydromethanopterin cyclohydrolase [Desulfurococcales archaeon ex4484_217_1]	K01499	mch; methenyltetrahydromethanopterin cyclohydrolase [EC:3.5.4.27]
	Bathyarchaeota_JdFR-11.nr.ko.anno:MTLY01000005.1_24	OYT60231	53.459	318	2.56e-107	335	methenyltetrahydromethanopterin cyclohydrolase [Desulfurococcales archaeon ex4484_217_1]	K01499	mch; methenyltetrahydromethanopterin cyclohydrolase [EC:3.5.4.27]
	Bathyarchaeota_NP77.nr.ko.anno:PBSW01000075.1_8	OGD52769	75.556	315	1.25e-176	500	methenyltetrahydromethanopterin cyclohydrolase [Candidatus Bathyarchaeota archaeon RBG_13_60_20]	K01499	mch; methenyltetrahydromethanopterin cyclohydrolase [EC:3.5.4.27]
	Bathyarchaeota_palsa_986.nr.ko.anno:PKYH01000146.1_13	PIU59933	57.099	324	1.15e-136	400	methenyltetrahydromethanopterin cyclohydrolase [Candidatus Bathyarchaeota archaeon CG07_land_8_20_14_0_80_47_9]	K01499	mch; methenyltetrahydromethanopterin cyclohydrolase [EC:3.5.4.27]
	Bathyarchaeota_palsa_989.nr.ko.anno:PLYI01000065.1_60	PIU59933	56.426	319	8.09e-132	387	methenyltetrahydromethanopterin cyclohydrolase [Candidatus Bathyarchaeota archaeon CG07_land_8_20_14_0_80_47_9]	K01499	mch; methenyltetrahydromethanopterin cyclohydrolase [EC:3.5.4.27]
	Bathyarchaeota_RBG_13_38_9.nr.ko.anno:gi|1083054629|gb|MEZD01000009.1|_23	OGD54486	100	320	0	652	methenyltetrahydromethanopterin cyclohydrolase [Candidatus Bathyarchaeota archaeon RBG_13_38_9]	K01499	mch; methenyltetrahydromethanopterin cyclohydrolase [EC:3.5.4.27]
	Bathyarchaeota_RBG_13_46_16b.nr.ko.anno:gi|1083049639|gb|MEZE01000001.1|_19	OGD49703	100	312	0	643	methenyltetrahydromethanopterin cyclohydrolase [Candidatus Bathyarchaeota archaeon RBG_13_46_16b]	K01499	mch; methenyltetrahydromethanopterin cyclohydrolase [EC:3.5.4.27]
	Bathyarchaeota_RBG_13_52_12.nr.ko.anno:gi|1083058571|gb|MEZF01000046.1|_36	OGD58210	100	316	0	645	methenyltetrahydromethanopterin cyclohydrolase [Candidatus Bathyarchaeota archaeon RBG_13_52_12]	K01499	mch; methenyltetrahydromethanopterin cyclohydrolase [EC:3.5.4.27]
	Bathyarchaeota_RBG_13_60_20.nr.ko.anno:gi|1083052809|gb|MEZG01000068.1|_26	OGD52769	100	315	0	638	methenyltetrahydromethanopterin cyclohydrolase [Candidatus Bathyarchaeota archaeon RBG_13_60_20]	K01499	mch; methenyltetrahydromethanopterin cyclohydrolase [EC:3.5.4.27]
	Bathyarchaeota_RBG_16_48_13.nr.ko.anno:gi|1083045783|gb|MEZH01000011.1|_23	OGD45963	100	325	0	666	methenyltetrahydromethanopterin cyclohydrolase [Candidatus Bathyarchaeota archaeon RBG_16_48_13]	-	-
	Bathyarchaeota_RBG_16_48_13.nr.ko.anno:gi|1083046010|gb|MEZH01000007.1|_67	OGD46213	100	320	0	652	methenyltetrahydromethanopterin cyclohydrolase [Candidatus Bathyarchaeota archaeon RBG_16_48_13]	K01499	mch; methenyltetrahydromethanopterin cyclohydrolase [EC:3.5.4.27]
	Bathyarchaeota_RBG_16_48_13.nr.ko.anno:gi|1083046484|gb|MEZH01000004.1|_2	WP_007044162	30.172	348	7.25e-46	169	methenyltetrahydromethanopterin cyclohydrolase [Methanotorris formicicus]	-	-
	Bathyarchaeota_TCS64.nr.ko.anno:gi|1001835329|gb|LSCO01000135.1|_4	OGD52769	76.997	313	1.56e-179	507	methenyltetrahydromethanopterin cyclohydrolase [Candidatus Bathyarchaeota archaeon RBG_13_60_20]	K01499	mch; methenyltetrahydromethanopterin cyclohydrolase [EC:3.5.4.27]
	Bathyarchaeota_UBA233.nr.ko.anno:DAZI01000055.1_14	PIU59933	62.145	317	2.11e-151	437	methenyltetrahydromethanopterin cyclohydrolase [Candidatus Bathyarchaeota archaeon CG07_land_8_20_14_0_80_47_9]	K01499	mch; methenyltetrahydromethanopterin cyclohydrolase [EC:3.5.4.27]
	Bathyarchaeota_UBA589.nr.ko.anno:DAEP01000037.1_3	KPV62158	73.832	321	5.42e-178	504	Methenyltetrahydromethanopterin cyclohydrolase [Candidatus Bathyarchaeota archaeon BA1]	K01499	mch; methenyltetrahydromethanopterin cyclohydrolase [EC:3.5.4.27]
	Bathyarchaeota_ZAV-13.nr.ko.anno:PNIF01000023.1_3	PIU59933	41.325	317	1.07e-82	263	methenyltetrahydromethanopterin cyclohydrolase [Candidatus Bathyarchaeota archaeon CG07_land_8_20_14_0_80_47_9]	K01499	mch; methenyltetrahydromethanopterin cyclohydrolase [EC:3.5.4.27]
	MCG_group-15_DG-45.nr.ko.anno:gi|921069725|gb|LFWZ01000035.1|_12	KYH38168	78.165	316	3.21e-179	506	Methenyltetrahydromethanopterin Cyclohydrolase [Candidatus Bathyarchaeota archaeon B23]	K01499	mch; methenyltetrahydromethanopterin cyclohydrolase [EC:3.5.4.27]
	MCG_group-1_SG8-32-1.nr.ko.anno:gi|921069475|gb|LFWU01000135.1|_4	KPV62158	58.896	326	3.6e-137	400	Methenyltetrahydromethanopterin cyclohydrolase [Candidatus Bathyarchaeota archaeon BA1]	K01499	mch; methenyltetrahydromethanopterin cyclohydrolase [EC:3.5.4.27]
	MCG_group-6_AD8_1.nr.ko.anno:gi|921072168|gb|LFWW01000055.1|_1	KPV62158	57.798	218	7.77e-91	279	Methenyltetrahydromethanopterin cyclohydrolase [Candidatus Bathyarchaeota archaeon BA1]	-	-
	MCG_group-6_AD8_1.nr.ko.anno:gi|921073289|gb|LFWW01000021.1|_5	KPV62158	55.152	330	1.63e-133	391	Methenyltetrahydromethanopterin cyclohydrolase [Candidatus Bathyarchaeota archaeon BA1]	K01499	mch; methenyltetrahydromethanopterin cyclohydrolase [EC:3.5.4.27]
	MF-10.5.5.11.1.24.final.annotation:NODE_5105_length_2186_cov_5.842105_1	KXH71398.1	47.937	315	8.79e-108	326	methenyltetrahydromethanopterin cyclohydrolase [Candidatus Thorarchaeota archaeon SMTZ-45]	K01499	mch; methenyltetrahydromethanopterin cyclohydrolase [EC:3.5.4.27]	0
	MF-4.2.1.10.12.7.final.annotation:NODE_1745_length_4182_cov_9.418514_2	KON30076.1	68.196	327	2.11e-164	470	hypothetical protein AC477_05250 [miscellaneous Crenarchaeota group-1 archaeon SG8-32-1]	K01499	mch; methenyltetrahydromethanopterin cyclohydrolase [EC:3.5.4.27]	0.0377644
	MF-4.7.5.8.final.annotation:NODE_3540_length_2733_cov_3.496235_1	KON30076.1	70.642	327	8.4e-172	489	hypothetical protein AC477_05250 [miscellaneous Crenarchaeota group-1 archaeon SG8-32-1]	K01499	mch; methenyltetrahydromethanopterin cyclohydrolase [EC:3.5.4.27]	0.0372608
	MF-5.3.1.4.final.annotation:NODE_4011_length_2542_cov_3.812170_2	KON30076.1	89.179	268	6.06e-178	501	hypothetical protein AC477_05250 [miscellaneous Crenarchaeota group-1 archaeon SG8-32-1]	K01499	mch; methenyltetrahydromethanopterin cyclohydrolase [EC:3.5.4.27]	0
	QMXC01000000.nr.ko.anno:QMXC01000032.1_5	PIX31754.1	65.6	314	2.6e-121	444.5	methenyltetrahydromethanopterin cyclohydrolase [Candidatus Bathyarchaeota archaeon CG_4_8_14_3_um_filter_42_8]	K01499	mch; methenyltetrahydromethanopterin cyclohydrolase [EC:3.5.4.27]
	QMXD01000000.nr.ko.anno:QMXD01000062.1_5	KYH38168.1	56.8	315	8.9e-98	366.3	Methenyltetrahydromethanopterin Cyclohydrolase [Candidatus Bathyarchaeota archaeon B23]	K01499	mch; methenyltetrahydromethanopterin cyclohydrolase [EC:3.5.4.27]
	QMXE01000000.nr.ko.anno:QMXE01000009.1_18	KYH42152.1	56.8	310	5.9e-102	380.2	Methenyltetrahydromethanopterin cyclohydrolase [Candidatus Bathyarchaeota archaeon B26-2]	K01499	mch; methenyltetrahydromethanopterin cyclohydrolase [EC:3.5.4.27]
	QMXF01000000.nr.ko.anno:QMXF01000241.1_2	OYT43306.1	99.7	316	2e-174	620.9	methenyltetrahydromethanopterin cyclohydrolase [Candidatus Bathyarchaeota archaeon ex4484_40]	K01499	mch; methenyltetrahydromethanopterin cyclohydrolase [EC:3.5.4.27]
	QMXH01000000.nr.ko.anno:QMXH01000050.1_5	PDM26452.1	97.8	317	3.5e-171	610.1	methenyltetrahydromethanopterin cyclohydrolase [Candidatus Bathyarchaeota archaeon B24-2]	K01499	mch; methenyltetrahydromethanopterin cyclohydrolase [EC:3.5.4.27]
	QMXI01000000.nr.ko.anno:QMXI01000159.1_3	PIX31754.1	76	317	5.9e-142	513.1	methenyltetrahydromethanopterin cyclohydrolase [Candidatus Bathyarchaeota archaeon CG_4_8_14_3_um_filter_42_8]	K01499	mch; methenyltetrahydromethanopterin cyclohydrolase [EC:3.5.4.27]
	QMXJ01000000.nr.ko.anno:QMXJ01000034.1_4	KYH41925.1	58	326	2.8e-107	397.9	Methenyl-H4MPT cyclohydrolase [Candidatus Bathyarchaeota archaeon B26-1]	K01499	mch; methenyltetrahydromethanopterin cyclohydrolase [EC:3.5.4.27]
	QMXM01000000.nr.ko.anno:QMXM01000056.1_1	KYH38168.1	58.9	314	7e-103	383.3	Methenyltetrahydromethanopterin Cyclohydrolase [Candidatus Bathyarchaeota archaeon B23]	K01499	mch; methenyltetrahydromethanopterin cyclohydrolase [EC:3.5.4.27]
	QMXO01000000.nr.ko.anno:QMXO01000003.1_3	KYH38168.1	88.5	314	2.9e-157	563.9	Methenyltetrahydromethanopterin Cyclohydrolase [Candidatus Bathyarchaeota archaeon B23]	K01499	mch; methenyltetrahydromethanopterin cyclohydrolase [EC:3.5.4.27]
	QMXO01000000.nr.ko.anno:QMXO01000209.1_1	KYH41925.1	43.5	124	3.7e-23	117.1	Methenyl-H4MPT cyclohydrolase [Candidatus Bathyarchaeota archaeon B26-1]	-	-
	QMXP01000000.nr.ko.anno:QMXP01000065.1_4	OYT52957.1	74.3	303	6.2e-125	456.4	methenyltetrahydromethanopterin cyclohydrolase [Candidatus Bathyarchaeota archaeon ex4484_135]	K01499	mch; methenyltetrahydromethanopterin cyclohydrolase [EC:3.5.4.27]
	QMXQ01000000.nr.ko.anno:QMXQ01000059.1_4	KYH38168.1	78	314	3.2e-140	507.3	Methenyltetrahydromethanopterin Cyclohydrolase [Candidatus Bathyarchaeota archaeon B23]	K01499	mch; methenyltetrahydromethanopterin cyclohydrolase [EC:3.5.4.27]
	QMXR01000000.nr.ko.anno:QMXR01000283.1_2	OYT52957.1	70.3	320	5.2e-122	446.8	methenyltetrahydromethanopterin cyclohydrolase [Candidatus Bathyarchaeota archaeon ex4484_135]	K01499	mch; methenyltetrahydromethanopterin cyclohydrolase [EC:3.5.4.27]
	QMXS01000000.nr.ko.anno:QMXS01000103.1_4	PIU59933.1	71.6	162	6.2e-63	249.6	methenyltetrahydromethanopterin cyclohydrolase [Candidatus Bathyarchaeota archaeon CG07_land_8_20_14_0_80_47_9]	K01499	mch; methenyltetrahydromethanopterin cyclohydrolase [EC:3.5.4.27]
	QMXT01000000.nr.ko.anno:QMXT01000007.1_8	KYH41925.1	56.5	315	3.7e-104	387.5	Methenyl-H4MPT cyclohydrolase [Candidatus Bathyarchaeota archaeon B26-1]	K01499	mch; methenyltetrahydromethanopterin cyclohydrolase [EC:3.5.4.27]
	QMXT01000000.nr.ko.anno:QMXT01000101.1_1	KYH41925.1	59	315	3e-106	394.4	Methenyl-H4MPT cyclohydrolase [Candidatus Bathyarchaeota archaeon B26-1]	K01499	mch; methenyltetrahydromethanopterin cyclohydrolase [EC:3.5.4.27]
	QMXU01000000.nr.ko.anno:QMXU01000080.1_5	PDM26452.1	53.2	314	4.2e-85	325.1	methenyltetrahydromethanopterin cyclohydrolase [Candidatus Bathyarchaeota archaeon B24-2]	K01499	mch; methenyltetrahydromethanopterin cyclohydrolase [EC:3.5.4.27]
	QMXV01000000.nr.ko.anno:QMXV01000114.1_1	PIX31754.1	67.6	74	1e-20	108.2	methenyltetrahydromethanopterin cyclohydrolase [Candidatus Bathyarchaeota archaeon CG_4_8_14_3_um_filter_42_8]	-	-
	QMXV01000000.nr.ko.anno:QMXV01000157.1_4	PIX31754.1	70.1	211	9.1e-83	315.8	methenyltetrahydromethanopterin cyclohydrolase [Candidatus Bathyarchaeota archaeon CG_4_8_14_3_um_filter_42_8]	K01499	mch; methenyltetrahydromethanopterin cyclohydrolase [EC:3.5.4.27]
	QMXY01000000.nr.ko.anno:QMXY01000011.1_3	PIX31754.1	74.8	321	3.3e-143	517.3	methenyltetrahydromethanopterin cyclohydrolase [Candidatus Bathyarchaeota archaeon CG_4_8_14_3_um_filter_42_8]	K01499	mch; methenyltetrahydromethanopterin cyclohydrolase [EC:3.5.4.27]
	QMXZ01000000.nr.ko.anno:QMXZ01000024.1_1	PDM26452.1	98	200	5.8e-103	382.9	methenyltetrahydromethanopterin cyclohydrolase [Candidatus Bathyarchaeota archaeon B24-2]	-	-
	QMXZ01000000.nr.ko.anno:QMXZ01000192.1_3	KYH42152.1	56.5	310	2.2e-101	378.3	Methenyltetrahydromethanopterin cyclohydrolase [Candidatus Bathyarchaeota archaeon B26-2]	K01499	mch; methenyltetrahydromethanopterin cyclohydrolase [EC:3.5.4.27]
	QMYA01000000.nr.ko.anno:QMYA01000101.1_3	PIX31754.1	72.4	293	1.1e-121	445.7	methenyltetrahydromethanopterin cyclohydrolase [Candidatus Bathyarchaeota archaeon CG_4_8_14_3_um_filter_42_8]	K01499	mch; methenyltetrahydromethanopterin cyclohydrolase [EC:3.5.4.27]
	QMYB01000000.nr.ko.anno:QMYB01000003.1_13	KYH37623.1	98.7	317	2.3e-178	634	Methenyl-H4MPT cyclohydrolase [Candidatus Bathyarchaeota archaeon B24]	K01499	mch; methenyltetrahydromethanopterin cyclohydrolase [EC:3.5.4.27]
	QMYC01000000.nr.ko.anno:QMYC01000165.1_4	KYH37623.1	98.2	224	6.8e-121	442.6	Methenyl-H4MPT cyclohydrolase [Candidatus Bathyarchaeota archaeon B24]	K01499	mch; methenyltetrahydromethanopterin cyclohydrolase [EC:3.5.4.27]
	QMYD01000000.nr.ko.anno:QMYD01000064.1_1	KYH37623.1	56.3	183	2.5e-52	214.5	Methenyl-H4MPT cyclohydrolase [Candidatus Bathyarchaeota archaeon B24]	K01499	mch; methenyltetrahydromethanopterin cyclohydrolase [EC:3.5.4.27]
	QMYD01000000.nr.ko.anno:QMYD01000142.1_2	PDM26452.1	54.9	224	2.7e-56	229.2	methenyltetrahydromethanopterin cyclohydrolase [Candidatus Bathyarchaeota archaeon B24-2]	K01499	mch; methenyltetrahydromethanopterin cyclohydrolase [EC:3.5.4.27]
	QMYE01000000.nr.ko.anno:QMYE01000027.1_4	PIX31754.1	65.3	314	5.9e-121	443.4	methenyltetrahydromethanopterin cyclohydrolase [Candidatus Bathyarchaeota archaeon CG_4_8_14_3_um_filter_42_8]	K01499	mch; methenyltetrahydromethanopterin cyclohydrolase [EC:3.5.4.27]
	QMYF01000000.nr.ko.anno:QMYF01000009.1_9	PDM26452.1	48.3	151	5.3e-29	138.3	methenyltetrahydromethanopterin cyclohydrolase [Candidatus Bathyarchaeota archaeon B24-2]	K00202	fwdC, fmdC; formylmethanofuran dehydrogenase subunit C [EC:1.2.7.12]
	QMYH01000000.nr.ko.anno:QMYH01000013.1_8	OGD52769.1	59.4	315	1.4e-101	379	methenyltetrahydromethanopterin cyclohydrolase [Candidatus Bathyarchaeota archaeon RBG_13_60_20]	K01499	mch; methenyltetrahydromethanopterin cyclohydrolase [EC:3.5.4.27]
	QMYI01000000.nr.ko.anno:QMYI01000005.1_1	KYH38168.1	67.7	294	3.5e-112	414.1	Methenyltetrahydromethanopterin Cyclohydrolase [Candidatus Bathyarchaeota archaeon B23]	K01499	mch; methenyltetrahydromethanopterin cyclohydrolase [EC:3.5.4.27]
	QMYJ01000000.nr.ko.anno:QMYJ01000012.1_4	KON30447.1	71.1	318	4.8e-128	466.8	N(5),N(10)-methenyltetrahydromethanopterin cyclohydrolase [miscellaneous Crenarchaeota group archaeon SMTZ1-55]	K01499	mch; methenyltetrahydromethanopterin cyclohydrolase [EC:3.5.4.27]
	QMYK01000000.nr.ko.anno:QMYK01000053.1_3	PDM26452.1	52.2	314	9.5e-85	323.9	methenyltetrahydromethanopterin cyclohydrolase [Candidatus Bathyarchaeota archaeon B24-2]	K01499	mch; methenyltetrahydromethanopterin cyclohydrolase [EC:3.5.4.27]
	QMYL01000000.nr.ko.anno:QMYL01000085.1_1	KYH41925.1	63.9	166	4.4e-56	226.9	Methenyl-H4MPT cyclohydrolase [Candidatus Bathyarchaeota archaeon B26-1]	-	-
	QMYL01000000.nr.ko.anno:QMYL01000160.1_1	OYT43306.1	66.5	191	1.7e-67	265	methenyltetrahydromethanopterin cyclohydrolase [Candidatus Bathyarchaeota archaeon ex4484_40]	K01499	mch; methenyltetrahydromethanopterin cyclohydrolase [EC:3.5.4.27]
	QMYQ01000000.nr.ko.anno:QMYQ01000178.1_3	KPV62158.1	55.1	316	1.6e-99	372.1	Methenyltetrahydromethanopterin cyclohydrolase [Candidatus Bathyarchaeota archaeon BA1]	K01499	mch; methenyltetrahydromethanopterin cyclohydrolase [EC:3.5.4.27]
	QYYE01000000.nr.ko.anno:QYYE01000004.1_3	PIX31754.1	59.8	321	1.4e-106	395.6	methenyltetrahydromethanopterin cyclohydrolase [Candidatus Bathyarchaeota archaeon CG_4_8_14_3_um_filter_42_8]	K01499	mch; methenyltetrahydromethanopterin cyclohydrolase [EC:3.5.4.27]
mtd	Bathyarchaeota_B24.nr.ko.anno:gi|1007509870|gb|LUCB01000001.1|_104	KYH38140	100	279	0	555	methylenetetrahydromethanopterin dehydrogenase [Candidatus Bathyarchaeota archaeon B24]	K00319	mtd; methylenetetrahydromethanopterin dehydrogenase [EC:1.5.98.1]
	Bathyarchaeota_JdFR-10_de.nr.ko.anno:MTLX01000032.1_14	KYH38140	67.509	277	7.07e-134	389	methylenetetrahydromethanopterin dehydrogenase [Candidatus Bathyarchaeota archaeon B24]	K00319	mtd; methylenetetrahydromethanopterin dehydrogenase [EC:1.5.98.1]
	Bathyarchaeota_JdFR-11.nr.ko.anno:MTLY01000005.1_28	KYH38140	67.509	277	7.07e-134	389	methylenetetrahydromethanopterin dehydrogenase [Candidatus Bathyarchaeota archaeon B24]	K00319	mtd; methylenetetrahydromethanopterin dehydrogenase [EC:1.5.98.1]
	QMXU01000000.nr.ko.anno:QMXU01000066.1_4	KYH38140.1	62.3	276	2.8e-92	347.8	methylenetetrahydromethanopterin dehydrogenase [Candidatus Bathyarchaeota archaeon B24]	K00319	mtd; methylenetetrahydromethanopterin dehydrogenase [EC:1.5.98.1]
	QMYB01000000.nr.ko.anno:QMYB01000026.1_5	KYH38140.1	100	279	1.4e-147	531.6	methylenetetrahydromethanopterin dehydrogenase [Candidatus Bathyarchaeota archaeon B24]	K00319	mtd; methylenetetrahydromethanopterin dehydrogenase [EC:1.5.98.1]
	QMYC01000000.nr.ko.anno:QMYC01000200.1_1	KYH38140.1	98.9	279	2.6e-146	527.3	methylenetetrahydromethanopterin dehydrogenase [Candidatus Bathyarchaeota archaeon B24]	K00319	mtd; methylenetetrahydromethanopterin dehydrogenase [EC:1.5.98.1]
	QMYD01000000.nr.ko.anno:QMYD01000109.1_4	KYH38140.1	63.8	276	6.8e-94	353.2	methylenetetrahydromethanopterin dehydrogenase [Candidatus Bathyarchaeota archaeon B24]	K00319	mtd; methylenetetrahydromethanopterin dehydrogenase [EC:1.5.98.1]
	QMYF01000000.nr.ko.anno:QMYF01000009.1_5	KYH38140.1	62	276	1.8e-91	345.1	methylenetetrahydromethanopterin dehydrogenase [Candidatus Bathyarchaeota archaeon B24]	K00319	mtd; methylenetetrahydromethanopterin dehydrogenase [EC:1.5.98.1]
	QMYK01000000.nr.ko.anno:QMYK01000055.1_1	KYH38140.1	66.9	127	2e-40	174.5	methylenetetrahydromethanopterin dehydrogenase [Candidatus Bathyarchaeota archaeon B24]	K00319	mtd; methylenetetrahydromethanopterin dehydrogenase [EC:1.5.98.1]
	QMYQ01000000.nr.ko.anno:QMYQ01000030.1_3	KYH38140.1	62	276	5.6e-88	333.6	methylenetetrahydromethanopterin dehydrogenase [Candidatus Bathyarchaeota archaeon B24]	K00319	mtd; methylenetetrahydromethanopterin dehydrogenase [EC:1.5.98.1]
	QMXH01000000.nr.ko.anno:QMXH01000050.1_4	PDM26456.1	99.6	269	2.9e-145	523.9	methylenetetrahydromethanopterin dehydrogenase [Candidatus Bathyarchaeota archaeon B24-2]	K00319	mtd; methylenetetrahydromethanopterin dehydrogenase [EC:1.5.98.1]
	Bathyarchaeota_B26-1.nr.ko.anno:gi|1007513761|gb|LUCD01000026.1|_16	KYH41652	100	282	0	565	methylenetetrahydromethanopterin dehydrogenase [Candidatus Bathyarchaeota archaeon B26-1]	K00319	mtd; methylenetetrahydromethanopterin dehydrogenase [EC:1.5.98.1]
	Bathyarchaeota_ex4484_40.nr.ko.anno:NJDU01000041.1_15	KYH41652	97.74	177	7.72e-121	351	methylenetetrahydromethanopterin dehydrogenase [Candidatus Bathyarchaeota archaeon B26-1]	K00319	mtd; methylenetetrahydromethanopterin dehydrogenase [EC:1.5.98.1]
	Bathyarchaeota_ex4484_40.nr.ko.anno:NJDU01000041.1_16	KYH41652	98.113	53	1.07e-25	103	methylenetetrahydromethanopterin dehydrogenase [Candidatus Bathyarchaeota archaeon B26-1]	-	-
	QMXF01000000.nr.ko.anno:QMXF01000158.1_5	KYH41652.1	96.6	29	4.4e-07	61.6	methylenetetrahydromethanopterin dehydrogenase [Candidatus Bathyarchaeota archaeon B26-1]	-	-
	Bathyarchaeota_B26-2.nr.ko.anno:gi|1007511386|gb|LUCE01000071.1|_5	KYH39454	100	279	0	560	methylenetetrahydromethanopterin dehydrogenase [Candidatus Bathyarchaeota archaeon B26-2]	K00319	mtd; methylenetetrahydromethanopterin dehydrogenase [EC:1.5.98.1]
	QMYL01000000.nr.ko.anno:QMYL01000008.1_6	KYH39454.1	73.1	279	3.8e-111	410.6	methylenetetrahydromethanopterin dehydrogenase [Candidatus Bathyarchaeota archaeon B26-2]	K00319	mtd; methylenetetrahydromethanopterin dehydrogenase [EC:1.5.98.1]
	Bathyarchaeota_B63.nr.ko.anno:gi|1007512530|gb|LUCF01000059.1|_3	KYH40481	100	287	0	566	methylenetetrahydromethanopterin dehydrogenase [Candidatus Bathyarchaeota archaeon B63]	K00319	mtd; methylenetetrahydromethanopterin dehydrogenase [EC:1.5.98.1]
	Bathyarchaeota_CG_4_8_14_3_um_filter_42_8.nr.ko.anno:PFIN01000063.1_5	PIX32061	100	320	0	642	methylenetetrahydromethanopterin dehydrogenase [Candidatus Bathyarchaeota archaeon CG_4_8_14_3_um_filter_42_8]	-	-
	Bathyarchaeota_CG07_land_8_20_14_0_80_47_9.nr.ko.anno:PEWI01000218.1_7	PIX32061	73.125	320	8.19e-171	485	methylenetetrahydromethanopterin dehydrogenase [Candidatus Bathyarchaeota archaeon CG_4_8_14_3_um_filter_42_8]	-	-
	Bathyarchaeota_fen_988.nr.ko.anno:PMAZ01000057.1_3	PIX32061	66.667	81	5.72e-29	115	methylenetetrahydromethanopterin dehydrogenase [Candidatus Bathyarchaeota archaeon CG_4_8_14_3_um_filter_42_8]	-	-
	Bathyarchaeota_fen_988.nr.ko.anno:PMAZ01000185.1_21	PIX32061	60.8	125	8.32e-48	165	methylenetetrahydromethanopterin dehydrogenase [Candidatus Bathyarchaeota archaeon CG_4_8_14_3_um_filter_42_8]	-	-
	Bathyarchaeota_fen_992.nr.ko.anno:PLNS01000006.1_213	PIX32061	59.091	308	4.46e-123	364	methylenetetrahydromethanopterin dehydrogenase [Candidatus Bathyarchaeota archaeon CG_4_8_14_3_um_filter_42_8]	-	-
	Bathyarchaeota_fen_993.nr.ko.anno:PLLN01000064.1_27	PIX32061	59.091	308	4.46e-123	364	methylenetetrahydromethanopterin dehydrogenase [Candidatus Bathyarchaeota archaeon CG_4_8_14_3_um_filter_42_8]	-	-
	Bathyarchaeota_palsa_986.nr.ko.anno:PKYH01000048.1_32	PIX32061	61.889	307	1.34e-133	391	methylenetetrahydromethanopterin dehydrogenase [Candidatus Bathyarchaeota archaeon CG_4_8_14_3_um_filter_42_8]	-	-
	Bathyarchaeota_palsa_989.nr.ko.anno:PLYI01000087.1_27	PIX32061	60.39	308	1.67e-124	368	methylenetetrahydromethanopterin dehydrogenase [Candidatus Bathyarchaeota archaeon CG_4_8_14_3_um_filter_42_8]	-	-
	Bathyarchaeota_RBG_13_46_16b.nr.ko.anno:gi|1083049003|gb|MEZE01000012.1|_13	PIX32061	67.812	320	6.21e-159	455	methylenetetrahydromethanopterin dehydrogenase [Candidatus Bathyarchaeota archaeon CG_4_8_14_3_um_filter_42_8]	-	-
	QMXE01000000.nr.ko.anno:QMXE01000001.1_8	PIX32061.1	68	306	5.3e-116	426.8	methylenetetrahydromethanopterin dehydrogenase [Candidatus Bathyarchaeota archaeon CG_4_8_14_3_um_filter_42_8]	-	-
	QMYN01000000.nr.ko.anno:QMYN01000273.1_3	PIX32061.1	66.7	303	1.3e-114	422.2	methylenetetrahydromethanopterin dehydrogenase [Candidatus Bathyarchaeota archaeon CG_4_8_14_3_um_filter_42_8]	-	-
	QMYN01000000.nr.ko.anno:QMYN01000516.1_2	PIX32061.1	67.6	306	1.2e-115	425.6	methylenetetrahydromethanopterin dehydrogenase [Candidatus Bathyarchaeota archaeon CG_4_8_14_3_um_filter_42_8]	-	-
	QYYE01000000.nr.ko.anno:QYYE01000018.1_18	PIX32061.1	55.7	307	8.5e-85	323.2	methylenetetrahydromethanopterin dehydrogenase [Candidatus Bathyarchaeota archaeon CG_4_8_14_3_um_filter_42_8]	-	-
	Bathyarchaeota_ex4484_218.nr.ko.anno:NJEB01000070.1_4	OYT53764	100	281	0	558	methylenetetrahydromethanopterin dehydrogenase [Candidatus Bathyarchaeota archaeon ex4484_218]	K00319	mtd; methylenetetrahydromethanopterin dehydrogenase [EC:1.5.98.1]
	QMXD01000000.nr.ko.anno:QMXD01000045.1_7	OYT53764.1	83.6	281	6.6e-129	469.5	methylenetetrahydromethanopterin dehydrogenase [Candidatus Bathyarchaeota archaeon ex4484_218]	K00319	mtd; methylenetetrahydromethanopterin dehydrogenase [EC:1.5.98.1]
	QMXK01000000.nr.ko.anno:QMXK01000020.1_5	OYT53764.1	98.6	281	3.7e-148	533.5	methylenetetrahydromethanopterin dehydrogenase [Candidatus Bathyarchaeota archaeon ex4484_218]	K00319	mtd; methylenetetrahydromethanopterin dehydrogenase [EC:1.5.98.1]
	QMXM01000000.nr.ko.anno:QMXM01000040.1_3	OYT53764.1	75.8	281	4.4e-117	430.3	methylenetetrahydromethanopterin dehydrogenase [Candidatus Bathyarchaeota archaeon ex4484_218]	K00319	mtd; methylenetetrahydromethanopterin dehydrogenase [EC:1.5.98.1]
	QMYH01000000.nr.ko.anno:QMYH01000013.1_4	OYT53764.1	78.7	47	1.3e-08	68.6	methylenetetrahydromethanopterin dehydrogenase [Candidatus Bathyarchaeota archaeon ex4484_218]	K00319	mtd; methylenetetrahydromethanopterin dehydrogenase [EC:1.5.98.1]
	Bathyarchaeota_ex4484_231.nr.ko.anno:NJDZ01000093.1_2	OYT47241	100	281	0	565	methylenetetrahydromethanopterin dehydrogenase [Candidatus Bathyarchaeota archaeon ex4484_231]	K00319	mtd; methylenetetrahydromethanopterin dehydrogenase [EC:1.5.98.1]
	Bathyarchaeota_RBG_13_38_9.nr.ko.anno:gi|1083054629|gb|MEZD01000009.1|_33	OGD54492	100	276	0	558	methylenetetrahydromethanopterin dehydrogenase [Candidatus Bathyarchaeota archaeon RBG_13_38_9]	K00319	mtd; methylenetetrahydromethanopterin dehydrogenase [EC:1.5.98.1]
	QMYQ01000000.nr.ko.anno:QMYQ01000562.1_2	OGD54492.1	96.5	256	5.8e-132	479.6	methylenetetrahydromethanopterin dehydrogenase [Candidatus Bathyarchaeota archaeon RBG_13_38_9]	-	-
	Bathyarchaeota_RBG_13_52_12.nr.ko.anno:gi|1083058571|gb|MEZF01000046.1|_32	OGD58207	100	277	0	564	methylenetetrahydromethanopterin dehydrogenase [Candidatus Bathyarchaeota archaeon RBG_13_52_12]	K00319	mtd; methylenetetrahydromethanopterin dehydrogenase [EC:1.5.98.1]
	Bathyarchaeota_RBG_13_60_20.nr.ko.anno:gi|1083052165|gb|MEZG01000086.1|_17	OGD46036	100	276	0	548	methylenetetrahydromethanopterin dehydrogenase [Candidatus Bathyarchaeota archaeon RBG_16_57_9]	K00319	mtd; methylenetetrahydromethanopterin dehydrogenase [EC:1.5.98.1]
	Bathyarchaeota_RBG_16_57_9.nr.ko.anno:gi|1083045857|gb|MEZI01000032.1|_16	OGD46036	100	276	0	548	methylenetetrahydromethanopterin dehydrogenase [Candidatus Bathyarchaeota archaeon RBG_16_57_9]	K00319	mtd; methylenetetrahydromethanopterin dehydrogenase [EC:1.5.98.1]
	Bathyarchaeota_TCS64.nr.ko.anno:gi|1001835335|gb|LSCO01000129.1|_4	OGD46036	62.271	273	2.35e-113	336	methylenetetrahydromethanopterin dehydrogenase [Candidatus Bathyarchaeota archaeon RBG_16_57_9]	K00319	mtd; methylenetetrahydromethanopterin dehydrogenase [EC:1.5.98.1]
	QMXP01000000.nr.ko.anno:QMXP01000047.1_5	PCN50633.1	62.9	275	8.2e-95	356.3	methylenetetrahydromethanopterin dehydrogenase [Candidatus Geothermarchaeota archaeon ex4572_27]	K00319	mtd; methylenetetrahydromethanopterin dehydrogenase [EC:1.5.98.1]
	QMXY01000000.nr.ko.anno:QMXY01000296.1_1	WP_012965523.1	55.7	70	1.1e-13	85.1	methylenetetrahydromethanopterin dehydrogenase [Ferroglobus placidus]	-	-
	QMXX01000000.nr.ko.anno:QMXX01000148.1_3	WP_023991160.1	55.7	273	1.9e-83	318.5	methylenetetrahydromethanopterin dehydrogenase [Methanobacterium sp. MB1]	K00319	mtd; methylenetetrahydromethanopterin dehydrogenase [EC:1.5.98.1]
	Bathyarchaeota_JdFR-04.nr.ko.anno:MTLR01000020.1_1	WP_048201904	51.46	274	1.48e-99	302	methylenetetrahydromethanopterin dehydrogenase [Methanocaldococcus bathoardescens]	K00319	mtd; methylenetetrahydromethanopterin dehydrogenase [EC:1.5.98.1]
	Bathyarchaeota_UBA233.nr.ko.anno:DAZI01000058.1_8	WP_013100325	54.579	273	1.52e-100	305	methylenetetrahydromethanopterin dehydrogenase [Methanocaldococcus infernus]	K00319	mtd; methylenetetrahydromethanopterin dehydrogenase [EC:1.5.98.1]
	Bathyarchaeota_JdFR-07.nr.ko.anno:MTLU01000036.1_12	WP_012981225	52.92	274	2.96e-99	301	methylenetetrahydromethanopterin dehydrogenase [Methanocaldococcus sp. FS406-22]	K00319	mtd; methylenetetrahydromethanopterin dehydrogenase [EC:1.5.98.1]
	Bathyarchaeota_JdFR-08.nr.ko.anno:MTLV01000004.1_58	WP_012981225	52.19	274	8.18e-97	295	methylenetetrahydromethanopterin dehydrogenase [Methanocaldococcus sp. FS406-22]	K00319	mtd; methylenetetrahydromethanopterin dehydrogenase [EC:1.5.98.1]
	MF-10.3.final.annotation:NODE_3915_length_2579_cov_19.247802_2	WP_012981225.1	56.41	273	3.96e-106	318	methylenetetrahydromethanopterin dehydrogenase [Methanocaldococcus sp. FS406-22]	K00319	mtd; methylenetetrahydromethanopterin dehydrogenase [EC:1.5.98.1]	0.234664
	MF-3.4.final.annotation:NODE_4928_length_2234_cov_21.058878_3	WP_012981225.1	55.311	273	5.44e-105	316	methylenetetrahydromethanopterin dehydrogenase [Methanocaldococcus sp. FS406-22]	K00319	mtd; methylenetetrahydromethanopterin dehydrogenase [EC:1.5.98.1]	0.250287
	MF-4.2.1.10.12.7.final.annotation:NODE_4484_length_2366_cov_4.368720_1	WP_012981225.1	56.017	241	3.49e-94	286	methylenetetrahydromethanopterin dehydrogenase [Methanocaldococcus sp. FS406-22]	-	-	0
	MF-4.2.1.10.12.7.final.annotation:NODE_7_length_103071_cov_21.133542_24	WP_012981225.1	56.044	273	1.13e-105	319	methylenetetrahydromethanopterin dehydrogenase [Methanocaldococcus sp. FS406-22]	K00319	mtd; methylenetetrahydromethanopterin dehydrogenase [EC:1.5.98.1]	0.0191615
	MF-9.11.final.annotation:NODE_447_length_9420_cov_9.832388_2	WP_012981225.1	57.143	273	2.54e-107	322	methylenetetrahydromethanopterin dehydrogenase [Methanocaldococcus sp. FS406-22]	K00319	mtd; methylenetetrahydromethanopterin dehydrogenase [EC:1.5.98.1]	0
	Bathyarchaeota_ZSSED05-1-K9.nr.ko.anno:Ga0191591_118_17	WP_013413888	60.938	128	1.66e-49	168	methylenetetrahydromethanopterin dehydrogenase [Methanothermus fervidus]	K00319	mtd; methylenetetrahydromethanopterin dehydrogenase [EC:1.5.98.1]
	QMXC01000000.nr.ko.anno:QMXC01000075.1_4	WP_013413888.1	53.8	273	2.2e-79	305.1	methylenetetrahydromethanopterin dehydrogenase [Methanothermus fervidus]	K00319	mtd; methylenetetrahydromethanopterin dehydrogenase [EC:1.5.98.1]
	QMXI01000000.nr.ko.anno:QMXI01000012.1_3	WP_013413888.1	55.7	273	7.6e-80	306.6	methylenetetrahydromethanopterin dehydrogenase [Methanothermus fervidus]	K00319	mtd; methylenetetrahydromethanopterin dehydrogenase [EC:1.5.98.1]
	QMXY01000000.nr.ko.anno:QMXY01000011.1_10	WP_013413888.1	54.9	273	5.2e-81	310.5	methylenetetrahydromethanopterin dehydrogenase [Methanothermus fervidus]	K00319	mtd; methylenetetrahydromethanopterin dehydrogenase [EC:1.5.98.1]
	QMYE01000000.nr.ko.anno:QMYE01000160.1_2	WP_013413888.1	53.8	273	1.7e-79	305.4	methylenetetrahydromethanopterin dehydrogenase [Methanothermus fervidus]	K00319	mtd; methylenetetrahydromethanopterin dehydrogenase [EC:1.5.98.1]
	Bathyarchaeota_NP77.nr.ko.anno:PBSW01000023.1_23	KON31235	64.493	276	3.03e-129	377	methylenetetrahydromethanopterin dehydrogenase [miscellaneous Crenarchaeota group-15 archaeon DG-45]	K00319	mtd; methylenetetrahydromethanopterin dehydrogenase [EC:1.5.98.1]
	Bathyarchaeota_RBG_13_52_12.nr.ko.anno:gi|1083059748|gb|MEZF01000028.1|_49	KON31235	60.727	275	4.6e-118	348	methylenetetrahydromethanopterin dehydrogenase [miscellaneous Crenarchaeota group-15 archaeon DG-45]	K00319	mtd; methylenetetrahydromethanopterin dehydrogenase [EC:1.5.98.1]
	MCG_group-15_DG-45.nr.ko.anno:gi|921070495|gb|LFWZ01000016.1|_8	KON31004	100	274	0	550	methylenetetrahydromethanopterin dehydrogenase [miscellaneous Crenarchaeota group-15 archaeon DG-45]	K00319	mtd; methylenetetrahydromethanopterin dehydrogenase [EC:1.5.98.1]
	MCG_group-15_DG-45.nr.ko.anno:gi|921070753|gb|LFWZ01000009.1|_12	KON31235	100	276	0	549	methylenetetrahydromethanopterin dehydrogenase [miscellaneous Crenarchaeota group-15 archaeon DG-45]	-	-
	MF-4.4.10.23.1.6.final.annotation:NODE_3397_length_2795_cov_4.477925_4	KON31235.1	58.909	275	1.15e-115	342	methylenetetrahydromethanopterin dehydrogenase [miscellaneous Crenarchaeota group-15 archaeon DG-45]	K00319	mtd; methylenetetrahydromethanopterin dehydrogenase [EC:1.5.98.1]	0.309015
	QMXO01000000.nr.ko.anno:QMXO01000031.1_4	KON31235.1	70.9	275	4.6e-106	393.7	methylenetetrahydromethanopterin dehydrogenase [miscellaneous Crenarchaeota group-15 archaeon DG-45]	K00319	mtd; methylenetetrahydromethanopterin dehydrogenase [EC:1.5.98.1]
	QMXO01000000.nr.ko.anno:QMXO01000172.1_1	KON31004.1	73.3	273	1.2e-101	379	methylenetetrahydromethanopterin dehydrogenase [miscellaneous Crenarchaeota group-15 archaeon DG-45]	K00319	mtd; methylenetetrahydromethanopterin dehydrogenase [EC:1.5.98.1]
	QMXO01000000.nr.ko.anno:QMXO01000247.1_4	KON31004.1	64.3	126	3.6e-34	153.7	methylenetetrahydromethanopterin dehydrogenase [miscellaneous Crenarchaeota group-15 archaeon DG-45]	-	-
	QMXQ01000000.nr.ko.anno:QMXQ01000130.1_3	KON31004.1	83.9	274	1.4e-123	451.8	methylenetetrahydromethanopterin dehydrogenase [miscellaneous Crenarchaeota group-15 archaeon DG-45]	K00319	mtd; methylenetetrahydromethanopterin dehydrogenase [EC:1.5.98.1]
	QMXW01000000.nr.ko.anno:QMXW01000130.1_2	KON31235.1	72.4	275	1.7e-105	391.7	methylenetetrahydromethanopterin dehydrogenase [miscellaneous Crenarchaeota group-15 archaeon DG-45]	K00319	mtd; methylenetetrahydromethanopterin dehydrogenase [EC:1.5.98.1]
	QMYI01000000.nr.ko.anno:QMYI01000051.1_5	KON31004.1	66.8	274	1e-102	382.5	methylenetetrahydromethanopterin dehydrogenase [miscellaneous Crenarchaeota group-15 archaeon DG-45]	K00319	mtd; methylenetetrahydromethanopterin dehydrogenase [EC:1.5.98.1]
	QMYJ01000000.nr.ko.anno:QMYJ01000421.1_1	KON31235.1	62.1	124	7.1e-35	156	methylenetetrahydromethanopterin dehydrogenase [miscellaneous Crenarchaeota group-15 archaeon DG-45]	K00319	mtd; methylenetetrahydromethanopterin dehydrogenase [EC:1.5.98.1]
mer	Bathyarchaeota_B24.nr.ko.anno:gi|1007509140|gb|LUCB01000007.1|_106	KYH37437	100	329	0	666	methylenetetrahydromethanopterin reductase [Candidatus Bathyarchaeota archaeon B24]	K00320	mer; 5,10-methylenetetrahydromethanopterin reductase [EC:1.5.98.2]
	Bathyarchaeota_B26-1.nr.ko.anno:gi|1007514617|gb|LUCD01000009.1|_9	KYH42457	99.701	335	0	662	methylenetetrahydromethanopterin reductase [Candidatus Bathyarchaeota archaeon B26-1]	K00320	mer; 5,10-methylenetetrahydromethanopterin reductase [EC:1.5.98.2]
	Bathyarchaeota_B26-2.nr.ko.anno:gi|1007512435|gb|LUCE01000035.1|_4	KYH40393	100	236	4.22e-174	486	N5,N10-methylenetetrahydromethanopterin reductase [Candidatus Bathyarchaeota archaeon B26-2]	-	-
	Bathyarchaeota_B26-2.nr.ko.anno:gi|1007513029|gb|LUCE01000020.1|_5	KYH40943	100	337	0	669	methylenetetrahydromethanopterin reductase [Candidatus Bathyarchaeota archaeon B26-2]	K00320	mer; 5,10-methylenetetrahydromethanopterin reductase [EC:1.5.98.2]
	Bathyarchaeota_BA1.nr.ko.anno:gi|939572699|gb|LIHJ01000073.1|_11	KPV62611	100	308	0	637	5,10-methylenetetrahydromethanopterin reductase [Candidatus Bathyarchaeota archaeon BA1]	-	-
	Bathyarchaeota_BA1.nr.ko.anno:gi|939574981|gb|LIHJ01000031.1|_17	KPV64815	100	331	0	676	5,10-methylenetetrahydromethanopterin reductase [Candidatus Bathyarchaeota archaeon BA1]	K00320	mer; 5,10-methylenetetrahydromethanopterin reductase [EC:1.5.98.2]
	Bathyarchaeota_BA1.nr.ko.anno:gi|939575533|gb|LIHJ01000012.1|_5	KPV65334	100	361	0	749	5,10-methylenetetrahydromethanopterin reductase [Candidatus Bathyarchaeota archaeon BA1]	-	-
	Bathyarchaeota_Bin-L-1.nr.ko.anno:PIXT01000201.1_4	KPV64815	65.455	330	1.42e-166	476	5,10-methylenetetrahydromethanopterin reductase [Candidatus Bathyarchaeota archaeon BA1]	K00320	mer; 5,10-methylenetetrahydromethanopterin reductase [EC:1.5.98.2]
	Bathyarchaeota_Bin-L-2.nr.ko.anno:PIXS01000011.1_3	KPV64815	64.848	330	3.63e-164	469	5,10-methylenetetrahydromethanopterin reductase [Candidatus Bathyarchaeota archaeon BA1]	K00320	mer; 5,10-methylenetetrahydromethanopterin reductase [EC:1.5.98.2]
	Bathyarchaeota_ex4484_218.nr.ko.anno:NJEB01000063.1_11	OYT54088	100	339	0	692	5,10-methylenetetrahydromethanopterin reductase [Candidatus Bathyarchaeota archaeon ex4484_218]	K00320	mer; 5,10-methylenetetrahydromethanopterin reductase [EC:1.5.98.2]
	Bathyarchaeota_JdFR-04.nr.ko.anno:MTLR01000074.1_6	KYH37437	62.5	328	1.2e-154	445	methylenetetrahydromethanopterin reductase [Candidatus Bathyarchaeota archaeon B24]	K00320	mer; 5,10-methylenetetrahydromethanopterin reductase [EC:1.5.98.2]
	Bathyarchaeota_JdFR-06.nr.ko.anno:MTLT01000062.1_80	KPV62611	85.39	308	0	559	5,10-methylenetetrahydromethanopterin reductase [Candidatus Bathyarchaeota archaeon BA1]	-	-
	Bathyarchaeota_JdFR-07.nr.ko.anno:MTLU01000001.1_11	KON30651	59.574	329	4.79e-149	431	methylene-tetrahydromethanopterin reductase [miscellaneous Crenarchaeota group-15 archaeon DG-45]	K00320	mer; 5,10-methylenetetrahydromethanopterin reductase [EC:1.5.98.2]
	Bathyarchaeota_JdFR-09.nr.ko.anno:MTLW01000013.1_76	KON30651	59.878	329	3.29e-150	434	methylene-tetrahydromethanopterin reductase [miscellaneous Crenarchaeota group-15 archaeon DG-45]	K00320	mer; 5,10-methylenetetrahydromethanopterin reductase [EC:1.5.98.2]
	Bathyarchaeota_JdFR-10_de.nr.ko.anno:MTLX01000003.1_10	OLS24763	31.229	301	2.5e-40	152	5,10-methylenetetrahydromethanopterin reductase [Candidatus Thorarchaeota archaeon AB_25]	K00320	mer; 5,10-methylenetetrahydromethanopterin reductase [EC:1.5.98.2]
	Bathyarchaeota_JdFR-10_de.nr.ko.anno:MTLX01000003.1_9	OLS24764	39.432	317	1.26e-68	226	5,10-methylenetetrahydromethanopterin reductase [Candidatus Thorarchaeota archaeon AB_25]	-	-
	Bathyarchaeota_JdFR-11.nr.ko.anno:MTLY01000003.1_51	OLS24763	31.229	301	2.5e-40	152	5,10-methylenetetrahydromethanopterin reductase [Candidatus Thorarchaeota archaeon AB_25]	K00320	mer; 5,10-methylenetetrahydromethanopterin reductase [EC:1.5.98.2]
	Bathyarchaeota_JdFR-11.nr.ko.anno:MTLY01000003.1_52	OLS24764	39.432	317	1.26e-68	226	5,10-methylenetetrahydromethanopterin reductase [Candidatus Thorarchaeota archaeon AB_25]	-	-
	Bathyarchaeota_NP77.nr.ko.anno:PBSW01000021.1_44	OGD45050	69.88	332	0	513	5,10-methylenetetrahydromethanopterin reductase [Candidatus Bathyarchaeota archaeon RBG_16_57_9]	K00320	mer; 5,10-methylenetetrahydromethanopterin reductase [EC:1.5.98.2]
	Bathyarchaeota_NP77.nr.ko.anno:PBSW01000021.1_82	EMR73046	64.013	314	1.94e-149	431	flavin-dependent oxidoreductase, F420-dependent methylene-tetrahydromethanopterin reductase [Thaumarchaeota archaeon SCGC AB-539-E09]	-	-
	Bathyarchaeota_NP77.nr.ko.anno:PBSW01000079.1_7	CCF85698	46.462	325	3.77e-97	300	putative 5,10-methylenetetrahydromethanopterin reductase [Nitrolancea hollandica Lb]	-	-
	Bathyarchaeota_NP77.nr.ko.anno:PBSW01000084.1_48	AGK61407	44.172	326	2.76e-98	301	Coenzyme F420-dependent N5,N10-methylene tetrahydromethanopterin reductase-related flavin-dependent oxidoreductase [Archaeoglobus sulfaticallidus PM70-1]	-	-
	Bathyarchaeota_RBG_13_38_9.nr.ko.anno:gi|1083053926|gb|MEZD01000018.1|_96	OLS24764	38.994	318	1.36e-79	254	5,10-methylenetetrahydromethanopterin reductase [Candidatus Thorarchaeota archaeon AB_25]	-	-
	Bathyarchaeota_RBG_13_38_9.nr.ko.anno:gi|1083053926|gb|MEZD01000018.1|_97	OLS24763	38.667	300	1.25e-56	194	5,10-methylenetetrahydromethanopterin reductase [Candidatus Thorarchaeota archaeon AB_25]	K00320	mer; 5,10-methylenetetrahydromethanopterin reductase [EC:1.5.98.2]
	Bathyarchaeota_RBG_16_48_13.nr.ko.anno:gi|1083045694|gb|MEZH01000012.1|_44	PCN50283	34.295	312	4.34e-56	194	5,10-methylenetetrahydromethanopterin reductase [Candidatus Geothermarchaeota archaeon ex4572_27]	-	-
	Bathyarchaeota_RBG_16_48_13.nr.ko.anno:gi|1083045694|gb|MEZH01000012.1|_50	WP_048090709	38.507	335	6.45e-73	238	5,10-methylenetetrahydromethanopterin reductase [Geoglobus acetivorans]	K00320	mer; 5,10-methylenetetrahydromethanopterin reductase [EC:1.5.98.2]
	Bathyarchaeota_RBG_16_48_13.nr.ko.anno:gi|1083045783|gb|MEZH01000011.1|_10	WP_012965256	33.832	334	7.96e-61	206	5,10-methylenetetrahydromethanopterin reductase [Ferroglobus placidus]	-	-
	Bathyarchaeota_RBG_16_48_13.nr.ko.anno:gi|1083045783|gb|MEZH01000011.1|_22	KUO40752	39.577	331	6.49e-77	248	5,10-methylenetetrahydromethanopterin reductase [Hadesarchaea archaeon DG-33-1]	-	-
	Bathyarchaeota_RBG_16_48_13.nr.ko.anno:gi|1083046010|gb|MEZH01000007.1|_120	KYH37437	30.915	317	6.92e-42	157	methylenetetrahydromethanopterin reductase [Candidatus Bathyarchaeota archaeon B24]	-	-
	Bathyarchaeota_RBG_16_48_13.nr.ko.anno:gi|1083046010|gb|MEZH01000007.1|_29	WP_012980347	38.806	335	2.17e-66	221	5,10-methylenetetrahydromethanopterin reductase [Methanocaldococcus sp. FS406-22]	-	-
	Bathyarchaeota_RBG_16_48_13.nr.ko.anno:gi|1083046010|gb|MEZH01000007.1|_50	KXB02058	33.841	328	6.86e-55	191	methylene-tetrahydromethanopterin reductase [candidate divison MSBL1 archaeon SCGC-AAA261D19]	-	-
	Bathyarchaeota_RBG_16_48_13.nr.ko.anno:gi|1083046010|gb|MEZH01000007.1|_54	PCN50442	43.284	134	5.12e-30	120	5,10-methylenetetrahydromethanopterin reductase [Candidatus Geothermarchaeota archaeon ex4572_27]	-	-
	Bathyarchaeota_RBG_16_48_13.nr.ko.anno:gi|1083046484|gb|MEZH01000004.1|_130	WP_013195531	37.425	334	1.39e-57	198	5,10-methylenetetrahydromethanopterin reductase [Methanohalobium evestigatum]	-	-
	Bathyarchaeota_RBG_16_48_13.nr.ko.anno:gi|1083046484|gb|MEZH01000004.1|_7	WP_013195531	33.016	315	7.76e-56	194	5,10-methylenetetrahydromethanopterin reductase [Methanohalobium evestigatum]	-	-
	Bathyarchaeota_RBG_16_48_13.nr.ko.anno:gi|1083046761|gb|MEZH01000001.1|_56	PCN50283	37.231	325	4.68e-68	225	5,10-methylenetetrahydromethanopterin reductase [Candidatus Geothermarchaeota archaeon ex4572_27]	-	-
	Bathyarchaeota_RBG_16_48_13.nr.ko.anno:gi|1083046761|gb|MEZH01000001.1|_57	WP_010878566	31.953	338	1.53e-55	193	5,10-methylenetetrahydromethanopterin reductase [Archaeoglobus fulgidus]	-	-
	Bathyarchaeota_RBG_16_57_9.nr.ko.anno:gi|1083044814|gb|MEZI01000054.1|_17	OGD45050	99.7	333	0	686	5,10-methylenetetrahydromethanopterin reductase [Candidatus Bathyarchaeota archaeon RBG_16_57_9]	K00320	mer; 5,10-methylenetetrahydromethanopterin reductase [EC:1.5.98.2]
	Bathyarchaeota_TCS64.nr.ko.anno:gi|1001835352|gb|LSCO01000112.1|_10	EMR73046	49.842	317	3.91e-107	323	flavin-dependent oxidoreductase, F420-dependent methylene-tetrahydromethanopterin reductase [Thaumarchaeota archaeon SCGC AB-539-E09]	-	-
	Bathyarchaeota_TCS64.nr.ko.anno:gi|1001835458|gb|LSCO01000006.1|_25	EMR73046	52.548	314	1.66e-114	342	flavin-dependent oxidoreductase, F420-dependent methylene-tetrahydromethanopterin reductase [Thaumarchaeota archaeon SCGC AB-539-E09]	-	-
	Bathyarchaeota_UBA185.nr.ko.anno:DAFH01000187.1_2	AIF83875	23.684	304	3.8e-08	64.7	flavin-dependent oxidoreductase, F420-dependent methylene-tetrahydromethanopterin reductase [Candidatus Nitrososphaera evergladensis SR1]	-	-
	Bathyarchaeota_UBA233.nr.ko.anno:DAZI01000015.1_21	KPV64815	59.574	329	1.75e-152	440	5,10-methylenetetrahydromethanopterin reductase [Candidatus Bathyarchaeota archaeon BA1]	K00320	mer; 5,10-methylenetetrahydromethanopterin reductase [EC:1.5.98.2]
	Bathyarchaeota_UBA233.nr.ko.anno:DAZI01000080.1_30	OLS24763	29.268	164	5.76e-18	88.6	5,10-methylenetetrahydromethanopterin reductase [Candidatus Thorarchaeota archaeon AB_25]	-	-
	Bathyarchaeota_UBA233.nr.ko.anno:DAZI01000080.1_31	OLS24763	45.783	83	3.8e-11	71.6	5,10-methylenetetrahydromethanopterin reductase [Candidatus Thorarchaeota archaeon AB_25]	-	-
	Bathyarchaeota_UBA233.nr.ko.anno:DAZI01000080.1_32	OLS24764	41.297	293	7.33e-68	224	5,10-methylenetetrahydromethanopterin reductase [Candidatus Thorarchaeota archaeon AB_25]	-	-
	Bathyarchaeota_UBA589.nr.ko.anno:DAEP01000049.1_1	KPV64815	78.771	179	1.27e-95	297	5,10-methylenetetrahydromethanopterin reductase [Candidatus Bathyarchaeota archaeon BA1]	K00320	mer; 5,10-methylenetetrahydromethanopterin reductase [EC:1.5.98.2]
	MCG_AB-539-E09.nr.ko.anno:gi|471673235|gb|ALXK01000080.1|_11	EMR73046	100	314	0	645	flavin-dependent oxidoreductase, F420-dependent methylene-tetrahydromethanopterin reductase [Thaumarchaeota archaeon SCGC AB-539-E09]	-	-
	MCG_AB-539-E09.nr.ko.anno:gi|471674757|gb|ALXK01000001.1|_8	EMR74315	99.718	354	0	734	flavin-dependent oxidoreductase, F420-dependent methylene-tetrahydromethanopterin reductase [Thaumarchaeota archaeon SCGC AB-539-E09]	K14728	K14728; phthiodiolone/phenolphthiodiolone dimycocerosates ketoreductase [EC:1.2.-.-]
	MCG_group-15_DG-45.nr.ko.anno:gi|921069149|gb|LFWZ01000051.1|_9	PJF41735	47.13	331	4.15e-103	315	5,10-methylene tetrahydromethanopterin reductase [Chloroflexi bacterium]	-	-
	MCG_group-15_DG-45.nr.ko.anno:gi|921070106|gb|LFWZ01000025.1|_9	KON30651	99.7	333	0	677	methylene-tetrahydromethanopterin reductase [miscellaneous Crenarchaeota group-15 archaeon DG-45]	K00320	mer; 5,10-methylenetetrahydromethanopterin reductase [EC:1.5.98.2]
	MF-10.5.5.11.1.24.final.annotation:NODE_193_length_16669_cov_12.290743_7	OGD53869.1	92.434	304	0	561	hypothetical protein A3K80_06255 [Candidatus Bathyarchaeota archaeon RBG_13_38_9]	K00320	mer; 5,10-methylenetetrahydromethanopterin reductase [EC:1.5.98.2]	0
	MF-6.8.11.21.final.annotation:NODE_4763_length_2281_cov_5.487750_5	EMR73046.1	54.274	234	1.26e-83	260	flavin-dependent oxidoreductase, F420-dependent methylene-tetrahydromethanopterin reductase [Thaumarchaeota archaeon SCGC AB-539-E09]	-	-	0
	MF-6.8.11.21.final.annotation:NODE_932_length_6054_cov_3.956165_2	EMR73046.1	66.242	314	5.16e-159	455	flavin-dependent oxidoreductase, F420-dependent methylene-tetrahydromethanopterin reductase [Thaumarchaeota archaeon SCGC AB-539-E09]	-	-	0
	QMXD01000000.nr.ko.anno:QMXD01000002.1_46	WP_015325573.1	64.1	326	5.2e-117	430.3	5,10-methylenetetrahydromethanopterin reductase [Methanomethylovorans hollandica]	K00320	mer; 5,10-methylenetetrahydromethanopterin reductase [EC:1.5.98.2]
	QMXF01000000.nr.ko.anno:QMXF01000208.1_2	KYH42457.1	97	335	2e-175	624.4	methylenetetrahydromethanopterin reductase [Candidatus Bathyarchaeota archaeon B26-1]	K00320	mer; 5,10-methylenetetrahydromethanopterin reductase [EC:1.5.98.2]
	QMXG01000000.nr.ko.anno:QMXG01000068.1_2	KON30651.1	75	328	7e-146	526.2	methylene-tetrahydromethanopterin reductase [miscellaneous Crenarchaeota group-15 archaeon DG-45]	K00320	mer; 5,10-methylenetetrahydromethanopterin reductase [EC:1.5.98.2]
	QMXL01000000.nr.ko.anno:QMXL01000184.1_2	EMR73046.1	56.7	314	6e-99	370.2	flavin-dependent oxidoreductase, F420-dependent methylene-tetrahydromethanopterin reductase [Thaumarchaeota archaeon SCGC AB-539-E09]	K00320	mer; 5,10-methylenetetrahydromethanopterin reductase [EC:1.5.98.2]
	QMXM01000000.nr.ko.anno:QMXM01000015.1_2	OYT54088.1	61.1	334	4.4e-114	420.6	5,10-methylenetetrahydromethanopterin reductase [Candidatus Bathyarchaeota archaeon ex4484_218]	K00320	mer; 5,10-methylenetetrahydromethanopterin reductase [EC:1.5.98.2]
	QMXO01000000.nr.ko.anno:QMXO01000120.1_5	KON30651.1	71	331	1.3e-139	505.4	methylene-tetrahydromethanopterin reductase [miscellaneous Crenarchaeota group-15 archaeon DG-45]	K00320	mer; 5,10-methylenetetrahydromethanopterin reductase [EC:1.5.98.2]
	QMXQ01000000.nr.ko.anno:QMXQ01000045.1_5	KON30651.1	83.6	329	8.6e-160	572.4	methylene-tetrahydromethanopterin reductase [miscellaneous Crenarchaeota group-15 archaeon DG-45]	K00320	mer; 5,10-methylenetetrahydromethanopterin reductase [EC:1.5.98.2]
	QMYB01000000.nr.ko.anno:QMYB01000007.1_20	KYH37437.1	98.8	329	1e-181	645.2	methylenetetrahydromethanopterin reductase [Candidatus Bathyarchaeota archaeon B24]	K00320	mer; 5,10-methylenetetrahydromethanopterin reductase [EC:1.5.98.2]
	QMYB01000000.nr.ko.anno:QMYB01000037.1_9	KYH40943.1	63.7	333	2.2e-118	434.9	methylenetetrahydromethanopterin reductase [Candidatus Bathyarchaeota archaeon B26-2]	-	-
	QMYC01000000.nr.ko.anno:QMYC01000073.1_1	KYH37437.1	100	115	2e-60	240.7	methylenetetrahydromethanopterin reductase [Candidatus Bathyarchaeota archaeon B24]	K00320	mer; 5,10-methylenetetrahydromethanopterin reductase [EC:1.5.98.2]
	QMYF01000000.nr.ko.anno:QMYF01000013.1_6	OLS24764.1	37.9	317	9.2e-54	220.3	5,10-methylenetetrahydromethanopterin reductase [Candidatus Thorarchaeota archaeon AB_25]	-	-
	QMYF01000000.nr.ko.anno:QMYF01000013.1_7	OLS24763.1	34	300	8.9e-39	170.2	5,10-methylenetetrahydromethanopterin reductase [Candidatus Thorarchaeota archaeon AB_25]	-	-
	QMYG01000000.nr.ko.anno:QMYG01000001.1_5	KYH37437.1	56.3	327	1.3e-104	389	methylenetetrahydromethanopterin reductase [Candidatus Bathyarchaeota archaeon B24]	K00320	mer; 5,10-methylenetetrahydromethanopterin reductase [EC:1.5.98.2]
	QMYH01000000.nr.ko.anno:QMYH01000087.1_1	KPV65334.1	37.6	255	1.8e-42	182.2	5,10-methylenetetrahydromethanopterin reductase [Candidatus Bathyarchaeota archaeon BA1]	-	-
	QMYI01000000.nr.ko.anno:QMYI01000043.1_2	KON30651.1	59.6	329	2.4e-117	431.4	methylene-tetrahydromethanopterin reductase [miscellaneous Crenarchaeota group-15 archaeon DG-45]	K00320	mer; 5,10-methylenetetrahydromethanopterin reductase [EC:1.5.98.2]
	QMYJ01000000.nr.ko.anno:QMYJ01000042.1_1	KPV62611.1	37.3	335	2.8e-49	205.3	5,10-methylenetetrahydromethanopterin reductase [Candidatus Bathyarchaeota archaeon BA1]	K00320	mer; 5,10-methylenetetrahydromethanopterin reductase [EC:1.5.98.2]
	QMYJ01000000.nr.ko.anno:QMYJ01000088.1_2	KPV65334.1	36.1	313	4.4e-41	177.9	5,10-methylenetetrahydromethanopterin reductase [Candidatus Bathyarchaeota archaeon BA1]	K04091	ssuD; alkanesulfonate monooxygenase [EC:1.14.14.5]
	QMYK01000000.nr.ko.anno:QMYK01000108.1_7	OLS24763.1	30.9	181	3.6e-17	97.8	5,10-methylenetetrahydromethanopterin reductase [Candidatus Thorarchaeota archaeon AB_25]	-	-
	QMYN01000000.nr.ko.anno:QMYN01000131.1_2	KPV62611.1	39.4	213	9e-38	166.8	5,10-methylenetetrahydromethanopterin reductase [Candidatus Bathyarchaeota archaeon BA1]	-	-
	QMYN01000000.nr.ko.anno:QMYN01000226.1_1	KUO40752.1	39	246	4.1e-42	181	5,10-methylenetetrahydromethanopterin reductase [Hadesarchaea archaeon DG-33-1]	-	-
	QMYO01000000.nr.ko.anno:QMYO01000286.1_3	KYH40943.1	46.4	323	1.1e-77	299.7	methylenetetrahydromethanopterin reductase [Candidatus Bathyarchaeota archaeon B26-2]	K00320	mer; 5,10-methylenetetrahydromethanopterin reductase [EC:1.5.98.2]
	QYYE01000000.nr.ko.anno:QYYE01000001.1_32	KPV64815.1	70.6	326	7.8e-129	469.5	5,10-methylenetetrahydromethanopterin reductase [Candidatus Bathyarchaeota archaeon BA1]	K00320	mer; 5,10-methylenetetrahydromethanopterin reductase [EC:1.5.98.2]
mtdB	Bathyarchaeota_B26-2.nr.ko.anno:gi|1007512475|gb|LUCE01000034.1|_5	KYH40433	100	576	0	1176	methylene tetrahydromethanopterin dehydrogenase (mtdB) [Candidatus Bathyarchaeota archaeon B26-2]	-	-
	Bathyarchaeota_JdFR-04.nr.ko.anno:MTLR01000020.1_2	KYH40433	58.711	574	0	678	methylene tetrahydromethanopterin dehydrogenase (mtdB) [Candidatus Bathyarchaeota archaeon B26-2]	-	-
	Bathyarchaeota_JdFR-07.nr.ko.anno:MTLU01000036.1_13	KYH40433	58.609	575	0	680	methylene tetrahydromethanopterin dehydrogenase (mtdB) [Candidatus Bathyarchaeota archaeon B26-2]	-	-
	Bathyarchaeota_JdFR-08.nr.ko.anno:MTLV01000004.1_59	KYH40433	57.391	575	0	660	methylene tetrahydromethanopterin dehydrogenase (mtdB) [Candidatus Bathyarchaeota archaeon B26-2]	-	-
	Bathyarchaeota_UBA233.nr.ko.anno:DAZI01000058.1_7	KYH40433	59.099	577	0	697	methylene tetrahydromethanopterin dehydrogenase (mtdB) [Candidatus Bathyarchaeota archaeon B26-2]	-	-
	Bathyarchaeota_ZSSED05-1-K9.nr.ko.anno:Ga0191591_135_1	KYH40433	61.111	360	3.19e-148	439	methylene tetrahydromethanopterin dehydrogenase (mtdB) [Candidatus Bathyarchaeota archaeon B26-2]	-	-
	MF-10.3.final.annotation:NODE_3915_length_2579_cov_19.247802_1	KYH40433.1	58.025	405	2.2e-169	495	methylene tetrahydromethanopterin dehydrogenase (mtdB) [Candidatus Bathyarchaeota archaeon B26-2]	-	-	4.47979
	MF-10.5.5.11.1.24.final.annotation:NODE_1723_length_4215_cov_7.529241_2	KYH40433.1	40.714	560	3.97e-135	415	methylene tetrahydromethanopterin dehydrogenase (mtdB) [Candidatus Bathyarchaeota archaeon B26-2]	-	-	0
	MF-4.2.1.10.12.7.final.annotation:NODE_4798_length_2270_cov_20.267214_1	KYH40433.1	57.736	265	1.35e-102	319	methylene tetrahydromethanopterin dehydrogenase (mtdB) [Candidatus Bathyarchaeota archaeon B26-2]	-	-	2.9882
	MF-4.2.1.10.12.7.final.annotation:NODE_7_length_103071_cov_21.133542_25	KYH40433.1	56.87	575	0	676	methylene tetrahydromethanopterin dehydrogenase (mtdB) [Candidatus Bathyarchaeota archaeon B26-2]	-	-	0.191304
	MF-9.11.final.annotation:NODE_447_length_9420_cov_9.832388_3	KYH40433.1	56.567	571	0	675	methylene tetrahydromethanopterin dehydrogenase (mtdB) [Candidatus Bathyarchaeota archaeon B26-2]	-	-	3.25592
	QMXC01000000.nr.ko.anno:QMXC01000075.1_5	KYH40433.1	51.8	228	5.1e-52	213.8	methylene tetrahydromethanopterin dehydrogenase (mtdB) [Candidatus Bathyarchaeota archaeon B26-2]	-	-
	QMXD01000000.nr.ko.anno:QMXD01000022.1_12	KYH40433.1	30	253	7e-21	110.5	methylene tetrahydromethanopterin dehydrogenase (mtdB) [Candidatus Bathyarchaeota archaeon B26-2]	-	-
	QMXD01000000.nr.ko.anno:QMXD01000022.1_13	KYH40433.1	46.1	555	5.3e-130	474.2	methylene tetrahydromethanopterin dehydrogenase (mtdB) [Candidatus Bathyarchaeota archaeon B26-2]	-	-
	QMXH01000000.nr.ko.anno:QMXH01000007.1_3	KYH40433.1	43.2	570	1.5e-124	456.1	methylene tetrahydromethanopterin dehydrogenase (mtdB) [Candidatus Bathyarchaeota archaeon B26-2]	-	-
	QMXI01000000.nr.ko.anno:QMXI01000012.1_4	KYH40433.1	57.5	574	3.9e-181	644	methylene tetrahydromethanopterin dehydrogenase (mtdB) [Candidatus Bathyarchaeota archaeon B26-2]	-	-
	QMXT01000000.nr.ko.anno:QMXT01000003.1_5	KYH40433.1	59.7	295	4.5e-97	364	methylene tetrahydromethanopterin dehydrogenase (mtdB) [Candidatus Bathyarchaeota archaeon B26-2]	-	-
	QMXT01000000.nr.ko.anno:QMXT01000146.1_1	KYH40433.1	62.5	240	9.1e-82	312.8	methylene tetrahydromethanopterin dehydrogenase (mtdB) [Candidatus Bathyarchaeota archaeon B26-2]	-	-
	QMXX01000000.nr.ko.anno:QMXX01000148.1_4	KYH40433.1	61.2	49	5.5e-07	62	methylene tetrahydromethanopterin dehydrogenase (mtdB) [Candidatus Bathyarchaeota archaeon B26-2]	-	-
	QMXX01000000.nr.ko.anno:QMXX01000158.1_3	KYH40433.1	57.4	570	1.5e-180	642.1	methylene tetrahydromethanopterin dehydrogenase (mtdB) [Candidatus Bathyarchaeota archaeon B26-2]	-	-
	QMXY01000000.nr.ko.anno:QMXY01000011.1_9	KYH40433.1	60.5	574	5.9e-193	683.3	methylene tetrahydromethanopterin dehydrogenase (mtdB) [Candidatus Bathyarchaeota archaeon B26-2]	-	-
	QMXY01000000.nr.ko.anno:QMXY01000296.1_2	KYH40433.1	57.9	575	2.9e-184	654.4	methylene tetrahydromethanopterin dehydrogenase (mtdB) [Candidatus Bathyarchaeota archaeon B26-2]	-	-
	QMXZ01000000.nr.ko.anno:QMXZ01000090.1_2	KYH40433.1	43.3	570	5.1e-125	457.6	methylene tetrahydromethanopterin dehydrogenase (mtdB) [Candidatus Bathyarchaeota archaeon B26-2]	-	-
	QMYE01000000.nr.ko.anno:QMYE01000160.1_3	KYH40433.1	58.5	436	1.3e-136	495.7	methylene tetrahydromethanopterin dehydrogenase (mtdB) [Candidatus Bathyarchaeota archaeon B26-2]	-	-
	QMYH01000000.nr.ko.anno:QMYH01000028.1_6	KYH40433.1	46.4	560	1.4e-130	476.1	methylene tetrahydromethanopterin dehydrogenase (mtdB) [Candidatus Bathyarchaeota archaeon B26-2]	-	-
THF WL pathway
fdo/fdh/fdw	Bathyarchaeota_B23.nr.ko.anno:gi|1007508136|gb|LUCA01000063.1|_3	KYH36389	99.623	265	0	524	formate dehydrogenase subunit FdhD [Candidatus Bathyarchaeota archaeon B23]	K02379	fdhD; FdhD protein
	Bathyarchaeota_B23.nr.ko.anno:gi|1007510354|gb|LUCA01000024.1|_8	KYH38500	100	183	2.46e-129	370	formate dehydrogenase subunit alpha [Candidatus Bathyarchaeota archaeon B23]	K00123	fdoG, fdhF, fdwA; formate dehydrogenase major subunit [EC:1.17.1.9]
	Bathyarchaeota_B24.nr.ko.anno:gi|1007508179|gb|LUCB01000023.1|_16	KYH36440	100	263	0	526	formate dehydrogenase family accessory protein FdhD [Candidatus Bathyarchaeota archaeon B24]	K02379	fdhD; FdhD protein
	Bathyarchaeota_B24.nr.ko.anno:gi|1007509075|gb|LUCB01000008.1|_46	KYH37315	100	410	0	825	Fructose-bisphosphate aldolase [Candidatus Bathyarchaeota archaeon B24]	K08349	fdnH; formate dehydrogenase-N, beta subunit
	Bathyarchaeota_B25.nr.ko.anno:gi|1007508058|gb|LUCC01000061.1|_4	KYH36319	100	315	0	642	formate dehydrogenase subunit alpha [Candidatus Bathyarchaeota archaeon B25]	K00123	fdoG, fdhF, fdwA; formate dehydrogenase major subunit [EC:1.17.1.9]
	Bathyarchaeota_B25.nr.ko.anno:gi|1007508058|gb|LUCC01000061.1|_5	KYH36320	100	266	0	527	Formate dehydrogenase subunit alpha [Candidatus Bathyarchaeota archaeon B25]	K22516	fdhA; formate dehydrogenase (coenzyme F420) alpha subunit [EC:1.17.98.3 1.8.98.6]
	Bathyarchaeota_B25.nr.ko.anno:gi|1007508058|gb|LUCC01000061.1|_6	KYH36321	100	164	7.63e-112	323	formate dehydrogenase [Candidatus Bathyarchaeota archaeon B25]	K08353	phsB; thiosulfate reductase electron transport protein
	Bathyarchaeota_B26-2.nr.ko.anno:gi|1007511979|gb|LUCE01000048.1|_3	KYH39979	100	268	0	540	formate dehydrogenase subunit FdhD [Candidatus Bathyarchaeota archaeon B26-2]	K02379	fdhD; FdhD protein
	Bathyarchaeota_B26-2.nr.ko.anno:gi|1007513593|gb|LUCE01000010.1|_76	KYH41540	100	131	4.11e-88	261	oxidoreductase [Candidatus Bathyarchaeota archaeon B26-2]	K00124	fdoH, fdsB; formate dehydrogenase iron-sulfur subunit
	Bathyarchaeota_B63.nr.ko.anno:gi|1007512282|gb|LUCF01000066.1|_6	KYH40258	100	254	3.01e-180	504	formate dehydrogenase accessory protein, partial [Candidatus Bathyarchaeota archaeon B63]	K02379	fdhD; FdhD protein
	Bathyarchaeota_BA1.nr.ko.anno:gi|939572187|gb|LIHJ01000084.1|_12	KPV62123	100	268	0	547	formate dehydrogenase accessory protein [Candidatus Bathyarchaeota archaeon BA1]	K02379	fdhD; FdhD protein
	Bathyarchaeota_BA1.nr.ko.anno:gi|939572187|gb|LIHJ01000084.1|_49	KPV62165	100	481	0	991	Formate dehydrogenase subunit alpha [Candidatus Bathyarchaeota archaeon BA1]	K00201	fwdB, fmdB; formylmethanofuran dehydrogenase subunit B [EC:1.2.7.12]
	Bathyarchaeota_Bin-L-1.nr.ko.anno:PIXT01000190.1_27	KPV62165	60.825	485	0	645	Formate dehydrogenase subunit alpha [Candidatus Bathyarchaeota archaeon BA1]	K00201	fwdB, fmdB; formylmethanofuran dehydrogenase subunit B [EC:1.2.7.12]
	Bathyarchaeota_Bin-L-1.nr.ko.anno:PIXT01000215.1_8	PIU59928	54.4	250	7.8e-96	290	formate dehydrogenase family accessory protein FdhD, partial [Candidatus Bathyarchaeota archaeon CG07_land_8_20_14_0_80_47_9]	K02379	fdhD; FdhD protein
	Bathyarchaeota_Bin-L-2.nr.ko.anno:PIXS01000297.1_3	KPV62165	72.067	179	8.37e-90	280	Formate dehydrogenase subunit alpha [Candidatus Bathyarchaeota archaeon BA1]	K00201	fwdB, fmdB; formylmethanofuran dehydrogenase subunit B [EC:1.2.7.12]
	Bathyarchaeota_Bin-L-2.nr.ko.anno:PIXS01000309.1_1	PIU59928	53.815	249	3.03e-94	286	formate dehydrogenase family accessory protein FdhD, partial [Candidatus Bathyarchaeota archaeon CG07_land_8_20_14_0_80_47_9]	K02379	fdhD; FdhD protein
	Bathyarchaeota_CG07_land_8_20_14_0_80_47_9.nr.ko.anno:PEWI01000009.1_8	PIU60176	100	129	1.6e-90	266	formate dehydrogenase subunit alpha, partial [Candidatus Bathyarchaeota archaeon CG07_land_8_20_14_0_80_47_9]	K22015	fdhF; formate dehydrogenase (acceptor) [EC:1.17.99.7]
	Bathyarchaeota_CG07_land_8_20_14_0_80_47_9.nr.ko.anno:PEWI01000010.1_17	KPV62165	65.975	482	0	676	Formate dehydrogenase subunit alpha [Candidatus Bathyarchaeota archaeon BA1]	K00201	fwdB, fmdB; formylmethanofuran dehydrogenase subunit B [EC:1.2.7.12]
	Bathyarchaeota_CG07_land_8_20_14_0_80_47_9.nr.ko.anno:PEWI01000050.1_3	PIU59928	99.567	231	1.19e-164	463	formate dehydrogenase family accessory protein FdhD, partial [Candidatus Bathyarchaeota archaeon CG07_land_8_20_14_0_80_47_9]	K02379	fdhD; FdhD protein
	Bathyarchaeota_CG_4_8_14_3_um_filter_42_8.nr.ko.anno:PFIN01000153.1_8	PIX31759	100	225	1.25e-160	452	formate dehydrogenase family accessory protein FdhD, partial [Candidatus Bathyarchaeota archaeon CG_4_8_14_3_um_filter_42_8]	K02379	fdhD; FdhD protein
	Bathyarchaeota_CG_4_8_14_3_um_filter_42_8.nr.ko.anno:PFIN01000227.1_3	PIX31505	100	130	3.11e-91	270	oxidoreductase [Candidatus Bathyarchaeota archaeon CG_4_8_14_3_um_filter_42_8]	K00124	fdoH, fdsB; formate dehydrogenase iron-sulfur subunit
	Bathyarchaeota_ex4484_218.nr.ko.anno:NJEB01000008.1_6	WP_088552681	45.076	264	6.87e-76	241	4Fe-4S dicluster domain-containing protein [Calderihabitans maritimus]	K00124	fdoH, fdsB; formate dehydrogenase iron-sulfur subunit
	Bathyarchaeota_ex4484_40.nr.ko.anno:NJDU01000110.1_7	OYT43235	100	131	1.12e-88	262	oxidoreductase [Candidatus Bathyarchaeota archaeon ex4484_40]	K00124	fdoH, fdsB; formate dehydrogenase iron-sulfur subunit
	Bathyarchaeota_fen_987.nr.ko.anno:PMBQ01000114.1_2	OKY78012	34.237	295	1.01e-45	166	Fe-S-cluster-containing dehydrogenase component [Candidatus Methanohalarchaeum thermophilum]	K00124	fdoH, fdsB; formate dehydrogenase iron-sulfur subunit
	Bathyarchaeota_fen_988.nr.ko.anno:PMAZ01000176.1_6	PIU59928	46.614	251	3.58e-80	250	formate dehydrogenase family accessory protein FdhD, partial [Candidatus Bathyarchaeota archaeon CG07_land_8_20_14_0_80_47_9]	K02379	fdhD; FdhD protein
	Bathyarchaeota_fen_988.nr.ko.anno:PMAZ01000213.1_17	WP_089758798	28.213	319	3.81e-18	96.3	formate dehydrogenase subunit alpha [Halarsenatibacter silvermanii]	-	-
	Bathyarchaeota_fen_988.nr.ko.anno:PMAZ01000265.1_6	WP_089758798	46.25	80	1.09e-15	80.1	formate dehydrogenase subunit alpha [Halarsenatibacter silvermanii]	-	-
	Bathyarchaeota_fen_992.nr.ko.anno:PLNS01000007.1_152	WP_089758798	30.872	447	1.09e-37	157	formate dehydrogenase subunit alpha [Halarsenatibacter silvermanii]	K00347	nqrB; Na+-transporting NADH:ubiquinone oxidoreductase subunit B [EC:1.6.5.8]
	Bathyarchaeota_fen_992.nr.ko.anno:PLNS01000011.1_56	PIU59928	54.582	251	1.18e-100	302	formate dehydrogenase family accessory protein FdhD, partial [Candidatus Bathyarchaeota archaeon CG07_land_8_20_14_0_80_47_9]	K02379	fdhD; FdhD protein
	Bathyarchaeota_fen_992.nr.ko.anno:PLNS01000011.1_59	KPV62165	60	485	0	648	Formate dehydrogenase subunit alpha [Candidatus Bathyarchaeota archaeon BA1]	K00201	fwdB, fmdB; formylmethanofuran dehydrogenase subunit B [EC:1.2.7.12]
	Bathyarchaeota_fen_993.nr.ko.anno:PLLN01000037.1_1	KPV62165	62.42	157	3.39e-70	228	Formate dehydrogenase subunit alpha [Candidatus Bathyarchaeota archaeon BA1]	-	-
	Bathyarchaeota_fen_993.nr.ko.anno:PLLN01000077.1_3	WP_089758798	30.872	447	1.09e-37	157	formate dehydrogenase subunit alpha [Halarsenatibacter silvermanii]	K00347	nqrB; Na+-transporting NADH:ubiquinone oxidoreductase subunit B [EC:1.6.5.8]
	Bathyarchaeota_fen_993.nr.ko.anno:PLLN01000081.1_2	PIU58755	65.217	161	3.32e-73	226	electron transporter, partial [Candidatus Bathyarchaeota archaeon CG07_land_8_20_14_0_80_47_9]	K00124	fdoH, fdsB; formate dehydrogenase iron-sulfur subunit
	Bathyarchaeota_fen_993.nr.ko.anno:PLLN01000091.1_4	PIU59928	54.582	251	1.18e-100	302	formate dehydrogenase family accessory protein FdhD, partial [Candidatus Bathyarchaeota archaeon CG07_land_8_20_14_0_80_47_9]	K02379	fdhD; FdhD protein
	Bathyarchaeota_JdFR-04.nr.ko.anno:MTLR01000105.1_7	OGD46139	66.412	262	2.83e-127	371	formate dehydrogenase family accessory protein FdhD [Candidatus Bathyarchaeota archaeon RBG_13_46_16b]	K02379	fdhD; FdhD protein
	Bathyarchaeota_JdFR-04.nr.ko.anno:MTLR01000203.1_3	KPV62165	73.684	418	0	653	Formate dehydrogenase subunit alpha [Candidatus Bathyarchaeota archaeon BA1]	K00201	fwdB, fmdB; formylmethanofuran dehydrogenase subunit B [EC:1.2.7.12]
	Bathyarchaeota_JdFR-07.nr.ko.anno:MTLU01000004.1_30	PIU59928	63.291	237	5.06e-106	315	formate dehydrogenase family accessory protein FdhD, partial [Candidatus Bathyarchaeota archaeon CG07_land_8_20_14_0_80_47_9]	K02379	fdhD; FdhD protein
	Bathyarchaeota_JdFR-07.nr.ko.anno:MTLU01000004.1_38	KPV62165	71.069	477	0	724	Formate dehydrogenase subunit alpha [Candidatus Bathyarchaeota archaeon BA1]	K00201	fwdB, fmdB; formylmethanofuran dehydrogenase subunit B [EC:1.2.7.12]
	Bathyarchaeota_JdFR-08.nr.ko.anno:MTLV01000038.1_11	KPV62165	70.65	477	0	715	Formate dehydrogenase subunit alpha [Candidatus Bathyarchaeota archaeon BA1]	K00201	fwdB, fmdB; formylmethanofuran dehydrogenase subunit B [EC:1.2.7.12]
	Bathyarchaeota_JdFR-08.nr.ko.anno:MTLV01000038.1_19	PIU59928	61.603	237	1.86e-103	308	formate dehydrogenase family accessory protein FdhD, partial [Candidatus Bathyarchaeota archaeon CG07_land_8_20_14_0_80_47_9]	K02379	fdhD; FdhD protein
	Bathyarchaeota_JdFR-10_de.nr.ko.anno:MTLX01000001.1_124	SJZ58708	39.738	229	7.07e-46	167	Cytochrome b subunit of formate dehydrogenase [Selenihalanaerobacter shriftii]	-	-
	Bathyarchaeota_JdFR-10_de.nr.ko.anno:MTLX01000004.1_105	SJZ58708	39.738	229	7.07e-46	167	Cytochrome b subunit of formate dehydrogenase [Selenihalanaerobacter shriftii]	-	-
	Bathyarchaeota_JdFR-10_de.nr.ko.anno:MTLX01000013.1_198	OGD46139	43.969	257	5.92e-77	243	formate dehydrogenase family accessory protein FdhD [Candidatus Bathyarchaeota archaeon RBG_13_46_16b]	K02379	fdhD; FdhD protein
	Bathyarchaeota_JdFR-10_de.nr.ko.anno:MTLX01000042.1_37	OKY77803	49.197	685	0	691	Formate dehydrogenase subunit alpha FdhA [Candidatus Methanohalarchaeum thermophilum]	-	-
	Bathyarchaeota_JdFR-11.nr.ko.anno:MTLY01000002.1_168	OKY77803	49.317	659	0	667	Formate dehydrogenase subunit alpha FdhA [Candidatus Methanohalarchaeum thermophilum]	K07306	dmsA; anaerobic dimethyl sulfoxide reductase subunit A [EC:1.8.5.3]
	Bathyarchaeota_JdFR-11.nr.ko.anno:MTLY01000003.1_471	OGD46139	43.969	257	5.92e-77	243	formate dehydrogenase family accessory protein FdhD [Candidatus Bathyarchaeota archaeon RBG_13_46_16b]	K02379	fdhD; FdhD protein
	Bathyarchaeota_JdFR-11.nr.ko.anno:MTLY01000007.1_124	SJZ58708	39.738	229	7.07e-46	167	Cytochrome b subunit of formate dehydrogenase [Selenihalanaerobacter shriftii]	-	-
	Bathyarchaeota_NP77.nr.ko.anno:PBSW01000017.1_17	OGD45782	66.17	671	0	942	formate dehydrogenase subunit alpha [Candidatus Bathyarchaeota archaeon RBG_16_57_9]	K22015	fdhF; formate dehydrogenase (acceptor) [EC:1.17.99.7]
	Bathyarchaeota_NP77.nr.ko.anno:PBSW01000078.1_13	EMR73534	55.039	258	1.65e-90	278	Formate dehydrogenase, subunit FdhD [Thaumarchaeota archaeon SCGC AB-539-E09]	K02379	fdhD; FdhD protein
	Bathyarchaeota_palsa_986.nr.ko.anno:PKYH01000059.1_38	KPV62165	65.574	122	2.88e-52	180	Formate dehydrogenase subunit alpha [Candidatus Bathyarchaeota archaeon BA1]	K00201	fwdB, fmdB; formylmethanofuran dehydrogenase subunit B [EC:1.2.7.12]
	Bathyarchaeota_palsa_986.nr.ko.anno:PKYH01000074.1_9	WP_089758798	30.736	462	2.34e-31	138	formate dehydrogenase subunit alpha [Halarsenatibacter silvermanii]	-	-
	Bathyarchaeota_palsa_986.nr.ko.anno:PKYH01000088.1_1	PIU59928	63.636	121	3.65e-50	169	formate dehydrogenase family accessory protein FdhD, partial [Candidatus Bathyarchaeota archaeon CG07_land_8_20_14_0_80_47_9]	K02379	fdhD; FdhD protein
	Bathyarchaeota_palsa_986.nr.ko.anno:PKYH01000172.1_6	KYH41405	61.905	168	1.58e-71	222	4Fe-4S ferredoxin [Candidatus Bathyarchaeota archaeon B63]	K00124	fdoH, fdsB; formate dehydrogenase iron-sulfur subunit
	Bathyarchaeota_palsa_989.nr.ko.anno:PLYI01000026.1_148	KPV62165	63.848	473	0	658	Formate dehydrogenase subunit alpha [Candidatus Bathyarchaeota archaeon BA1]	K00201	fwdB, fmdB; formylmethanofuran dehydrogenase subunit B [EC:1.2.7.12]
	Bathyarchaeota_palsa_989.nr.ko.anno:PLYI01000071.1_33	KPV62165	59.959	482	0	645	Formate dehydrogenase subunit alpha [Candidatus Bathyarchaeota archaeon BA1]	K00201	fwdB, fmdB; formylmethanofuran dehydrogenase subunit B [EC:1.2.7.12]
	Bathyarchaeota_palsa_989.nr.ko.anno:PLYI01000071.1_36	KPV62123	56.818	264	1.19e-104	313	formate dehydrogenase accessory protein [Candidatus Bathyarchaeota archaeon BA1]	K02379	fdhD; FdhD protein
	Bathyarchaeota_palsa_989.nr.ko.anno:PLYI01000087.1_96	WP_089758798	30.29	449	3.2e-36	152	formate dehydrogenase subunit alpha [Halarsenatibacter silvermanii]	K03614	rnfD; electron transport complex protein RnfD
	Bathyarchaeota_palsa_989.nr.ko.anno:PLYI01000109.1_4	WP_089758798	31.536	371	1.44e-35	148	formate dehydrogenase subunit alpha [Halarsenatibacter silvermanii]	-	-
	Bathyarchaeota_palsa_989.nr.ko.anno:PLYI01000120.1_53	WP_089758798	36.226	265	3.61e-28	127	formate dehydrogenase subunit alpha [Halarsenatibacter silvermanii]	K00347	nqrB; Na+-transporting NADH:ubiquinone oxidoreductase subunit B [EC:1.6.5.8]
	Bathyarchaeota_RBG_13_38_9.nr.ko.anno:gi|1083054326|gb|MEZD01000012.1|_30	OGD54198	100	261	0	530	formate dehydrogenase family accessory protein FdhD [Candidatus Bathyarchaeota archaeon RBG_13_38_9]	K02379	fdhD; FdhD protein
	Bathyarchaeota_RBG_13_46_16b.nr.ko.anno:gi|1083044645|gb|MEZE01000071.1|_10	WP_085010213	32.759	174	4.38e-29	122	formate dehydrogenase accessory protein FdhE [Geothermobacter sp. EPR-M]	K02380	fdhE; FdhE protein
	Bathyarchaeota_RBG_13_46_16b.nr.ko.anno:gi|1083044645|gb|MEZE01000071.1|_7	PKM83293	44.068	236	5.71e-61	202	4Fe-4S ferredoxin [Firmicutes bacterium HGW-Firmicutes-14]	K00124	fdoH, fdsB; formate dehydrogenase iron-sulfur subunit
	Bathyarchaeota_RBG_13_46_16b.nr.ko.anno:gi|1083044645|gb|MEZE01000071.1|_9	BAJ51048	36.408	1030	0	576	formate dehydrogenase alpha subunit [Candidatus Caldiarchaeum subterraneum]	K00123	fdoG, fdhF, fdwA; formate dehydrogenase major subunit [EC:1.17.1.9]
	Bathyarchaeota_RBG_13_46_16b.nr.ko.anno:gi|1083045972|gb|MEZE01000043.1|_20	OGD46150	100	675	0	1400	formate dehydrogenase subunit alpha [Candidatus Bathyarchaeota archaeon RBG_13_46_16b]	K22015	fdhF; formate dehydrogenase (acceptor) [EC:1.17.99.7]
	Bathyarchaeota_RBG_13_46_16b.nr.ko.anno:gi|1083045972|gb|MEZE01000043.1|_21	OGD46139	99.618	262	0	529	formate dehydrogenase family accessory protein FdhD [Candidatus Bathyarchaeota archaeon RBG_13_46_16b]	K02379	fdhD; FdhD protein
	Bathyarchaeota_RBG_13_46_16b.nr.ko.anno:gi|1083045972|gb|MEZE01000043.1|_27	PIW12454	60.949	274	8.4e-125	365	4Fe-4S ferredoxin [Candidatus Atribacteria bacterium CG17_big_fil_post_rev_8_21_14_2_50_34_11]	K00125	fdhB; formate dehydrogenase (coenzyme F420) beta subunit [EC:1.17.98.3 1.8.98.6]
	Bathyarchaeota_RBG_13_46_16b.nr.ko.anno:gi|1083045972|gb|MEZE01000043.1|_28	OGD46146	100	682	0	1422	formate dehydrogenase subunit alpha [Candidatus Bathyarchaeota archaeon RBG_13_46_16b]	K00123	fdoG, fdhF, fdwA; formate dehydrogenase major subunit [EC:1.17.1.9]
	Bathyarchaeota_RBG_13_46_16b.nr.ko.anno:gi|1083049639|gb|MEZE01000001.1|_16	KPV62165	65.126	476	0	677	Formate dehydrogenase subunit alpha [Candidatus Bathyarchaeota archaeon BA1]	K00201	fwdB, fmdB; formylmethanofuran dehydrogenase subunit B [EC:1.2.7.12]
	Bathyarchaeota_RBG_13_60_20.nr.ko.anno:gi|1083053150|gb|MEZG01000066.1|_8	OGD53087	100	258	0	514	formate dehydrogenase family accessory protein FdhD [Candidatus Bathyarchaeota archaeon RBG_13_60_20]	K02379	fdhD; FdhD protein
	Bathyarchaeota_RBG_16_57_9.nr.ko.anno:gi|1083045600|gb|MEZI01000037.1|_17	OGD45782	100	673	0	1377	formate dehydrogenase subunit alpha [Candidatus Bathyarchaeota archaeon RBG_16_57_9]	K22015	fdhF; formate dehydrogenase (acceptor) [EC:1.17.99.7]
	Bathyarchaeota_TCS64.nr.ko.anno:gi|1001835345|gb|LSCO01000119.1|_2	OFY21653	63.524	891	0	1188	formate dehydrogenase subunit alpha [Bacteroidetes bacterium GWF2_33_38]	K00123	fdoG, fdhF, fdwA; formate dehydrogenase major subunit [EC:1.17.1.9]
	Bathyarchaeota_TCS64.nr.ko.anno:gi|1001835386|gb|LSCO01000078.1|_13	OGD53087	59.302	258	9.31e-107	318	formate dehydrogenase family accessory protein FdhD [Candidatus Bathyarchaeota archaeon RBG_13_60_20]	K02379	fdhD; FdhD protein
	Bathyarchaeota_UBA233.nr.ko.anno:DAZI01000055.1_17	KPV62165	73.375	477	0	749	Formate dehydrogenase subunit alpha [Candidatus Bathyarchaeota archaeon BA1]	K00201	fwdB, fmdB; formylmethanofuran dehydrogenase subunit B [EC:1.2.7.12]
	Bathyarchaeota_UBA233.nr.ko.anno:DAZI01000069.1_22	OYT50151	62.791	172	1.89e-79	243	oxidoreductase [Candidatus Bathyarchaeota archaeon ex4484_231]	K00124	fdoH, fdsB; formate dehydrogenase iron-sulfur subunit
	Bathyarchaeota_UBA233.nr.ko.anno:DAZI01000077.1_52	OGD46139	62.835	261	6.8e-120	352	formate dehydrogenase family accessory protein FdhD [Candidatus Bathyarchaeota archaeon RBG_13_46_16b]	K02379	fdhD; FdhD protein
	Bathyarchaeota_UBA589.nr.ko.anno:DAEP01000009.1_2	KPV62123	73.764	263	1.24e-144	415	formate dehydrogenase accessory protein [Candidatus Bathyarchaeota archaeon BA1]	K02379	fdhD; FdhD protein
	Bathyarchaeota_UBA589.nr.ko.anno:DAEP01000095.1_6	KPV62165	79.154	331	0	571	Formate dehydrogenase subunit alpha [Candidatus Bathyarchaeota archaeon BA1]	K00201	fwdB, fmdB; formylmethanofuran dehydrogenase subunit B [EC:1.2.7.12]
	MCG_AB-539-E09.nr.ko.anno:gi|471673840|gb|ALXK01000046.1|_2	EMR73534	100	261	0	520	Formate dehydrogenase, subunit FdhD [Thaumarchaeota archaeon SCGC AB-539-E09]	K02379	fdhD; FdhD protein
	MCG_group-15_DG-45.nr.ko.anno:gi|921070947|gb|LFWZ01000005.1|_5	PIW12454	61.624	271	3.98e-127	371	4Fe-4S ferredoxin [Candidatus Atribacteria bacterium CG17_big_fil_post_rev_8_21_14_2_50_34_11]	K00125	fdhB; formate dehydrogenase (coenzyme F420) beta subunit [EC:1.17.98.3 1.8.98.6]
	MCG_group-15_DG-45.nr.ko.anno:gi|921070947|gb|LFWZ01000005.1|_6	KON31415	100	681	0	1391	formate dehydrogenase [miscellaneous Crenarchaeota group-15 archaeon DG-45]	K00123	fdoG, fdhF, fdwA; formate dehydrogenase major subunit [EC:1.17.1.9]
	MCG_group-15_DG-45.nr.ko.anno:gi|921071090|gb|LFWZ01000002.1|_6	WP_088552681	41.825	263	1.53e-65	213	4Fe-4S dicluster domain-containing protein [Calderihabitans maritimus]	K00124	fdoH, fdsB; formate dehydrogenase iron-sulfur subunit
	MCG_group-15_DG-45.nr.ko.anno:gi|921071090|gb|LFWZ01000002.1|_7	BAJ51048	37.921	1010	0	577	formate dehydrogenase alpha subunit [Candidatus Caldiarchaeum subterraneum]	K00123	fdoG, fdhF, fdwA; formate dehydrogenase major subunit [EC:1.17.1.9]
	MCG_group-15_DG-45.nr.ko.anno:gi|921071090|gb|LFWZ01000002.1|_8	WP_004513174	27.526	287	2.68e-24	108	formate dehydrogenase accessory protein FdhE [Geobacter metallireducens]	K02380	fdhE; FdhE protein
	MCG_group-1_SG8-32-1.nr.ko.anno:gi|921069837|gb|LFWU01000126.1|_4	KPV62123	57.358	265	1.97e-116	343	formate dehydrogenase accessory protein [Candidatus Bathyarchaeota archaeon BA1]	K02379	fdhD; FdhD protein
	MCG_group-6_AD8_1.nr.ko.anno:gi|921072542|gb|LFWW01000041.1|_3	KPV62123	50.189	265	7.42e-91	278	formate dehydrogenase accessory protein [Candidatus Bathyarchaeota archaeon BA1]	K02379	fdhD; FdhD protein
	MCG_group-6_AD8_1.nr.ko.anno:gi|921073183|gb|LFWW01000023.1|_22	KPV62165	63.9	482	0	659	Formate dehydrogenase subunit alpha [Candidatus Bathyarchaeota archaeon BA1]	K00201	fwdB, fmdB; formylmethanofuran dehydrogenase subunit B [EC:1.2.7.12]
	MF-10.3.final.annotation:NODE_147_length_19963_cov_17.391582_7	KON32817.1	60.153	261	1.09e-110	328	hypothetical protein AC479_06485 [miscellaneous Crenarchaeota group-6 archaeon AD8-1]	K02379	fdhD; FdhD protein	0.262405
	MF-10.3.final.annotation:NODE_3977_length_2560_cov_20.770439_2	WP_089758798.1	28.632	468	1.59e-30	136	formate dehydrogenase subunit alpha [Halarsenatibacter silvermanii]	-	-	0.450521
	MF-10.5.5.11.1.24.final.annotation:NODE_1012_length_5791_cov_13.734162_9	OGD54198.1	91.571	261	7.12e-176	493	formate dehydrogenase family accessory protein FdhD [Candidatus Bathyarchaeota archaeon RBG_13_38_9]	K02379	fdhD; FdhD protein	0
	MF-4.2.1.10.12.7.final.annotation:NODE_2012_length_3853_cov_41.719280_1	KON32817.1	62.201	209	5.88e-91	276	hypothetical protein AC479_06485 [miscellaneous Crenarchaeota group-6 archaeon AD8-1]	K02379	fdhD; FdhD protein	0
	MF-4.2.1.10.12.7.final.annotation:NODE_2012_length_3853_cov_41.719280_3	KON33392.1	71.837	490	0	760	hypothetical protein AC479_04720 [miscellaneous Crenarchaeota group-6 archaeon AD8-1]	K00123	fdoG, fdhF, fdwA; formate dehydrogenase major subunit [EC:1.17.1.9]	0.188776
	MF-4.2.1.10.12.7.final.annotation:NODE_2580_length_3287_cov_4.004050_2	KON32817.1	55	260	2.74e-104	312	hypothetical protein AC479_06485 [miscellaneous Crenarchaeota group-6 archaeon AD8-1]	K02379	fdhD; FdhD protein	0
	MF-4.4.10.23.1.6.final.annotation:NODE_2322_length_3523_cov_7.872316_1	OGD53087.1	60.311	257	2.78e-109	325	formate dehydrogenase family accessory protein FdhD [Candidatus Bathyarchaeota archaeon RBG_13_60_20]	K02379	fdhD; FdhD protein	0
	MF-4.4.10.23.1.6.final.annotation:NODE_6186_length_1949_cov_4.084936_1	OQY40683.1	64.613	568	0	768	formate dehydrogenase subunit alpha [Candidatus Atribacteria bacterium 4572_76]	K22015	fdhF; formate dehydrogenase (acceptor) [EC:1.17.99.7]	0.186404
	MF-4.4.10.23.1.6.final.annotation:NODE_7088_length_1782_cov_10.097361_1	OLS32536.1	51.553	483	1.35e-180	530	Dimethyl sulfoxide reductase DmsA precursor [Candidatus Heimdallarchaeota archaeon AB_125]	K08348	fdnG; formate dehydrogenase-N, alpha subunit [EC:1.17.5.3]	0.137474
	MF-5.3.1.4.final.annotation:NODE_2699_length_3211_cov_6.660817_3	KON32817.1	60.769	260	5.88e-117	344	hypothetical protein AC479_06485 [miscellaneous Crenarchaeota group-6 archaeon AD8-1]	K02379	fdhD; FdhD protein	0
	MF-5.3.1.4.final.annotation:NODE_888_length_6255_cov_4.277436_2	WP_089758798.1	28.326	466	2.31e-31	139	formate dehydrogenase subunit alpha [Halarsenatibacter silvermanii]	K00347	nqrB; Na+-transporting NADH:ubiquinone oxidoreductase subunit B [EC:1.6.5.8]	0.0906603
	MF-6.8.11.21.final.annotation:NODE_3705_length_2659_cov_3.013943_3	OGD46150.1	66	400	0	572	formate dehydrogenase subunit alpha [Candidatus Bathyarchaeota archaeon RBG_13_46_16b]	K00123	fdoG, fdhF, fdwA; formate dehydrogenase major subunit [EC:1.17.1.9]	0
	MF-6.8.11.21.final.annotation:NODE_3830_length_2610_cov_3.727991_4	OYT56088.1	44.444	117	4.2e-27	111	hypothetical protein B6U77_00495 [Candidatus Bathyarchaeota archaeon ex4484_218]	K00124	fdoH, fdsB; formate dehydrogenase iron-sulfur subunit	0.335069
	MF-6.8.11.21.final.annotation:NODE_4666_length_2312_cov_3.259508_3	EMR73534.1	64.729	258	1.66e-113	335	Formate dehydrogenase, subunit FdhD [Thaumarchaeota archaeon SCGC AB-539-E09]	K02379	fdhD; FdhD protein	0
	QMXC01000000.nr.ko.anno:QMXC01000032.1_8	KPV62165.1	73.6	481	3.3e-205	723.8	Formate dehydrogenase subunit alpha [Candidatus Bathyarchaeota archaeon BA1]	K00201	fwdB, fmdB; formylmethanofuran dehydrogenase subunit B [EC:1.2.7.12]
	QMXC01000000.nr.ko.anno:QMXC01000093.1_3	OGD46139.1	54.6	262	1.2e-73	285.8	formate dehydrogenase family accessory protein FdhD [Candidatus Bathyarchaeota archaeon RBG_13_46_16b]	K02379	fdhD; FdhD protein
	QMXD01000000.nr.ko.anno:QMXD01000002.1_63	WP_011753291.1	50.3	447	1.5e-127	465.7	formate dehydrogenase [Thermofilum pendens]	-	-
	QMXD01000000.nr.ko.anno:QMXD01000005.1_21	WP_088552681.1	44.7	264	2.8e-61	245	4Fe-4S dicluster domain-containing protein [Calderihabitans maritimus]	K00124	fdoH, fdsB; formate dehydrogenase iron-sulfur subunit
	QMXE01000000.nr.ko.anno:QMXE01000078.1_5	KYH39979.1	46.3	255	4.1e-53	217.6	formate dehydrogenase subunit FdhD [Candidatus Bathyarchaeota archaeon B26-2]	K02379	fdhD; FdhD protein
	QMXE01000000.nr.ko.anno:QMXE01000106.1_1	OGO03729.1	59.3	59	1.1e-12	81.3	formate dehydrogenase subunit gamma [Chloroflexi bacterium RBG_13_53_26]	-	-
	QMXG01000000.nr.ko.anno:QMXG01000013.1_5	KPL21002.1	53	315	4.2e-100	374	4Fe-4S ferredoxin [Anaerolineae bacterium SM23_84]	K00125	fdhB; formate dehydrogenase (coenzyme F420) beta subunit [EC:1.17.98.3 1.8.98.6]
	QMXH01000000.nr.ko.anno:QMXH01000141.1_2	KYH39979.1	57.2	257	2.7e-79	304.7	formate dehydrogenase subunit FdhD [Candidatus Bathyarchaeota archaeon B26-2]	K02379	fdhD; FdhD protein
	QMXI01000000.nr.ko.anno:QMXI01000189.1_2	OGD46139.1	65.4	257	1.5e-90	342	formate dehydrogenase family accessory protein FdhD [Candidatus Bathyarchaeota archaeon RBG_13_46_16b]	K02379	fdhD; FdhD protein
	QMXI01000000.nr.ko.anno:QMXI01000207.1_2	KPV62165.1	73.2	473	1.3e-206	728.4	Formate dehydrogenase subunit alpha [Candidatus Bathyarchaeota archaeon BA1]	K00201	fwdB, fmdB; formylmethanofuran dehydrogenase subunit B [EC:1.2.7.12]
	QMXJ01000000.nr.ko.anno:QMXJ01000234.1_1	KYH40258.1	63.6	162	4e-52	213.8	formate dehydrogenase accessory protein, partial [Candidatus Bathyarchaeota archaeon B63]	K02379	fdhD; FdhD protein
	QMXJ01000000.nr.ko.anno:QMXJ01000330.1_1	PKN28781.1	49	525	5.4e-145	523.9	dehydrogenase [Deltaproteobacteria bacterium HGW-Deltaproteobacteria-21]	K00123	fdoG, fdhF, fdwA; formate dehydrogenase major subunit [EC:1.17.1.9]
	QMXL01000000.nr.ko.anno:QMXL01000024.1_16	OGN95382.1	45.9	229	1.9e-41	178.7	formate dehydrogenase subunit alpha [Chloroflexi bacterium RBG_13_51_36]	-	-
	QMXL01000000.nr.ko.anno:QMXL01000085.1_4	KYH40258.1	39.3	242	2.7e-30	141.7	formate dehydrogenase accessory protein, partial [Candidatus Bathyarchaeota archaeon B63]	-	-
	QMXL01000000.nr.ko.anno:QMXL01000165.1_3	PIU28622.1	57.5	895	2.1e-306	1060.8	formate dehydrogenase subunit alpha [Actinobacteria bacterium CG08_land_8_20_14_0_20_35_9]	K00123	fdoG, fdhF, fdwA; formate dehydrogenase major subunit [EC:1.17.1.9]
	QMXM01000000.nr.ko.anno:QMXM01000067.1_5	WP_088552681.1	46.6	249	1.5e-62	249.2	4Fe-4S dicluster domain-containing protein [Calderihabitans maritimus]	K00124	fdoH, fdsB; formate dehydrogenase iron-sulfur subunit
	QMXN01000000.nr.ko.anno:QMXN01000061.1_1	OEU56213.1	71.2	191	1.4e-74	288.5	formate dehydrogenase [Desulfobacterales bacterium C00003106]	K22516	fdhA; formate dehydrogenase (coenzyme F420) alpha subunit [EC:1.17.98.3 1.8.98.6]
	QMXN01000000.nr.ko.anno:QMXN01000061.1_2	KUJ95781.1	72.1	789	0	1223.8	Formate dehydrogenase, alpha subunit [Desulfonauticus sp. 38_4375]	K00123	fdoG, fdhF, fdwA; formate dehydrogenase major subunit [EC:1.17.1.9]
	QMXN01000000.nr.ko.anno:QMXN01000061.1_3	WP_015336733.1	64.1	231	7.3e-84	319.7	formate dehydrogenase subunit beta [Desulfovibrio hydrothermalis]	K00124	fdoH, fdsB; formate dehydrogenase iron-sulfur subunit
	QMXO01000000.nr.ko.anno:QMXO01000032.1_2	KYH36389.1	64	236	8.1e-81	309.7	formate dehydrogenase subunit FdhD [Candidatus Bathyarchaeota archaeon B23]	K02379	fdhD; FdhD protein
	QMXQ01000000.nr.ko.anno:QMXQ01000008.1_1	OGD46150.1	68.2	409	1.3e-166	595.5	formate dehydrogenase subunit alpha [Candidatus Bathyarchaeota archaeon RBG_13_46_16b]	K00123	fdoG, fdhF, fdwA; formate dehydrogenase major subunit [EC:1.17.1.9]
	QMXQ01000000.nr.ko.anno:QMXQ01000061.1_1	OGD45782.1	71.1	235	3.8e-90	340.5	formate dehydrogenase subunit alpha [Candidatus Bathyarchaeota archaeon RBG_16_57_9]	K00372	nasA; assimilatory nitrate reductase catalytic subunit [EC:1.7.99.-]
	QMXT01000000.nr.ko.anno:QMXT01000018.1_10	KON27673.1	65.1	175	7.2e-70	272.7	oxidoreductase [miscellaneous Crenarchaeota group archaeon SMTZ1-55]	K00124	fdoH, fdsB; formate dehydrogenase iron-sulfur subunit
	QMXU01000000.nr.ko.anno:QMXU01000023.1_8	WP_088552681.1	42.6	249	2.9e-60	241.5	4Fe-4S dicluster domain-containing protein [Calderihabitans maritimus]	K00124	fdoH, fdsB; formate dehydrogenase iron-sulfur subunit
	QMXU01000000.nr.ko.anno:QMXU01000087.1_2	KYH36321.1	91.5	164	9.3e-81	308.9	formate dehydrogenase [Candidatus Bathyarchaeota archaeon B25]	K18560	frdE; NADH-dependent fumarate reductase subunit E
	QMXU01000000.nr.ko.anno:QMXU01000087.1_3	KYH36319.1	87.1	309	1.8e-152	548.9	formate dehydrogenase subunit alpha [Candidatus Bathyarchaeota archaeon B25]	K00123	fdoG, fdhF, fdwA; formate dehydrogenase major subunit [EC:1.17.1.9]
	QMXU01000000.nr.ko.anno:QMXU01000101.1_4	WP_072910506.1	40.8	250	3.3e-48	201.4	4Fe-4S dicluster domain-containing protein [Desulfotomaculum aeronauticum]	K00124	fdoH, fdsB; formate dehydrogenase iron-sulfur subunit
	QMXX01000000.nr.ko.anno:QMXX01000059.1_3	KPV62165.1	69.3	473	1.4e-184	655.2	Formate dehydrogenase subunit alpha [Candidatus Bathyarchaeota archaeon BA1]	K00201	fwdB, fmdB; formylmethanofuran dehydrogenase subunit B [EC:1.2.7.12]
	QMXY01000000.nr.ko.anno:QMXY01000011.1_6	KPV62165.1	72.4	478	1.1e-208	735.3	Formate dehydrogenase subunit alpha [Candidatus Bathyarchaeota archaeon BA1]	K00201	fwdB, fmdB; formylmethanofuran dehydrogenase subunit B [EC:1.2.7.12]
	QMXY01000000.nr.ko.anno:QMXY01000028.1_6	OGD46139.1	61.2	258	1.1e-85	325.9	formate dehydrogenase family accessory protein FdhD [Candidatus Bathyarchaeota archaeon RBG_13_46_16b]	K02379	fdhD; FdhD protein
	QMXY01000000.nr.ko.anno:QMXY01000157.1_3	KPV62165.1	72.6	475	1.3e-206	728.4	Formate dehydrogenase subunit alpha [Candidatus Bathyarchaeota archaeon BA1]	K00201	fwdB, fmdB; formylmethanofuran dehydrogenase subunit B [EC:1.2.7.12]
	QMXY01000000.nr.ko.anno:QMXY01000209.1_2	KUK44517.1	63.6	863	0	1169.8	Formate dehydrogenase, alpha subunit [Methanosaeta harundinacea]	K00123	fdoG, fdhF, fdwA; formate dehydrogenase major subunit [EC:1.17.1.9]
	QMXY01000000.nr.ko.anno:QMXY01000240.1_1	OGD46139.1	74.6	71	7.3e-22	112.1	formate dehydrogenase family accessory protein FdhD [Candidatus Bathyarchaeota archaeon RBG_13_46_16b]	-	-
	QMXZ01000000.nr.ko.anno:QMXZ01000046.1_2	KYH39979.1	56.8	257	3.8e-78	300.8	formate dehydrogenase subunit FdhD [Candidatus Bathyarchaeota archaeon B26-2]	K02379	fdhD; FdhD protein
	QMYB01000000.nr.ko.anno:QMYB01000008.1_3	KYH37315.1	99.5	410	9.7e-206	725.3	Fructose-bisphosphate aldolase [Candidatus Bathyarchaeota archaeon B24]	K08349	fdnH; formate dehydrogenase-N, beta subunit
	QMYB01000000.nr.ko.anno:QMYB01000025.1_11	KYH36440.1	99.6	263	4.1e-141	510	formate dehydrogenase family accessory protein FdhD [Candidatus Bathyarchaeota archaeon B24]	K02379	fdhD; FdhD protein
	QMYC01000000.nr.ko.anno:QMYC01000035.1_7	WP_082039327.1	51.2	123	2e-27	132.1	formate dehydrogenase subunit alpha [Lachnospiraceae bacterium TWA4]	-	-
	QMYC01000000.nr.ko.anno:QMYC01000072.1_4	KYH36440.1	84.7	261	5.7e-119	436.4	formate dehydrogenase family accessory protein FdhD [Candidatus Bathyarchaeota archaeon B24]	K02379	fdhD; FdhD protein
	QMYC01000000.nr.ko.anno:QMYC01000221.1_2	WP_015908365.1	53	353	2.7e-95	358.2	hydroxyacid dehydrogenase [Caldicellulosiruptor bescii]	K00122	FDH; formate dehydrogenase [EC:1.17.1.9]
	QMYD01000000.nr.ko.anno:QMYD01000052.1_1	WP_088552681.1	46.7	210	2.8e-56	228	4Fe-4S dicluster domain-containing protein [Calderihabitans maritimus]	K00124	fdoH, fdsB; formate dehydrogenase iron-sulfur subunit
	QMYD01000000.nr.ko.anno:QMYD01000101.1_5	KYH38165.1	48	281	2.2e-71	278.5	Molybdopterin oxidoreductase [Candidatus Bathyarchaeota archaeon B25]	K00123	fdoG, fdhF, fdwA; formate dehydrogenase major subunit [EC:1.17.1.9]
	QMYF01000000.nr.ko.anno:QMYF01000035.1_2	GBE55414.1	34.1	425	5.7e-68	267.7	formate dehydrogenase H [archaeon BMS3Bbin15]	-	-
	QMYI01000000.nr.ko.anno:QMYI01000005.1_5	KPV62165.1	56.5	476	1.4e-154	555.4	Formate dehydrogenase subunit alpha [Candidatus Bathyarchaeota archaeon BA1]	K00201	fwdB, fmdB; formylmethanofuran dehydrogenase subunit B [EC:1.2.7.12]
	QMYI01000000.nr.ko.anno:QMYI01000041.1_3	WP_011753291.1	61.7	128	2.8e-33	151	formate dehydrogenase [Thermofilum pendens]	-	-
	QMYI01000000.nr.ko.anno:QMYI01000217.1_2	EMR73534.1	53.1	241	2.4e-56	228.4	Formate dehydrogenase, subunit FdhD [Thaumarchaeota archaeon SCGC AB-539-E09]	K02379	fdhD; FdhD protein
	QMYJ01000000.nr.ko.anno:QMYJ01000018.1_1	OKY78009.1	43.8	144	4.1e-25	124	Fe-S-cluster-containing hydrogenase component 2, HycB [Candidatus Methanohalarchaeum thermophilum]	K00124	fdoH, fdsB; formate dehydrogenase iron-sulfur subunit
	QMYJ01000000.nr.ko.anno:QMYJ01000045.1_1	WP_088552681.1	46.2	212	7.3e-55	223.4	4Fe-4S dicluster domain-containing protein [Calderihabitans maritimus]	K00124	fdoH, fdsB; formate dehydrogenase iron-sulfur subunit
	QMYJ01000000.nr.ko.anno:QMYJ01000045.1_4	BAJ51048.1	35.3	1069	7.3e-167	597.4	formate dehydrogenase alpha subunit [Candidatus Caldiarchaeum subterraneum]	K00123	fdoG, fdhF, fdwA; formate dehydrogenase major subunit [EC:1.17.1.9]
	QMYJ01000000.nr.ko.anno:QMYJ01000045.1_6	PKN34932.1	26.3	285	1.7e-18	102.8	formate dehydrogenase accessory protein FdhE [Deltaproteobacteria bacterium HGW-Deltaproteobacteria-19]	K02380	fdhE; FdhE protein
	QMYJ01000000.nr.ko.anno:QMYJ01000095.1_4	OGD46139.1	41.5	258	2.9e-54	221.5	formate dehydrogenase family accessory protein FdhD [Candidatus Bathyarchaeota archaeon RBG_13_46_16b]	K02379	fdhD; FdhD protein
	QMYJ01000000.nr.ko.anno:QMYJ01000103.1_4	PIV55618.1	43.5	294	2.6e-67	265	4Fe-4S ferredoxin [Candidatus Desantisbacteria bacterium CG02_land_8_20_14_3_00_49_13]	K00125	fdhB; formate dehydrogenase (coenzyme F420) beta subunit [EC:1.17.98.3 1.8.98.6]
	QMYK01000000.nr.ko.anno:QMYK01000144.1_3	WP_088552681.1	38.7	256	2.6e-43	185.3	4Fe-4S dicluster domain-containing protein [Calderihabitans maritimus]	K00124	fdoH, fdsB; formate dehydrogenase iron-sulfur subunit
	QMYL01000000.nr.ko.anno:QMYL01000005.1_12	KYH39979.1	50	260	2.8e-62	248.1	formate dehydrogenase subunit FdhD [Candidatus Bathyarchaeota archaeon B26-2]	K02379	fdhD; FdhD protein
	QMYL01000000.nr.ko.anno:QMYL01000090.1_2	WP_011641225.1	37.9	132	5.5e-18	100.1	4Fe-4S ferredoxin [Syntrophomonas wolfei]	K00124	fdoH, fdsB; formate dehydrogenase iron-sulfur subunit
	QMYO01000000.nr.ko.anno:QMYO01000145.1_3	OGD46139.1	45.9	257	2e-55	225.3	formate dehydrogenase family accessory protein FdhD [Candidatus Bathyarchaeota archaeon RBG_13_46_16b]	K02379	fdhD; FdhD protein
	QMYO01000000.nr.ko.anno:QMYO01000409.1_2	KPV62165.1	76	479	1.5e-218	768.1	Formate dehydrogenase subunit alpha [Candidatus Bathyarchaeota archaeon BA1]	K00201	fwdB, fmdB; formylmethanofuran dehydrogenase subunit B [EC:1.2.7.12]
	QMYQ01000000.nr.ko.anno:QMYQ01000030.1_5	KPV62165.1	70.2	473	1e-198	702.2	Formate dehydrogenase subunit alpha [Candidatus Bathyarchaeota archaeon BA1]	K00201	fwdB, fmdB; formylmethanofuran dehydrogenase subunit B [EC:1.2.7.12]
	QMYQ01000000.nr.ko.anno:QMYQ01000034.1_10	OGD46139.1	42.6	258	3.3e-58	234.6	formate dehydrogenase family accessory protein FdhD [Candidatus Bathyarchaeota archaeon RBG_13_46_16b]	K02379	fdhD; FdhD protein
	QYYE01000000.nr.ko.anno:QYYE01000060.1_1	KPV62165.1	63.1	477	1.9e-179	638.3	Formate dehydrogenase subunit alpha [Candidatus Bathyarchaeota archaeon BA1]	K00201	fwdB, fmdB; formylmethanofuran dehydrogenase subunit B [EC:1.2.7.12]
	QYYE01000000.nr.ko.anno:QYYE01000087.1_1	OGD46146.1	65	223	1.9e-81	311.6	formate dehydrogenase subunit alpha [Candidatus Bathyarchaeota archaeon RBG_13_46_16b]	K00123	fdoG, fdhF, fdwA; formate dehydrogenase major subunit [EC:1.17.1.9]
	QYYE01000000.nr.ko.anno:QYYE01000143.1_3	KPV62123.1	51.7	265	2.2e-70	275	formate dehydrogenase accessory protein [Candidatus Bathyarchaeota archaeon BA1]	K02379	fdhD; FdhD protein
fhs	Bathyarchaeota_B23.nr.ko.anno:gi|1007508579|gb|LUCA01000054.1|_7	KYH36809	100	405	0	809	formate--tetrahydrofolate ligase, partial [Candidatus Bathyarchaeota archaeon B23]	K01938	fhs; formate--tetrahydrofolate ligase [EC:6.3.4.3]
	Bathyarchaeota_NP77.nr.ko.anno:PBSW01000023.1_24	OGD59335	73.656	558	0	860	formate--tetrahydrofolate ligase [Candidatus Bathyarchaeota archaeon RBG_13_52_12]	K01938	fhs; formate--tetrahydrofolate ligase [EC:6.3.4.3]
	Bathyarchaeota_RBG_13_52_12.nr.ko.anno:gi|1083059748|gb|MEZF01000028.1|_48	OGD59335	100	558	0	1127	formate--tetrahydrofolate ligase [Candidatus Bathyarchaeota archaeon RBG_13_52_12]	K01938	fhs; formate--tetrahydrofolate ligase [EC:6.3.4.3]
	Bathyarchaeota_RBG_13_60_20.nr.ko.anno:gi|1083052165|gb|MEZG01000086.1|_15	OGD46035	99.82	556	0	1123	formate--tetrahydrofolate ligase [Candidatus Bathyarchaeota archaeon RBG_16_57_9]	K01938	fhs; formate--tetrahydrofolate ligase [EC:6.3.4.3]
	Bathyarchaeota_RBG_16_57_9.nr.ko.anno:gi|1083045857|gb|MEZI01000032.1|_14	OGD46035	99.82	556	0	1123	formate--tetrahydrofolate ligase [Candidatus Bathyarchaeota archaeon RBG_16_57_9]	K01938	fhs; formate--tetrahydrofolate ligase [EC:6.3.4.3]
	Bathyarchaeota_TCS64.nr.ko.anno:gi|1001835448|gb|LSCO01000016.1|_6	OGD46035	82.196	337	0	556	formate--tetrahydrofolate ligase [Candidatus Bathyarchaeota archaeon RBG_16_57_9]	K01938	fhs; formate--tetrahydrofolate ligase [EC:6.3.4.3]
	Bathyarchaeota_TCS64.nr.ko.anno:gi|1001835448|gb|LSCO01000016.1|_7	OGD46035	75.419	179	2.7e-92	288	formate--tetrahydrofolate ligase [Candidatus Bathyarchaeota archaeon RBG_16_57_9]	-	-
	Bathyarchaeota_UBA185.nr.ko.anno:DAFH01000014.1_12	WP_005841570	50.216	462	9.16e-153	456	formate--tetrahydrofolate ligase [Mitsuokella multacida]	K01938	fhs; formate--tetrahydrofolate ligase [EC:6.3.4.3]
	MCG_group-15_DG-45.nr.ko.anno:gi|921068317|gb|LFWZ01000075.1|_12	KON29051	100	395	0	801	formate--tetrahydrofolate ligase, partial [miscellaneous Crenarchaeota group-15 archaeon DG-45]	K00288	MTHFD; methylenetetrahydrofolate dehydrogenase (NADP+) / methenyltetrahydrofolate cyclohydrolase / formyltetrahydrofolate synthetase [EC:1.5.1.5 3.5.4.9 6.3.4.3]
	MCG_group-15_DG-45.nr.ko.anno:gi|921070753|gb|LFWZ01000009.1|_13	KON31249	100	560	0	1135	formate--tetrahydrofolate ligase [miscellaneous Crenarchaeota group-15 archaeon DG-45]	K01938	fhs; formate--tetrahydrofolate ligase [EC:6.3.4.3]
	MF-4.4.10.23.1.6.final.annotation:NODE_3500_length_2752_cov_4.985047_2	OGD46035.1	84.884	516	0	882	formate--tetrahydrofolate ligase [Candidatus Bathyarchaeota archaeon RBG_16_57_9]	K01938	fhs; formate--tetrahydrofolate ligase [EC:6.3.4.3]	0.24075
	MF-4.4.10.23.1.6.final.annotation:NODE_5764_length_2036_cov_4.827463_1	OGD46035.1	87.227	321	0	557	formate--tetrahydrofolate ligase [Candidatus Bathyarchaeota archaeon RBG_16_57_9]	-	-	0.168215
	QMXG01000000.nr.ko.anno:QMXG01000029.1_7	OGD46035.1	74.1	251	2.6e-105	391	formate--tetrahydrofolate ligase [Candidatus Bathyarchaeota archaeon RBG_16_57_9]	K01938	fhs; formate--tetrahydrofolate ligase [EC:6.3.4.3]
	QMXO01000000.nr.ko.anno:QMXO01000031.1_3	KON31249.1	75.8	557	1.3e-245	858.2	formate--tetrahydrofolate ligase [miscellaneous Crenarchaeota group-15 archaeon DG-45]	K01938	fhs; formate--tetrahydrofolate ligase [EC:6.3.4.3]
	QMXW01000000.nr.ko.anno:QMXW01000130.1_3	KON31249.1	75.2	509	4.6e-221	776.5	formate--tetrahydrofolate ligase [miscellaneous Crenarchaeota group-15 archaeon DG-45]	K01938	fhs; formate--tetrahydrofolate ligase [EC:6.3.4.3]
	QMXW01000000.nr.ko.anno:QMXW01000132.1_4	KYH36809.1	89.6	125	2.7e-58	233.8	formate--tetrahydrofolate ligase, partial [Candidatus Bathyarchaeota archaeon B23]	-	-
folD	Bathyarchaeota_B23.nr.ko.anno:gi|1007508579|gb|LUCA01000054.1|_6	KYH36808	100	279	0	547	bifunctional protein FolD [Candidatus Bathyarchaeota archaeon B23]	K01491	folD; methylenetetrahydrofolate dehydrogenase (NADP+) / methenyltetrahydrofolate cyclohydrolase [EC:1.5.1.5 3.5.4.9]
	Bathyarchaeota_B24.nr.ko.anno:gi|1007509299|gb|LUCB01000006.1|_59	KYH37551	100	284	0	567	bifunctional 5,10-methylene-tetrahydrofolate dehydrogenase/ 5,10-methylene-tetrahydrofolate cyclohydrolase [Candidatus Bathyarchaeota archaeon B24]	K01491	folD; methylenetetrahydrofolate dehydrogenase (NADP+) / methenyltetrahydrofolate cyclohydrolase [EC:1.5.1.5 3.5.4.9]
	Bathyarchaeota_JdFR-10_de.nr.ko.anno:MTLX01000004.1_65	GBC74904	55.15	301	1.55e-119	354	Bifunctional protein FolD protein [archaeon HR06]	K01491	folD; methylenetetrahydrofolate dehydrogenase (NADP+) / methenyltetrahydrofolate cyclohydrolase [EC:1.5.1.5 3.5.4.9]
	Bathyarchaeota_JdFR-11.nr.ko.anno:MTLY01000007.1_164	GBC74904	55.15	301	1.55e-119	354	Bifunctional protein FolD protein [archaeon HR06]	K01491	folD; methylenetetrahydrofolate dehydrogenase (NADP+) / methenyltetrahydrofolate cyclohydrolase [EC:1.5.1.5 3.5.4.9]
	Bathyarchaeota_NP77.nr.ko.anno:PBSW01000023.1_25	KYH36808	51.439	278	9.96e-95	289	bifunctional protein FolD [Candidatus Bathyarchaeota archaeon B23]	K01491	folD; methylenetetrahydrofolate dehydrogenase (NADP+) / methenyltetrahydrofolate cyclohydrolase [EC:1.5.1.5 3.5.4.9]
	Bathyarchaeota_RBG_13_52_12.nr.ko.anno:gi|1083059748|gb|MEZF01000028.1|_47	KYH36808	54.317	278	4.28e-103	310	bifunctional protein FolD [Candidatus Bathyarchaeota archaeon B23]	K01491	folD; methylenetetrahydrofolate dehydrogenase (NADP+) / methenyltetrahydrofolate cyclohydrolase [EC:1.5.1.5 3.5.4.9]
	Bathyarchaeota_RBG_13_60_20.nr.ko.anno:gi|1083052165|gb|MEZG01000086.1|_14	KYH36808	52.33	279	3.25e-92	283	bifunctional protein FolD [Candidatus Bathyarchaeota archaeon B23]	K01491	folD; methylenetetrahydrofolate dehydrogenase (NADP+) / methenyltetrahydrofolate cyclohydrolase [EC:1.5.1.5 3.5.4.9]
	Bathyarchaeota_RBG_16_57_9.nr.ko.anno:gi|1083044937|gb|MEZI01000051.1|_1	OGD45146	100	238	1.04e-171	481	bifunctional 5,10-methylene-tetrahydrofolate dehydrogenase/5,10-methylene-tetrahydrofolate cyclohydrolase, partial [Candidatus Bathyarchaeota archaeon RBG_16_57_9]	K01491	folD; methylenetetrahydrofolate dehydrogenase (NADP+) / methenyltetrahydrofolate cyclohydrolase [EC:1.5.1.5 3.5.4.9]
	Bathyarchaeota_RBG_16_57_9.nr.ko.anno:gi|1083045857|gb|MEZI01000032.1|_13	KYH36808	52.33	279	3.25e-92	283	bifunctional protein FolD [Candidatus Bathyarchaeota archaeon B23]	-	-
	Bathyarchaeota_UBA185.nr.ko.anno:DAFH01000072.1_5	OLB46635	79.649	285	1.82e-169	479	bifunctional 5,10-methylene-tetrahydrofolate dehydrogenase/5,10-methylene-tetrahydrofolate cyclohydrolase [archaeon 13_2_20CM_2_53_6]	K01491	folD; methylenetetrahydrofolate dehydrogenase (NADP+) / methenyltetrahydrofolate cyclohydrolase [EC:1.5.1.5 3.5.4.9]
	MCG_group-15_DG-45.nr.ko.anno:gi|921068317|gb|LFWZ01000075.1|_11	KYH36808	63.799	279	9.99e-125	365	bifunctional protein FolD [Candidatus Bathyarchaeota archaeon B23]	K01491	folD; methylenetetrahydrofolate dehydrogenase (NADP+) / methenyltetrahydrofolate cyclohydrolase [EC:1.5.1.5 3.5.4.9]
	MCG_group-15_DG-45.nr.ko.anno:gi|921068317|gb|LFWZ01000075.1|_12	KON29051	100	395	0	801	formate--tetrahydrofolate ligase, partial [miscellaneous Crenarchaeota group-15 archaeon DG-45]	K00288	MTHFD; methylenetetrahydrofolate dehydrogenase (NADP+) / methenyltetrahydrofolate cyclohydrolase / formyltetrahydrofolate synthetase [EC:1.5.1.5 3.5.4.9 6.3.4.3]
	MCG_group-15_DG-45.nr.ko.anno:gi|921070753|gb|LFWZ01000009.1|_14	KYH36808	62.724	279	5.36e-123	361	bifunctional protein FolD [Candidatus Bathyarchaeota archaeon B23]	K01491	folD; methylenetetrahydrofolate dehydrogenase (NADP+) / methenyltetrahydrofolate cyclohydrolase [EC:1.5.1.5 3.5.4.9]
	MF-6.8.11.21.final.annotation:NODE_6773_length_1837_cov_5.908523_3	OGD59334.1	67.327	101	3.35e-39	140	hypothetical protein A3K78_08465 [Candidatus Bathyarchaeota archaeon RBG_13_52_12]	K01491	folD; methylenetetrahydrofolate dehydrogenase (NADP+) / methenyltetrahydrofolate cyclohydrolase [EC:1.5.1.5 3.5.4.9]	0
	QMXG01000000.nr.ko.anno:QMXG01000029.1_6	KYH36808.1	49.1	279	8.9e-70	273.1	bifunctional protein FolD [Candidatus Bathyarchaeota archaeon B23]	K01491	folD; methylenetetrahydrofolate dehydrogenase (NADP+) / methenyltetrahydrofolate cyclohydrolase [EC:1.5.1.5 3.5.4.9]
	QMXO01000000.nr.ko.anno:QMXO01000031.1_2	KYH36808.1	84.9	278	1.8e-131	478	bifunctional protein FolD [Candidatus Bathyarchaeota archaeon B23]	K01491	folD; methylenetetrahydrofolate dehydrogenase (NADP+) / methenyltetrahydrofolate cyclohydrolase [EC:1.5.1.5 3.5.4.9]
	QMXQ01000000.nr.ko.anno:QMXQ01000091.1_9	KYH36808.1	66.3	261	3.9e-91	344	bifunctional protein FolD [Candidatus Bathyarchaeota archaeon B23]	K01491	folD; methylenetetrahydrofolate dehydrogenase (NADP+) / methenyltetrahydrofolate cyclohydrolase [EC:1.5.1.5 3.5.4.9]
	QMXR01000000.nr.ko.anno:QMXR01000237.1_1	WP_018132468.1	54.1	279	1.2e-77	299.3	bifunctional methylenetetrahydrofolate dehydrogenase/methenyltetrahydrofolate cyclohydrolase FolD [Effusibacillus pohliae]	K01491	folD; methylenetetrahydrofolate dehydrogenase (NADP+) / methenyltetrahydrofolate cyclohydrolase [EC:1.5.1.5 3.5.4.9]
	QMXW01000000.nr.ko.anno:QMXW01000132.1_3	KYH36808.1	86.4	279	3.6e-135	490.3	bifunctional protein FolD [Candidatus Bathyarchaeota archaeon B23]	K01491	folD; methylenetetrahydrofolate dehydrogenase (NADP+) / methenyltetrahydrofolate cyclohydrolase [EC:1.5.1.5 3.5.4.9]
	QMYB01000000.nr.ko.anno:QMYB01000006.1_25	KYH37551.1	98.2	284	9.5e-152	545.4	bifunctional 5,10-methylene-tetrahydrofolate dehydrogenase/ 5,10-methylene-tetrahydrofolate cyclohydrolase [Candidatus Bathyarchaeota archaeon B24]	K01491	folD; methylenetetrahydrofolate dehydrogenase (NADP+) / methenyltetrahydrofolate cyclohydrolase [EC:1.5.1.5 3.5.4.9]
	QMYC01000000.nr.ko.anno:QMYC01000354.1_2	KYH37551.1	90.1	284	1.6e-138	501.5	bifunctional 5,10-methylene-tetrahydrofolate dehydrogenase/ 5,10-methylene-tetrahydrofolate cyclohydrolase [Candidatus Bathyarchaeota archaeon B24]	K01491	folD; methylenetetrahydrofolate dehydrogenase (NADP+) / methenyltetrahydrofolate cyclohydrolase [EC:1.5.1.5 3.5.4.9]
	QMYI01000000.nr.ko.anno:QMYI01000003.1_15	GBC71618.1	51.5	295	4e-79	304.3	Bifunctional protein FolD protein [archaeon HR02]	K01491	folD; methylenetetrahydrofolate dehydrogenase (NADP+) / methenyltetrahydrofolate cyclohydrolase [EC:1.5.1.5 3.5.4.9]
metF	Bathyarchaeota_B25.nr.ko.anno:gi|1007510343|gb|LUCC01000021.1|_4	KYH38485	100	453	0	929	putative 5,10-methylenetetrahydrofolate reductase [Candidatus Bathyarchaeota archaeon B25]	-	-
	Bathyarchaeota_B26-1.nr.ko.anno:gi|1007513761|gb|LUCD01000026.1|_17	OYT44979	97.685	216	1.25e-150	426	5,10-methylenetetrahydrofolate reductase [Candidatus Bathyarchaeota archaeon ex4484_40]	-	-
	Bathyarchaeota_B26-1.nr.ko.anno:gi|1007513761|gb|LUCD01000026.1|_18	KYH41654	99.662	296	0	604	5-10-methylenetetrahydrofolate reductase, partial [Candidatus Bathyarchaeota archaeon B26-1]	-	-
	Bathyarchaeota_B26-2.nr.ko.anno:gi|1007511386|gb|LUCE01000071.1|_6	OYT44979	94.907	216	8.36e-147	416	5,10-methylenetetrahydrofolate reductase [Candidatus Bathyarchaeota archaeon ex4484_40]	-	-
	Bathyarchaeota_ex4484_135.nr.ko.anno:NJEJ01000018.1_17	OYT52464	100	216	1.29e-156	441	5,10-methylenetetrahydrofolate reductase [Candidatus Bathyarchaeota archaeon ex4484_135]	-	-
	Bathyarchaeota_ex4484_135.nr.ko.anno:NJEJ01000018.1_18	OYT52465	100	314	0	644	5,10-methylenetetrahydrofolate reductase [Candidatus Bathyarchaeota archaeon ex4484_135]	K00297	metF, MTHFR; methylenetetrahydrofolate reductase (NADPH) [EC:1.5.1.20]
	Bathyarchaeota_ex4484_231.nr.ko.anno:NJDZ01000093.1_3	OYT47242	100	220	1.6e-158	446	5,10-methylenetetrahydrofolate reductase [Candidatus Bathyarchaeota archaeon ex4484_231]	-	-
	Bathyarchaeota_ex4484_231.nr.ko.anno:NJDZ01000093.1_4	OYT44980	66.667	90	5.12e-38	131	5,10-methylenetetrahydrofolate reductase, partial [Candidatus Bathyarchaeota archaeon ex4484_40]	-	-
	Bathyarchaeota_ex4484_231.nr.ko.anno:NJDZ01000093.1_5	KYH41654	74.444	90	1.8e-41	147	5-10-methylenetetrahydrofolate reductase, partial [Candidatus Bathyarchaeota archaeon B26-1]	-	-
	Bathyarchaeota_ex4484_40.nr.ko.anno:NJDU01000029.1_1	OYT45373	100	94	7.87e-63	194	5,10-methylenetetrahydrofolate reductase, partial [Candidatus Bathyarchaeota archaeon ex4484_40]	-	-
	Bathyarchaeota_ex4484_40.nr.ko.anno:NJDU01000029.1_2	KYH41654	97.917	96	1.04e-60	196	5-10-methylenetetrahydrofolate reductase, partial [Candidatus Bathyarchaeota archaeon B26-1]	-	-
	Bathyarchaeota_ex4484_40.nr.ko.anno:NJDU01000041.1_17	OYT44979	100	216	4.79e-153	432	5,10-methylenetetrahydrofolate reductase [Candidatus Bathyarchaeota archaeon ex4484_40]	-	-
	Bathyarchaeota_ex4484_40.nr.ko.anno:NJDU01000041.1_18	OYT44980	100	93	4.85e-62	192	5,10-methylenetetrahydrofolate reductase, partial [Candidatus Bathyarchaeota archaeon ex4484_40]	-	-
	Bathyarchaeota_fen_988.nr.ko.anno:PMAZ01000063.1_9	ALL01236	28.085	235	7.07e-16	84	Methylenetetrahydrofolate reductase [Pyrodictium delaneyi]	-	-
	Bathyarchaeota_fen_992.nr.ko.anno:PLNS01000012.1_39	ALL01236	29.362	235	3.18e-17	87.8	Methylenetetrahydrofolate reductase [Pyrodictium delaneyi]	-	-
	Bathyarchaeota_fen_993.nr.ko.anno:PLLN01000029.1_20	ALL01236	29.362	235	3.18e-17	87.8	Methylenetetrahydrofolate reductase [Pyrodictium delaneyi]	-	-
	Bathyarchaeota_JdFR-07.nr.ko.anno:MTLU01000001.1_15	KYH38485	59.823	453	0	569	putative 5,10-methylenetetrahydrofolate reductase [Candidatus Bathyarchaeota archaeon B25]	-	-
	Bathyarchaeota_JdFR-09.nr.ko.anno:MTLW01000013.1_72	KYH38485	59.823	453	0	569	putative 5,10-methylenetetrahydrofolate reductase [Candidatus Bathyarchaeota archaeon B25]	-	-
	Bathyarchaeota_JdFR-10_de.nr.ko.anno:MTLX01000032.1_16	ALL01236	27.419	248	4.57e-15	82	Methylenetetrahydrofolate reductase [Pyrodictium delaneyi]	-	-
	Bathyarchaeota_JdFR-11.nr.ko.anno:MTLY01000005.1_30	ALL01236	27.419	248	4.57e-15	82	Methylenetetrahydrofolate reductase [Pyrodictium delaneyi]	-	-
	Bathyarchaeota_NP77.nr.ko.anno:PBSW01000038.1_4	OGO17568	66.782	289	5.98e-137	398	methylenetetrahydrofolate reductase [NAD(P)H]	K00297	metF, MTHFR; methylenetetrahydrofolate reductase (NADPH) [EC:1.5.1.20]
	Bathyarchaeota_palsa_986.nr.ko.anno:PKYH01000046.1_44	ALL01236	29.268	246	1.52e-18	91.3	Methylenetetrahydrofolate reductase [Pyrodictium delaneyi]	-	-
	Bathyarchaeota_palsa_989.nr.ko.anno:PLYI01000120.1_124	ALL01236	28.511	235	2.24e-16	85.5	Methylenetetrahydrofolate reductase [Pyrodictium delaneyi]	-	-
	Bathyarchaeota_RBG_13_38_9.nr.ko.anno:gi|1083054629|gb|MEZD01000009.1|_20	OYT52465	59.122	296	7.06e-135	393	5,10-methylenetetrahydrofolate reductase [Candidatus Bathyarchaeota archaeon ex4484_135]	-	-
	Bathyarchaeota_RBG_13_38_9.nr.ko.anno:gi|1083054629|gb|MEZD01000009.1|_21	OYT44979	57.674	215	3.9e-88	268	5,10-methylenetetrahydrofolate reductase [Candidatus Bathyarchaeota archaeon ex4484_40]	-	-
	Bathyarchaeota_RBG_13_60_20.nr.ko.anno:gi|1083052809|gb|MEZG01000068.1|_39	OFV66462	57.966	295	6.99e-123	362	5,10-methylenetetrahydrofolate reductase [Candidatus Syntrophoarchaeum butanivorans]	-	-
	Bathyarchaeota_RBG_13_60_20.nr.ko.anno:gi|1083052809|gb|MEZG01000068.1|_40	OYT44979	57.561	205	1.49e-84	258	5,10-methylenetetrahydrofolate reductase [Candidatus Bathyarchaeota archaeon ex4484_40]	-	-
	Bathyarchaeota_TCS64.nr.ko.anno:gi|1001835279|gb|LSCO01000171.1|_6	OYT44979	58.537	205	8.76e-87	264	5,10-methylenetetrahydrofolate reductase [Candidatus Bathyarchaeota archaeon ex4484_40]	-	-
	Bathyarchaeota_TCS64.nr.ko.anno:gi|1001835279|gb|LSCO01000171.1|_7	OFV66462	59.322	295	1.05e-127	375	5,10-methylenetetrahydrofolate reductase [Candidatus Syntrophoarchaeum butanivorans]	-	-
	Bathyarchaeota_TCS64.nr.ko.anno:gi|1001835364|gb|LSCO01000100.1|_5	WP_028992614	38.129	278	1.62e-40	152	5,10-methylenetetrahydrofolate reductase [Thermoanaerobacter thermocopriae]	K00547	mmuM, BHMT2; homocysteine S-methyltransferase [EC:2.1.1.10]
	MCG_group-15_DG-45.nr.ko.anno:gi|921070106|gb|LFWZ01000025.1|_10	OYT44979	58.049	205	6.26e-82	252	5,10-methylenetetrahydrofolate reductase [Candidatus Bathyarchaeota archaeon ex4484_40]	-	-
	MCG_group-15_DG-45.nr.ko.anno:gi|921070106|gb|LFWZ01000025.1|_11	OFV66462	59.864	294	6.13e-128	375	5,10-methylenetetrahydrofolate reductase [Candidatus Syntrophoarchaeum butanivorans]	-	-
	MCG_group-1_SG8-32-1.nr.ko.anno:gi|921069475|gb|LFWU01000135.1|_5	OYT44979	33.594	128	2.37e-15	78.6	5,10-methylenetetrahydrofolate reductase [Candidatus Bathyarchaeota archaeon ex4484_40]	-	-
	MCG_group-1_SG8-32-1.nr.ko.anno:gi|921069599|gb|LFWU01000131.1|_3	ALL01236	29.675	246	3.02e-17	87.8	Methylenetetrahydrofolate reductase [Pyrodictium delaneyi]	-	-
	MCG_group-1_SG8-32-1.nr.ko.anno:gi|921069987|gb|LFWU01000122.1|_1	ALL01236	29.268	246	7.51e-19	92.4	Methylenetetrahydrofolate reductase [Pyrodictium delaneyi]	-	-
	MCG_group-1_SG8-32-1.nr.ko.anno:gi|921071544|gb|LFWU01000084.1|_6	ALL01236	29.675	246	2.62e-19	93.2	Methylenetetrahydrofolate reductase [Pyrodictium delaneyi]	-	-
	MCG_group-6_AD8_1.nr.ko.anno:gi|921073289|gb|LFWW01000021.1|_4	WP_057562574	36.134	119	5.33e-16	80.5	5,10-methylenetetrahydrofolate reductase [Paeniclostridium sordellii]	-	-
	MCG_group-6_AD8_1.nr.ko.anno:gi|921074244|gb|LFWW01000002.1|_66	ALL01236	27.642	246	7.24e-15	81.3	Methylenetetrahydrofolate reductase [Pyrodictium delaneyi]	-	-
	QMXG01000000.nr.ko.anno:QMXG01000250.1_2	KKK46469.1	59.9	307	4.7e-96	360.5	Bifunctional homocysteine S-methyltransferase/5,10-methylenetetrahydrofolate reductase [Lokiarchaeum sp. GC14_75]	-	-
	QMXL01000000.nr.ko.anno:QMXL01000021.1_13	OYT44979.1	62.1	103	1.7e-35	157.9	5,10-methylenetetrahydrofolate reductase [Candidatus Bathyarchaeota archaeon ex4484_40]	-	-
	QMXM01000000.nr.ko.anno:QMXM01000070.1_3	KYH38485.1	72.5	189	1.4e-74	288.5	putative 5,10-methylenetetrahydrofolate reductase [Candidatus Bathyarchaeota archaeon B25]	-	-
	QMXM01000000.nr.ko.anno:QMXM01000073.1_1	KYH38485.1	76.2	105	3.2e-36	160.2	putative 5,10-methylenetetrahydrofolate reductase [Candidatus Bathyarchaeota archaeon B25]	-	-
	QMXM01000000.nr.ko.anno:QMXM01000073.1_2	OFV66461.1	57.5	219	4.3e-67	263.8	5,10-methylenetetrahydrofolate reductase [Candidatus Syntrophoarchaeum butanivorans]	-	-
	QMXQ01000000.nr.ko.anno:QMXQ01000045.1_6	OYT44979.1	59.5	205	9.5e-72	279.3	5,10-methylenetetrahydrofolate reductase [Candidatus Bathyarchaeota archaeon ex4484_40]	-	-
	QMXQ01000000.nr.ko.anno:QMXQ01000045.1_7	KKK46469.1	60.2	309	4.9e-101	377.1	Bifunctional homocysteine S-methyltransferase/5,10-methylenetetrahydrofolate reductase [Lokiarchaeum sp. GC14_75]	-	-
	QMXR01000000.nr.ko.anno:QMXR01000026.1_1	OYT52464.1	91.6	107	7.9e-51	208.8	5,10-methylenetetrahydrofolate reductase [Candidatus Bathyarchaeota archaeon ex4484_135]	-	-
	QMXU01000000.nr.ko.anno:QMXU01000029.1_2	KYH38485.1	96.7	453	3.3e-254	886.7	putative 5,10-methylenetetrahydrofolate reductase [Candidatus Bathyarchaeota archaeon B25]	-	-
	QMXU01000000.nr.ko.anno:QMXU01000066.1_1	PIU62890.1	64.6	240	8.9e-90	339.3	5,10-methylenetetrahydrofolate reductase [Armatimonadetes bacterium CG07_land_8_20_14_0_80_40_9]	-	-
	QMXU01000000.nr.ko.anno:QMXU01000066.1_2	AAU82951.1	64.4	306	1.2e-112	415.6	5-10-methylenetetrahydrofolate reductase [uncultured archaeon GZfos23H9]	-	-
	QMXV01000000.nr.ko.anno:QMXV01000180.1_3	WP_018591238.1	35.8	296	7.8e-40	173.7	5,10-methylenetetrahydrofolate reductase [Terrisporobacter glycolicus]	K00547	mmuM, BHMT2; homocysteine S-methyltransferase [EC:2.1.1.10]
	QMYA01000000.nr.ko.anno:QMYA01000024.1_3	WP_018591238.1	34.9	295	5.1e-39	171	5,10-methylenetetrahydrofolate reductase [Terrisporobacter glycolicus]	K00547	mmuM, BHMT2; homocysteine S-methyltransferase [EC:2.1.1.10]
	QMYC01000000.nr.ko.anno:QMYC01000100.1_6	KYH38485.1	61.6	151	5.8e-47	196.4	putative 5,10-methylenetetrahydrofolate reductase [Candidatus Bathyarchaeota archaeon B25]	K00547	mmuM, BHMT2; homocysteine S-methyltransferase [EC:2.1.1.10]
	QMYD01000000.nr.ko.anno:QMYD01000075.1_2	OYT65828.1	64.8	307	1.4e-111	412.1	5,10-methylenetetrahydrofolate reductase [ANME-1 cluster archaeon ex4572_4]	-	-
	QMYD01000000.nr.ko.anno:QMYD01000075.1_3	PIU62890.1	66.2	240	4.7e-91	343.6	5,10-methylenetetrahydrofolate reductase [Armatimonadetes bacterium CG07_land_8_20_14_0_80_40_9]	-	-
	QMYD01000000.nr.ko.anno:QMYD01000075.1_5	KYH38485.1	90.3	453	1.6e-240	841.3	putative 5,10-methylenetetrahydrofolate reductase [Candidatus Bathyarchaeota archaeon B25]	-	-
	QMYF01000000.nr.ko.anno:QMYF01000009.1_2	PIU62890.1	65	240	2.1e-91	344.7	5,10-methylenetetrahydrofolate reductase [Armatimonadetes bacterium CG07_land_8_20_14_0_80_40_9]	-	-
	QMYF01000000.nr.ko.anno:QMYF01000009.1_3	OYT65828.1	64.4	306	3.9e-114	420.6	5,10-methylenetetrahydrofolate reductase [ANME-1 cluster archaeon ex4572_4]	-	-
	QMYF01000000.nr.ko.anno:QMYF01000174.1_3	OFV65748.1	67.4	307	3.2e-116	427.6	5,10-methylenetetrahydrofolate reductase [Candidatus Syntrophoarchaeum butanivorans]	K00297	metF, MTHFR; methylenetetrahydrofolate reductase (NADPH) [EC:1.5.1.20]
	QMYF01000000.nr.ko.anno:QMYF01000174.1_4	KYH38485.1	67.7	127	2e-45	191.4	putative 5,10-methylenetetrahydrofolate reductase [Candidatus Bathyarchaeota archaeon B25]	-	-
	QMYG01000000.nr.ko.anno:QMYG01000055.1_9	OFV66461.1	50.3	197	6.8e-56	226.5	5,10-methylenetetrahydrofolate reductase [Candidatus Syntrophoarchaeum butanivorans]	-	-
	QMYJ01000000.nr.ko.anno:QMYJ01000179.1_1	KKK46480.1	48.7	117	1.1e-25	125.6	Bifunctional homocysteine S-methyltransferase/5,10-methylenetetrahydrofolate reductase [Lokiarchaeum sp. GC14_75]	-	-
	QMYJ01000000.nr.ko.anno:QMYJ01000292.1_3	OFV65748.1	65.5	307	1.6e-115	425.2	5,10-methylenetetrahydrofolate reductase [Candidatus Syntrophoarchaeum butanivorans]	-	-
	QMYK01000000.nr.ko.anno:QMYK01000055.1_3	OYT65828.1	64.4	306	6.6e-114	419.9	5,10-methylenetetrahydrofolate reductase [ANME-1 cluster archaeon ex4572_4]	-	-
	QMYK01000000.nr.ko.anno:QMYK01000055.1_4	PIU62890.1	65	240	2.1e-91	344.7	5,10-methylenetetrahydrofolate reductase [Armatimonadetes bacterium CG07_land_8_20_14_0_80_40_9]	-	-
	QMYK01000000.nr.ko.anno:QMYK01000055.1_6	OFV65747.1	55.5	218	4e-65	257.3	5,10-methylenetetrahydrofolate reductase [Candidatus Syntrophoarchaeum butanivorans]	-	-
	QMYK01000000.nr.ko.anno:QMYK01000055.1_7	OFV65748.1	67.4	307	3.2e-116	427.6	5,10-methylenetetrahydrofolate reductase [Candidatus Syntrophoarchaeum butanivorans]	K00297	metF, MTHFR; methylenetetrahydrofolate reductase (NADPH) [EC:1.5.1.20]
	QMYK01000000.nr.ko.anno:QMYK01000138.1_1	AAU82951.1	67.3	205	1.9e-72	281.6	5-10-methylenetetrahydrofolate reductase [uncultured archaeon GZfos23H9]	-	-
	QMYK01000000.nr.ko.anno:QMYK01000138.1_2	PIU62890.1	66.2	240	6.1e-91	343.2	5,10-methylenetetrahydrofolate reductase [Armatimonadetes bacterium CG07_land_8_20_14_0_80_40_9]	-	-
	QMYK01000000.nr.ko.anno:QMYK01000138.1_4	KYH38485.1	88.6	123	2.7e-63	251.1	putative 5,10-methylenetetrahydrofolate reductase [Candidatus Bathyarchaeota archaeon B25]	-	-
	QMYN01000000.nr.ko.anno:QMYN01000555.1_2	ABU81679.1	37.2	258	7.3e-29	137.5	methylenetetrahydrofolate reductase [Ignicoccus hospitalis KIN4/I]	K00547	mmuM, BHMT2; homocysteine S-methyltransferase [EC:2.1.1.10]
	QMYO01000000.nr.ko.anno:QMYO01000056.1_5	GBE55576.1	51.8	278	5.8e-75	290.4	bifunctional homocysteine S-methyltransferase/5,10-methylenetetrahydrofolate reductase [archaeon BMS3Bbin15]	-	-
	QMYO01000000.nr.ko.anno:QMYO01000056.1_6	OYT44979.1	57.9	214	2.2e-68	268.1	5,10-methylenetetrahydrofolate reductase [Candidatus Bathyarchaeota archaeon ex4484_40]	-	-
	QMYP01000000.nr.ko.anno:QMYP01000208.1_1	WP_018591238.1	34.9	295	1.5e-38	169.5	5,10-methylenetetrahydrofolate reductase [Terrisporobacter glycolicus]	K00547	mmuM, BHMT2; homocysteine S-methyltransferase [EC:2.1.1.10]
WL_pathway
cdhC/acsC/cdhD	Bathyarchaeota_B24.nr.ko.anno:gi|1007509140|gb|LUCB01000007.1|_116	KYH37446	100	473	0	962	CO dehydrogenase/CO-methylating acetyl-CoA synthase complex, beta subunit [Candidatus Bathyarchaeota archaeon B24]	K00193	cdhC; acetyl-CoA decarbonylase/synthase complex subunit beta [EC:2.3.1.-]
	Bathyarchaeota_B24.nr.ko.anno:gi|1007509140|gb|LUCB01000007.1|_117	KYH37447	100	413	0	839	acetyl-CoA synthase [Candidatus Bathyarchaeota archaeon B24]	K00194	cdhD, acsD; acetyl-CoA decarbonylase/synthase complex subunit delta [EC:2.1.1.245]
	Bathyarchaeota_B24.nr.ko.anno:gi|1007509140|gb|LUCB01000007.1|_118	KYH37448	100	477	0	964	CO dehydrogenase/acetyl-CoA synthase gamma subunit (corrinoid Fe-S protein) [Candidatus Bathyarchaeota archaeon B24]	K00197	cdhE, acsC; acetyl-CoA decarbonylase/synthase complex subunit gamma [EC:2.1.1.245]
	Bathyarchaeota_B25.nr.ko.anno:gi|1007508245|gb|LUCC01000056.1|_3	KYH36490	100	459	0	945	acetyl-CoA synthase subunit beta [Candidatus Bathyarchaeota archaeon B25]	K00193	cdhC; acetyl-CoA decarbonylase/synthase complex subunit beta [EC:2.3.1.-]
	Bathyarchaeota_B25.nr.ko.anno:gi|1007508245|gb|LUCC01000056.1|_4	KYH36491	100	423	0	852	acetyl-CoA synthase subunit delta [Candidatus Bathyarchaeota archaeon B25]	K00194	cdhD, acsD; acetyl-CoA decarbonylase/synthase complex subunit delta [EC:2.1.1.245]
	Bathyarchaeota_B25.nr.ko.anno:gi|1007508245|gb|LUCC01000056.1|_5	PCN50511	70.455	44	1.7e-15	77.8	acetyl-CoA synthase [Candidatus Geothermarchaeota archaeon ex4572_27]	K00197	cdhE, acsC; acetyl-CoA decarbonylase/synthase complex subunit gamma [EC:2.1.1.245]
	Bathyarchaeota_B26-2.nr.ko.anno:gi|1007511482|gb|LUCE01000066.1|_1	KYH39534	100	185	6.3e-130	371	acetyl-CoA synthase subunit beta, partial [Candidatus Bathyarchaeota archaeon B26-2]	K00193	cdhC; acetyl-CoA decarbonylase/synthase complex subunit beta [EC:2.3.1.-]
	Bathyarchaeota_B26-2.nr.ko.anno:gi|1007511482|gb|LUCE01000066.1|_2	OYT47428	79.403	335	0	570	CO dehydrogenase/acetyl-CoA synthase subunit delta [Candidatus Bathyarchaeota archaeon ex4484_231]	K00194	cdhD, acsD; acetyl-CoA decarbonylase/synthase complex subunit delta [EC:2.1.1.245]
	Bathyarchaeota_B26-2.nr.ko.anno:gi|1007511482|gb|LUCE01000066.1|_3	KYH39536	100	488	0	993	acetyl-CoA synthase [Candidatus Bathyarchaeota archaeon B26-2]	K00197	cdhE, acsC; acetyl-CoA decarbonylase/synthase complex subunit gamma [EC:2.1.1.245]
	Bathyarchaeota_B63.nr.ko.anno:gi|1007513361|gb|LUCF01000041.1|_5	KYH41261	100	464	0	939	CO dehydrogenase/CO-methylating acetyl-CoA synthase complex, beta subunit [Candidatus Bathyarchaeota archaeon B63]	K00193	cdhC; acetyl-CoA decarbonylase/synthase complex subunit beta [EC:2.3.1.-]
	Bathyarchaeota_B63.nr.ko.anno:gi|1007513361|gb|LUCF01000041.1|_6	KYH41262	100	417	0	839	CO dehydrogenase/acetyl-CoA synthase, delta subunit [Candidatus Bathyarchaeota archaeon B63]	K00194	cdhD, acsD; acetyl-CoA decarbonylase/synthase complex subunit delta [EC:2.1.1.245]
	Bathyarchaeota_BA1.nr.ko.anno:gi|939575263|gb|LIHJ01000021.1|_2	KPV65071	100	474	0	974	Acetyl-CoA decarbonylase/synthase complex subunit gamma 1 [Candidatus Bathyarchaeota archaeon BA1]	K00197	cdhE, acsC; acetyl-CoA decarbonylase/synthase complex subunit gamma [EC:2.1.1.245]
	Bathyarchaeota_BA1.nr.ko.anno:gi|939575263|gb|LIHJ01000021.1|_3	KPV65072	99.752	404	0	806	Acetyl-CoA decarbonylase/synthase complex subunit delta [Candidatus Bathyarchaeota archaeon BA1]	K00194	cdhD, acsD; acetyl-CoA decarbonylase/synthase complex subunit delta [EC:2.1.1.245]
	Bathyarchaeota_BA1.nr.ko.anno:gi|939575263|gb|LIHJ01000021.1|_4	KPV65073	100	460	0	942	Acetyl-CoA decarbonylase/synthase complex subunit beta 2 [Candidatus Bathyarchaeota archaeon BA1]	K00193	cdhC; acetyl-CoA decarbonylase/synthase complex subunit beta [EC:2.3.1.-]
	Bathyarchaeota_BA2.nr.ko.anno:gi|939572252|gb|LIHK01000052.1|_17	KPV62191	100	459	0	944	Acetyl-CoA decarbonylase/synthase complex subunit beta 2 [Candidatus Bathyarchaeota archaeon BA2]	K00193	cdhC; acetyl-CoA decarbonylase/synthase complex subunit beta [EC:2.3.1.-]
	Bathyarchaeota_BA2.nr.ko.anno:gi|939572252|gb|LIHK01000052.1|_18	KPV62192	100	404	0	816	Acetyl-CoA decarbonylase/synthase complex subunit delta [Candidatus Bathyarchaeota archaeon BA2]	K00194	cdhD, acsD; acetyl-CoA decarbonylase/synthase complex subunit delta [EC:2.1.1.245]
	Bathyarchaeota_BA2.nr.ko.anno:gi|939572252|gb|LIHK01000052.1|_19	KPV62193	100	474	0	971	Acetyl-CoA decarbonylase/synthase complex subunit gamma 1 [Candidatus Bathyarchaeota archaeon BA2]	K00197	cdhE, acsC; acetyl-CoA decarbonylase/synthase complex subunit gamma [EC:2.1.1.245]
	Bathyarchaeota_Bin-L-1.nr.ko.anno:PIXT01000015.1_18	KPV62191	75.705	461	0	746	Acetyl-CoA decarbonylase/synthase complex subunit beta 2 [Candidatus Bathyarchaeota archaeon BA2]	K00193	cdhC; acetyl-CoA decarbonylase/synthase complex subunit beta [EC:2.3.1.-]
	Bathyarchaeota_Bin-L-1.nr.ko.anno:PIXT01000015.1_19	KPV62192	71.717	396	0	596	Acetyl-CoA decarbonylase/synthase complex subunit delta [Candidatus Bathyarchaeota archaeon BA2]	K00194	cdhD, acsD; acetyl-CoA decarbonylase/synthase complex subunit delta [EC:2.1.1.245]
	Bathyarchaeota_Bin-L-1.nr.ko.anno:PIXT01000015.1_20	KPV62193	76.582	474	0	763	Acetyl-CoA decarbonylase/synthase complex subunit gamma 1 [Candidatus Bathyarchaeota archaeon BA2]	K00197	cdhE, acsC; acetyl-CoA decarbonylase/synthase complex subunit gamma [EC:2.1.1.245]
	Bathyarchaeota_Bin-L-2.nr.ko.anno:PIXS01000259.1_10	KPV62191	76.739	460	0	747	Acetyl-CoA decarbonylase/synthase complex subunit beta 2 [Candidatus Bathyarchaeota archaeon BA2]	K00193	cdhC; acetyl-CoA decarbonylase/synthase complex subunit beta [EC:2.3.1.-]
	Bathyarchaeota_Bin-L-2.nr.ko.anno:PIXS01000259.1_11	KPV62192	70.025	397	0	582	Acetyl-CoA decarbonylase/synthase complex subunit delta [Candidatus Bathyarchaeota archaeon BA2]	K00194	cdhD, acsD; acetyl-CoA decarbonylase/synthase complex subunit delta [EC:2.1.1.245]
	Bathyarchaeota_Bin-L-2.nr.ko.anno:PIXS01000259.1_12	KPV62193	72.996	474	0	728	Acetyl-CoA decarbonylase/synthase complex subunit gamma 1 [Candidatus Bathyarchaeota archaeon BA2]	K00197	cdhE, acsC; acetyl-CoA decarbonylase/synthase complex subunit gamma [EC:2.1.1.245]
	Bathyarchaeota_ex4484_135.nr.ko.anno:NJEJ01000028.1_10	OYT52116	100	417	0	843	CO dehydrogenase/acetyl-CoA synthase subunit delta [Candidatus Bathyarchaeota archaeon ex4484_135]	K00194	cdhD, acsD; acetyl-CoA decarbonylase/synthase complex subunit delta [EC:2.1.1.245]
	Bathyarchaeota_ex4484_135.nr.ko.anno:NJEJ01000028.1_12	OYT52117	100	344	0	704	CO dehydrogenase/CO-methylating acetyl-CoA synthase complex subunit beta, partial [Candidatus Bathyarchaeota archaeon ex4484_135]	K00193	cdhC; acetyl-CoA decarbonylase/synthase complex subunit beta [EC:2.3.1.-]
	Bathyarchaeota_ex4484_135.nr.ko.anno:NJEJ01000028.1_9	OYT52115	100	472	0	954	acetyl-CoA synthase [Candidatus Bathyarchaeota archaeon ex4484_135]	K00197	cdhE, acsC; acetyl-CoA decarbonylase/synthase complex subunit gamma [EC:2.1.1.245]
	Bathyarchaeota_ex4484_231.nr.ko.anno:NJDZ01000059.1_4	OYT48288	100	372	0	759	acetyl-CoA synthase [Candidatus Bathyarchaeota archaeon ex4484_231]	K00197	cdhE, acsC; acetyl-CoA decarbonylase/synthase complex subunit gamma [EC:2.1.1.245]
	Bathyarchaeota_ex4484_231.nr.ko.anno:NJDZ01000087.1_2	OYT47428	100	406	0	817	CO dehydrogenase/acetyl-CoA synthase subunit delta [Candidatus Bathyarchaeota archaeon ex4484_231]	K00194	cdhD, acsD; acetyl-CoA decarbonylase/synthase complex subunit delta [EC:2.1.1.245]
	Bathyarchaeota_ex4484_231.nr.ko.anno:NJDZ01000087.1_3	OYT47429	100	460	0	945	CO dehydrogenase/CO-methylating acetyl-CoA synthase complex subunit beta [Candidatus Bathyarchaeota archaeon ex4484_231]	K00193	cdhC; acetyl-CoA decarbonylase/synthase complex subunit beta [EC:2.3.1.-]
	Bathyarchaeota_fen_988.nr.ko.anno:PMAZ01000152.1_7	KPV65071	62.083	240	4.96e-109	331	Acetyl-CoA decarbonylase/synthase complex subunit gamma 1 [Candidatus Bathyarchaeota archaeon BA1]	K00197	cdhE, acsC; acetyl-CoA decarbonylase/synthase complex subunit gamma [EC:2.1.1.245]
	Bathyarchaeota_fen_992.nr.ko.anno:PLNS01000012.1_10	KPV65072	67.857	392	0	539	Acetyl-CoA decarbonylase/synthase complex subunit delta [Candidatus Bathyarchaeota archaeon BA1]	K00194	cdhD, acsD; acetyl-CoA decarbonylase/synthase complex subunit delta [EC:2.1.1.245]
	Bathyarchaeota_fen_992.nr.ko.anno:PLNS01000012.1_11	KON32186	78.065	465	0	778	acetyl-CoA decarbonylase/synthase complex subunit beta [miscellaneous Crenarchaeota group-1 archaeon SG8-32-3]	K00193	cdhC; acetyl-CoA decarbonylase/synthase complex subunit beta [EC:2.3.1.-]
	Bathyarchaeota_fen_992.nr.ko.anno:PLNS01000012.1_9	KPV62193	68.153	471	0	682	Acetyl-CoA decarbonylase/synthase complex subunit gamma 1 [Candidatus Bathyarchaeota archaeon BA2]	K00197	cdhE, acsC; acetyl-CoA decarbonylase/synthase complex subunit gamma [EC:2.1.1.245]
	Bathyarchaeota_fen_993.nr.ko.anno:PLLN01000029.1_46	KON32186	76.774	465	0	755	acetyl-CoA decarbonylase/synthase complex subunit beta [miscellaneous Crenarchaeota group-1 archaeon SG8-32-3]	K00193	cdhC; acetyl-CoA decarbonylase/synthase complex subunit beta [EC:2.3.1.-]
	Bathyarchaeota_fen_993.nr.ko.anno:PLLN01000068.1_32	KPV65071	66.429	280	1.08e-136	404	Acetyl-CoA decarbonylase/synthase complex subunit gamma 1 [Candidatus Bathyarchaeota archaeon BA1]	K00197	cdhE, acsC; acetyl-CoA decarbonylase/synthase complex subunit gamma [EC:2.1.1.245]
	Bathyarchaeota_JdFR-04.nr.ko.anno:MTLR01000120.1_6	KPV62193	77.66	470	0	776	Acetyl-CoA decarbonylase/synthase complex subunit gamma 1 [Candidatus Bathyarchaeota archaeon BA2]	K00197	cdhE, acsC; acetyl-CoA decarbonylase/synthase complex subunit gamma [EC:2.1.1.245]
	Bathyarchaeota_JdFR-04.nr.ko.anno:MTLR01000120.1_7	KPV65072	75.192	391	0	612	Acetyl-CoA decarbonylase/synthase complex subunit delta [Candidatus Bathyarchaeota archaeon BA1]	K00194	cdhD, acsD; acetyl-CoA decarbonylase/synthase complex subunit delta [EC:2.1.1.245]
	Bathyarchaeota_JdFR-04.nr.ko.anno:MTLR01000120.1_8	KPV62191	75.375	467	0	737	Acetyl-CoA decarbonylase/synthase complex subunit beta 2 [Candidatus Bathyarchaeota archaeon BA2]	K00193	cdhC; acetyl-CoA decarbonylase/synthase complex subunit beta [EC:2.3.1.-]
	Bathyarchaeota_JdFR-06.nr.ko.anno:MTLT01000046.1_2	KPV62193	75	476	0	748	Acetyl-CoA decarbonylase/synthase complex subunit gamma 1 [Candidatus Bathyarchaeota archaeon BA2]	K00197	cdhE, acsC; acetyl-CoA decarbonylase/synthase complex subunit gamma [EC:2.1.1.245]
	Bathyarchaeota_JdFR-06.nr.ko.anno:MTLT01000046.1_3	KPV65072	73.475	377	0	571	Acetyl-CoA decarbonylase/synthase complex subunit delta [Candidatus Bathyarchaeota archaeon BA1]	K00194	cdhD, acsD; acetyl-CoA decarbonylase/synthase complex subunit delta [EC:2.1.1.245]
	Bathyarchaeota_JdFR-07.nr.ko.anno:MTLU01000001.1_2	KON32186	78.373	467	0	760	acetyl-CoA decarbonylase/synthase complex subunit beta [miscellaneous Crenarchaeota group-1 archaeon SG8-32-3]	K00193	cdhC; acetyl-CoA decarbonylase/synthase complex subunit beta [EC:2.3.1.-]
	Bathyarchaeota_JdFR-09.nr.ko.anno:MTLW01000013.1_85	KON32186	78.158	467	0	759	acetyl-CoA decarbonylase/synthase complex subunit beta [miscellaneous Crenarchaeota group-1 archaeon SG8-32-3]	K00193	cdhC; acetyl-CoA decarbonylase/synthase complex subunit beta [EC:2.3.1.-]
	Bathyarchaeota_JdFR-09.nr.ko.anno:MTLW01000013.1_86	KPV65072	72.081	394	0	590	Acetyl-CoA decarbonylase/synthase complex subunit delta [Candidatus Bathyarchaeota archaeon BA1]	K00194	cdhD, acsD; acetyl-CoA decarbonylase/synthase complex subunit delta [EC:2.1.1.245]
	Bathyarchaeota_JdFR-09.nr.ko.anno:MTLW01000013.1_87	KPV62193	75	476	0	749	Acetyl-CoA decarbonylase/synthase complex subunit gamma 1 [Candidatus Bathyarchaeota archaeon BA2]	K00197	cdhE, acsC; acetyl-CoA decarbonylase/synthase complex subunit gamma [EC:2.1.1.245]
	Bathyarchaeota_JdFR-10_de.nr.ko.anno:MTLX01000032.1_22	KPV62193	53.863	466	0	530	Acetyl-CoA decarbonylase/synthase complex subunit gamma 1 [Candidatus Bathyarchaeota archaeon BA2]	K00197	cdhE, acsC; acetyl-CoA decarbonylase/synthase complex subunit gamma [EC:2.1.1.245]
	Bathyarchaeota_JdFR-10_de.nr.ko.anno:MTLX01000032.1_23	OHE55939	56.931	404	1.27e-162	471	CO dehydrogenase/acetyl-CoA synthase subunit delta [Thaumarchaeota archaeon RBG_16_49_8]	K00194	cdhD, acsD; acetyl-CoA decarbonylase/synthase complex subunit delta [EC:2.1.1.245]
	Bathyarchaeota_JdFR-10_de.nr.ko.anno:MTLX01000032.1_24	PCN50421	64	400	0	565	CO dehydrogenase/CO-methylating acetyl-CoA synthase complex subunit beta [Candidatus Geothermarchaeota archaeon ex4572_27]	K00193	cdhC; acetyl-CoA decarbonylase/synthase complex subunit beta [EC:2.3.1.-]
	Bathyarchaeota_JdFR-11.nr.ko.anno:MTLY01000005.1_36	KPV62193	53.863	466	0	530	Acetyl-CoA decarbonylase/synthase complex subunit gamma 1 [Candidatus Bathyarchaeota archaeon BA2]	K00197	cdhE, acsC; acetyl-CoA decarbonylase/synthase complex subunit gamma [EC:2.1.1.245]
	Bathyarchaeota_JdFR-11.nr.ko.anno:MTLY01000005.1_37	OHE55939	56.931	404	1.27e-162	471	CO dehydrogenase/acetyl-CoA synthase subunit delta [Thaumarchaeota archaeon RBG_16_49_8]	K00194	cdhD, acsD; acetyl-CoA decarbonylase/synthase complex subunit delta [EC:2.1.1.245]
	Bathyarchaeota_JdFR-11.nr.ko.anno:MTLY01000005.1_38	PCN50421	64	400	0	565	CO dehydrogenase/CO-methylating acetyl-CoA synthase complex subunit beta [Candidatus Geothermarchaeota archaeon ex4572_27]	K00193	cdhC; acetyl-CoA decarbonylase/synthase complex subunit beta [EC:2.3.1.-]
	Bathyarchaeota_NP77.nr.ko.anno:PBSW01000027.1_106	OGD52775	65.158	442	0	621	acetyl-CoA synthase [Candidatus Bathyarchaeota archaeon RBG_13_60_20]	K00197	cdhE, acsC; acetyl-CoA decarbonylase/synthase complex subunit gamma [EC:2.1.1.245]
	Bathyarchaeota_NP77.nr.ko.anno:PBSW01000027.1_107	OGD52776	74.359	78	3.27e-35	132	CO dehydrogenase/acetyl-CoA synthase subunit delta [Candidatus Bathyarchaeota archaeon RBG_13_60_20]	K00194	cdhD, acsD; acetyl-CoA decarbonylase/synthase complex subunit delta [EC:2.1.1.245]
	Bathyarchaeota_palsa_986.nr.ko.anno:PKYH01000046.1_31	KPV62193	70.064	471	0	704	Acetyl-CoA decarbonylase/synthase complex subunit gamma 1 [Candidatus Bathyarchaeota archaeon BA2]	K00197	cdhE, acsC; acetyl-CoA decarbonylase/synthase complex subunit gamma [EC:2.1.1.245]
	Bathyarchaeota_palsa_986.nr.ko.anno:PKYH01000046.1_32	KPV65072	67.347	392	0	536	Acetyl-CoA decarbonylase/synthase complex subunit delta [Candidatus Bathyarchaeota archaeon BA1]	K00194	cdhD, acsD; acetyl-CoA decarbonylase/synthase complex subunit delta [EC:2.1.1.245]
	Bathyarchaeota_palsa_986.nr.ko.anno:PKYH01000046.1_33	KON32186	79.915	468	0	797	acetyl-CoA decarbonylase/synthase complex subunit beta [miscellaneous Crenarchaeota group-1 archaeon SG8-32-3]	K00193	cdhC; acetyl-CoA decarbonylase/synthase complex subunit beta [EC:2.3.1.-]
	Bathyarchaeota_palsa_989.nr.ko.anno:PLYI01000120.1_92	KPV62193	66.526	475	0	666	Acetyl-CoA decarbonylase/synthase complex subunit gamma 1 [Candidatus Bathyarchaeota archaeon BA2]	K00197	cdhE, acsC; acetyl-CoA decarbonylase/synthase complex subunit gamma [EC:2.1.1.245]
	Bathyarchaeota_palsa_989.nr.ko.anno:PLYI01000120.1_93	KPV65072	66.414	396	0	535	Acetyl-CoA decarbonylase/synthase complex subunit delta [Candidatus Bathyarchaeota archaeon BA1]	K00194	cdhD, acsD; acetyl-CoA decarbonylase/synthase complex subunit delta [EC:2.1.1.245]
	Bathyarchaeota_palsa_989.nr.ko.anno:PLYI01000120.1_94	KON32186	77.302	467	0	768	acetyl-CoA decarbonylase/synthase complex subunit beta [miscellaneous Crenarchaeota group-1 archaeon SG8-32-3]	K00193	cdhC; acetyl-CoA decarbonylase/synthase complex subunit beta [EC:2.3.1.-]
	Bathyarchaeota_RBG_13_38_9.nr.ko.anno:gi|1083054629|gb|MEZD01000009.1|_52	OGD54525	100	459	0	934	CO dehydrogenase/CO-methylating acetyl-CoA synthase complex subunit beta [Candidatus Bathyarchaeota archaeon RBG_13_38_9]	K00193	cdhC; acetyl-CoA decarbonylase/synthase complex subunit beta [EC:2.3.1.-]
	Bathyarchaeota_RBG_13_38_9.nr.ko.anno:gi|1083054629|gb|MEZD01000009.1|_53	OGD54508	100	401	0	817	CO dehydrogenase/acetyl-CoA synthase subunit delta [Candidatus Bathyarchaeota archaeon RBG_13_38_9]	K00194	cdhD, acsD; acetyl-CoA decarbonylase/synthase complex subunit delta [EC:2.1.1.245]
	Bathyarchaeota_RBG_13_38_9.nr.ko.anno:gi|1083054629|gb|MEZD01000009.1|_54	OGD54526	100	466	0	957	acetyl-CoA synthase [Candidatus Bathyarchaeota archaeon RBG_13_38_9]	K00197	cdhE, acsC; acetyl-CoA decarbonylase/synthase complex subunit gamma [EC:2.1.1.245]
	Bathyarchaeota_RBG_13_60_20.nr.ko.anno:gi|1083052809|gb|MEZG01000068.1|_34	OGD52775	100	471	0	962	acetyl-CoA synthase [Candidatus Bathyarchaeota archaeon RBG_13_60_20]	K00197	cdhE, acsC; acetyl-CoA decarbonylase/synthase complex subunit gamma [EC:2.1.1.245]
	Bathyarchaeota_RBG_13_60_20.nr.ko.anno:gi|1083052809|gb|MEZG01000068.1|_35	OGD52776	100	442	0	905	CO dehydrogenase/acetyl-CoA synthase subunit delta [Candidatus Bathyarchaeota archaeon RBG_13_60_20]	K00194	cdhD, acsD; acetyl-CoA decarbonylase/synthase complex subunit delta [EC:2.1.1.245]
	Bathyarchaeota_RBG_13_60_20.nr.ko.anno:gi|1083052809|gb|MEZG01000068.1|_36	OGD52792	100	478	0	989	CO dehydrogenase/CO-methylating acetyl-CoA synthase complex subunit beta [Candidatus Bathyarchaeota archaeon RBG_13_60_20]	K00193	cdhC; acetyl-CoA decarbonylase/synthase complex subunit beta [EC:2.3.1.-]
	Bathyarchaeota_TCS64.nr.ko.anno:gi|1001835342|gb|LSCO01000122.1|_3	OGD52792	78.452	478	0	785	CO dehydrogenase/CO-methylating acetyl-CoA synthase complex subunit beta [Candidatus Bathyarchaeota archaeon RBG_13_60_20]	K00193	cdhC; acetyl-CoA decarbonylase/synthase complex subunit beta [EC:2.3.1.-]
	Bathyarchaeota_TCS64.nr.ko.anno:gi|1001835342|gb|LSCO01000122.1|_4	OGD52776	75.391	447	0	689	CO dehydrogenase/acetyl-CoA synthase subunit delta [Candidatus Bathyarchaeota archaeon RBG_13_60_20]	K00194	cdhD, acsD; acetyl-CoA decarbonylase/synthase complex subunit delta [EC:2.1.1.245]
	Bathyarchaeota_TCS64.nr.ko.anno:gi|1001835342|gb|LSCO01000122.1|_5	OGD52775	75.319	470	0	757	acetyl-CoA synthase [Candidatus Bathyarchaeota archaeon RBG_13_60_20]	K00197	cdhE, acsC; acetyl-CoA decarbonylase/synthase complex subunit gamma [EC:2.1.1.245]
	Bathyarchaeota_UBA233.nr.ko.anno:DAZI01000065.1_54	KON32186	75.966	466	0	736	acetyl-CoA decarbonylase/synthase complex subunit beta [miscellaneous Crenarchaeota group-1 archaeon SG8-32-3]	K00193	cdhC; acetyl-CoA decarbonylase/synthase complex subunit beta [EC:2.3.1.-]
	Bathyarchaeota_UBA233.nr.ko.anno:DAZI01000065.1_55	KPV65072	74.936	391	0	610	Acetyl-CoA decarbonylase/synthase complex subunit delta [Candidatus Bathyarchaeota archaeon BA1]	K00194	cdhD, acsD; acetyl-CoA decarbonylase/synthase complex subunit delta [EC:2.1.1.245]
	Bathyarchaeota_UBA233.nr.ko.anno:DAZI01000065.1_56	KPV62193	78.511	470	0	778	Acetyl-CoA decarbonylase/synthase complex subunit gamma 1 [Candidatus Bathyarchaeota archaeon BA2]	K00197	cdhE, acsC; acetyl-CoA decarbonylase/synthase complex subunit gamma [EC:2.1.1.245]
	Bathyarchaeota_UBA589.nr.ko.anno:DAEP01000124.1_5	KPV62193	100	474	0	971	Acetyl-CoA decarbonylase/synthase complex subunit gamma 1 [Candidatus Bathyarchaeota archaeon BA2]	K00197	cdhE, acsC; acetyl-CoA decarbonylase/synthase complex subunit gamma [EC:2.1.1.245]
	Bathyarchaeota_UBA589.nr.ko.anno:DAEP01000124.1_6	KPV62192	99.643	280	0	568	Acetyl-CoA decarbonylase/synthase complex subunit delta [Candidatus Bathyarchaeota archaeon BA2]	K00194	cdhD, acsD; acetyl-CoA decarbonylase/synthase complex subunit delta [EC:2.1.1.245]
	Bathyarchaeota_UBA589.nr.ko.anno:DAEP01000124.1_7	KPV62191	100	459	0	944	Acetyl-CoA decarbonylase/synthase complex subunit beta 2 [Candidatus Bathyarchaeota archaeon BA2]	K00193	cdhC; acetyl-CoA decarbonylase/synthase complex subunit beta [EC:2.3.1.-]
	MCG_group-15_DG-45.nr.ko.anno:gi|921070106|gb|LFWZ01000025.1|_17	OGD52792	80	405	0	701	CO dehydrogenase/CO-methylating acetyl-CoA synthase complex subunit beta [Candidatus Bathyarchaeota archaeon RBG_13_60_20]	K00193	cdhC; acetyl-CoA decarbonylase/synthase complex subunit beta [EC:2.3.1.-]
	MCG_group-15_DG-45.nr.ko.anno:gi|921070106|gb|LFWZ01000025.1|_18	OGD52775	69.379	467	0	684	acetyl-CoA synthase [Candidatus Bathyarchaeota archaeon RBG_13_60_20]	K00197	cdhE, acsC; acetyl-CoA decarbonylase/synthase complex subunit gamma [EC:2.1.1.245]
	MCG_group-1_SG8-32-3.nr.ko.anno:gi|921071816|gb|LFWV01000009.1|_10	KPV62193	71.579	475	0	727	Acetyl-CoA decarbonylase/synthase complex subunit gamma 1 [Candidatus Bathyarchaeota archaeon BA2]	K00197	cdhE, acsC; acetyl-CoA decarbonylase/synthase complex subunit gamma [EC:2.1.1.245]
	MCG_group-1_SG8-32-3.nr.ko.anno:gi|921071816|gb|LFWV01000009.1|_11	KPV65072	69.72	393	0	560	Acetyl-CoA decarbonylase/synthase complex subunit delta [Candidatus Bathyarchaeota archaeon BA1]	K00194	cdhD, acsD; acetyl-CoA decarbonylase/synthase complex subunit delta [EC:2.1.1.245]
	MCG_group-1_SG8-32-3.nr.ko.anno:gi|921071816|gb|LFWV01000009.1|_12	KON32186	100	467	0	952	acetyl-CoA decarbonylase/synthase complex subunit beta [miscellaneous Crenarchaeota group-1 archaeon SG8-32-3]	K00193	cdhC; acetyl-CoA decarbonylase/synthase complex subunit beta [EC:2.3.1.-]
	MCG_group-6_AD8_1.nr.ko.anno:gi|921074244|gb|LFWW01000002.1|_59	KPV62193	69.444	468	0	688	Acetyl-CoA decarbonylase/synthase complex subunit gamma 1 [Candidatus Bathyarchaeota archaeon BA2]	K00197	cdhE, acsC; acetyl-CoA decarbonylase/synthase complex subunit gamma [EC:2.1.1.245]
	MCG_group-6_AD8_1.nr.ko.anno:gi|921074244|gb|LFWW01000002.1|_60	KPV65072	65.473	391	0	532	Acetyl-CoA decarbonylase/synthase complex subunit delta [Candidatus Bathyarchaeota archaeon BA1]	K00194	cdhD, acsD; acetyl-CoA decarbonylase/synthase complex subunit delta [EC:2.1.1.245]
	MCG_group-6_AD8_1.nr.ko.anno:gi|921074244|gb|LFWW01000002.1|_61	KON34458	100	443	0	904	acetyl-CoA decarbonylase/synthase complex subunit beta [miscellaneous Crenarchaeota group-6 archaeon AD8-1]	K00193	cdhC; acetyl-CoA decarbonylase/synthase complex subunit beta [EC:2.3.1.-]
	MF-10.3.final.annotation:NODE_22_length_55341_cov_19.797318_13	KON32181.1	87.789	475	0	873	hypothetical protein AC478_01015 [miscellaneous Crenarchaeota group-1 archaeon SG8-32-3]	K00197	cdhE, acsC; acetyl-CoA decarbonylase/synthase complex subunit gamma [EC:2.1.1.245]	0.0916317
	MF-10.3.final.annotation:NODE_22_length_55341_cov_19.797318_14	KON32182.1	87.192	406	0	738	hypothetical protein AC478_01020 [miscellaneous Crenarchaeota group-1 archaeon SG8-32-3]	K00194	cdhD, acsD; acetyl-CoA decarbonylase/synthase complex subunit delta [EC:2.1.1.245]	0.168509
	MF-10.3.final.annotation:NODE_22_length_55341_cov_19.797318_15	KON32186.1	85.991	464	0	839	acetyl-CoA decarbonylase/synthase complex subunit beta [miscellaneous Crenarchaeota group-1 archaeon SG8-32-3]	K00193	cdhC; acetyl-CoA decarbonylase/synthase complex subunit beta [EC:2.3.1.-]	0.240207
	MF-10.5.5.11.1.24.final.annotation:NODE_222_length_15368_cov_11.505134_10	OGD54508.1	94.514	401	0	780	CO dehydrogenase/acetyl-CoA synthase subunit delta [Candidatus Bathyarchaeota archaeon RBG_13_38_9]	K00194	cdhD, acsD; acetyl-CoA decarbonylase/synthase complex subunit delta [EC:2.1.1.245]	0
	MF-10.5.5.11.1.24.final.annotation:NODE_222_length_15368_cov_11.505134_11	OGD54526.1	90.987	466	0	881	acetyl-CoA synthase [Candidatus Bathyarchaeota archaeon RBG_13_38_9]	K00197	cdhE, acsC; acetyl-CoA decarbonylase/synthase complex subunit gamma [EC:2.1.1.245]	0
	MF-10.5.5.11.1.24.final.annotation:NODE_222_length_15368_cov_11.505134_9	OGD54525.1	94.855	447	0	876	CO dehydrogenase/CO-methylating acetyl-CoA synthase complex subunit beta [Candidatus Bathyarchaeota archaeon RBG_13_38_9]	K00193	cdhC; acetyl-CoA decarbonylase/synthase complex subunit beta [EC:2.3.1.-]	0.0926227
	MF-4.7.5.8.final.annotation:NODE_4551_length_2348_cov_2.031704_1	KON34398.1	97.761	402	0	805	hypothetical protein AC479_00605 [miscellaneous Crenarchaeota group-6 archaeon AD8-1]	K00194	cdhD, acsD; acetyl-CoA decarbonylase/synthase complex subunit delta [EC:2.1.1.245]	0
	MF-4.7.5.8.final.annotation:NODE_4551_length_2348_cov_2.031704_2	KON34458.1	90.691	376	0	696	acetyl-CoA decarbonylase/synthase complex subunit beta [miscellaneous Crenarchaeota group-6 archaeon AD8-1]	K00193	cdhC; acetyl-CoA decarbonylase/synthase complex subunit beta [EC:2.3.1.-]	0
	MF-5.3.1.4.final.annotation:NODE_713_length_7115_cov_4.212134_1	KON32182.1	85.112	403	0	716	hypothetical protein AC478_01020 [miscellaneous Crenarchaeota group-1 archaeon SG8-32-3]	K00194	cdhD, acsD; acetyl-CoA decarbonylase/synthase complex subunit delta [EC:2.1.1.245]	0.0618812
	MF-5.3.1.4.final.annotation:NODE_713_length_7115_cov_4.212134_2	KON32181.1	86.737	475	0	862	hypothetical protein AC478_01015 [miscellaneous Crenarchaeota group-1 archaeon SG8-32-3]	K00197	cdhE, acsC; acetyl-CoA decarbonylase/synthase complex subunit gamma [EC:2.1.1.245]	0
	MF-6.8.11.21.final.annotation:NODE_2782_length_3156_cov_4.496265_5	KON30649.1	79.195	149	1.82e-76	243	hypothetical protein AC482_03390 [miscellaneous Crenarchaeota group-15 archaeon DG-45]	K00197	cdhE, acsC; acetyl-CoA decarbonylase/synthase complex subunit gamma [EC:2.1.1.245]	0
	MF-6.8.11.21.final.annotation:NODE_3732_length_2648_cov_3.248152_1	OGD52792.1	83.709	399	0	702	CO dehydrogenase/CO-methylating acetyl-CoA synthase complex subunit beta [Candidatus Bathyarchaeota archaeon RBG_13_60_20]	K00193	cdhC; acetyl-CoA decarbonylase/synthase complex subunit beta [EC:2.3.1.-]	0
	MF-6.8.11.21.final.annotation:NODE_8056_length_1648_cov_4.322724_2	OGD52776.1	62.273	440	0	542	CO dehydrogenase/acetyl-CoA synthase subunit delta [Candidatus Bathyarchaeota archaeon RBG_13_60_20]	K00194	cdhD, acsD; acetyl-CoA decarbonylase/synthase complex subunit delta [EC:2.1.1.245]	0
	QMXC01000000.nr.ko.anno:QMXC01000030.1_1	OYT30153.1	77.4	358	1e-158	568.9	CO dehydrogenase/CO-methylating acetyl-CoA synthase complex subunit beta [Thermofilum sp. ex4484_82]	K00193	cdhC; acetyl-CoA decarbonylase/synthase complex subunit beta [EC:2.3.1.-]
	QMXC01000000.nr.ko.anno:QMXC01000030.1_2	OYT47428.1	66.9	408	4.9e-149	537	CO dehydrogenase/acetyl-CoA synthase subunit delta [Candidatus Bathyarchaeota archaeon ex4484_231]	K00194	cdhD, acsD; acetyl-CoA decarbonylase/synthase complex subunit delta [EC:2.1.1.245]
	QMXC01000000.nr.ko.anno:QMXC01000030.1_3	KYH39536.1	72.9	487	7.8e-207	729.2	acetyl-CoA synthase [Candidatus Bathyarchaeota archaeon B26-2]	K00197	cdhE, acsC; acetyl-CoA decarbonylase/synthase complex subunit gamma [EC:2.1.1.245]
	QMXD01000000.nr.ko.anno:QMXD01000033.1_10	KYH37446.1	62.5	480	4.7e-175	623.6	CO dehydrogenase/CO-methylating acetyl-CoA synthase complex, beta subunit [Candidatus Bathyarchaeota archaeon B24]	K00193	cdhC; acetyl-CoA decarbonylase/synthase complex subunit beta [EC:2.3.1.-]
	QMXD01000000.nr.ko.anno:QMXD01000079.1_1	KPV65072.1	57.7	319	1.6e-100	375.6	Acetyl-CoA decarbonylase/synthase complex subunit delta [Candidatus Bathyarchaeota archaeon BA1]	K00194	cdhD, acsD; acetyl-CoA decarbonylase/synthase complex subunit delta [EC:2.1.1.245]
	QMXD01000000.nr.ko.anno:QMXD01000079.1_2	KPV62193.1	55.9	467	3.3e-149	537.7	Acetyl-CoA decarbonylase/synthase complex subunit gamma 1 [Candidatus Bathyarchaeota archaeon BA2]	K00197	cdhE, acsC; acetyl-CoA decarbonylase/synthase complex subunit gamma [EC:2.1.1.245]
	QMXE01000000.nr.ko.anno:QMXE01000049.1_11	OYT47429.1	81.6	403	4.9e-202	713	CO dehydrogenase/CO-methylating acetyl-CoA synthase complex subunit beta [Candidatus Bathyarchaeota archaeon ex4484_231]	K00193	cdhC; acetyl-CoA decarbonylase/synthase complex subunit beta [EC:2.3.1.-]
	QMXE01000000.nr.ko.anno:QMXE01000179.1_2	KYH39536.1	80.7	487	5.3e-235	822.8	acetyl-CoA synthase [Candidatus Bathyarchaeota archaeon B26-2]	K00197	cdhE, acsC; acetyl-CoA decarbonylase/synthase complex subunit gamma [EC:2.1.1.245]
	QMXE01000000.nr.ko.anno:QMXE01000179.1_3	OYT47428.1	70.1	405	8.9e-159	569.3	CO dehydrogenase/acetyl-CoA synthase subunit delta [Candidatus Bathyarchaeota archaeon ex4484_231]	K00194	cdhD, acsD; acetyl-CoA decarbonylase/synthase complex subunit delta [EC:2.1.1.245]
	QMXG01000000.nr.ko.anno:QMXG01000033.1_5	OGD52775.1	76.6	470	7.2e-213	749.2	acetyl-CoA synthase [Candidatus Bathyarchaeota archaeon RBG_13_60_20]	K00197	cdhE, acsC; acetyl-CoA decarbonylase/synthase complex subunit gamma [EC:2.1.1.245]
	QMXG01000000.nr.ko.anno:QMXG01000098.1_3	OGD52792.1	80.5	478	4.4e-226	793.1	CO dehydrogenase/CO-methylating acetyl-CoA synthase complex subunit beta [Candidatus Bathyarchaeota archaeon RBG_13_60_20]	K00193	cdhC; acetyl-CoA decarbonylase/synthase complex subunit beta [EC:2.3.1.-]
	QMXG01000000.nr.ko.anno:QMXG01000098.1_4	OGD52776.1	73.1	375	1.4e-150	542	CO dehydrogenase/acetyl-CoA synthase subunit delta [Candidatus Bathyarchaeota archaeon RBG_13_60_20]	K00194	cdhD, acsD; acetyl-CoA decarbonylase/synthase complex subunit delta [EC:2.1.1.245]
	QMXG01000000.nr.ko.anno:QMXG01000154.1_1	OGD52776.1	59.5	388	3.9e-123	450.7	CO dehydrogenase/acetyl-CoA synthase subunit delta [Candidatus Bathyarchaeota archaeon RBG_13_60_20]	K00194	cdhD, acsD; acetyl-CoA decarbonylase/synthase complex subunit delta [EC:2.1.1.245]
	QMXG01000000.nr.ko.anno:QMXG01000154.1_2	OGD52792.1	75.1	477	4.9e-214	753.1	CO dehydrogenase/CO-methylating acetyl-CoA synthase complex subunit beta [Candidatus Bathyarchaeota archaeon RBG_13_60_20]	K00193	cdhC; acetyl-CoA decarbonylase/synthase complex subunit beta [EC:2.3.1.-]
	QMXK01000000.nr.ko.anno:QMXK01000026.1_3	KYH36490.1	76.6	457	6.8e-208	732.6	acetyl-CoA synthase subunit beta [Candidatus Bathyarchaeota archaeon B25]	K00193	cdhC; acetyl-CoA decarbonylase/synthase complex subunit beta [EC:2.3.1.-]
	QMXK01000000.nr.ko.anno:QMXK01000026.1_4	KYH36491.1	69.3	436	1.2e-158	568.9	acetyl-CoA synthase subunit delta [Candidatus Bathyarchaeota archaeon B25]	K00194	cdhD, acsD; acetyl-CoA decarbonylase/synthase complex subunit delta [EC:2.1.1.245]
	QMXK01000000.nr.ko.anno:QMXK01000093.1_4	PCN50511.1	66.3	469	7.7e-191	676	acetyl-CoA synthase [Candidatus Geothermarchaeota archaeon ex4572_27]	K00197	cdhE, acsC; acetyl-CoA decarbonylase/synthase complex subunit gamma [EC:2.1.1.245]
	QMXL01000000.nr.ko.anno:QMXL01000182.1_2	OGD52775.1	74.3	470	3.1e-208	733.8	acetyl-CoA synthase [Candidatus Bathyarchaeota archaeon RBG_13_60_20]	K00197	cdhE, acsC; acetyl-CoA decarbonylase/synthase complex subunit gamma [EC:2.1.1.245]
	QMXL01000000.nr.ko.anno:QMXL01000182.1_3	OGD52776.1	72.8	445	7.8e-177	629.4	CO dehydrogenase/acetyl-CoA synthase subunit delta [Candidatus Bathyarchaeota archaeon RBG_13_60_20]	K00194	cdhD, acsD; acetyl-CoA decarbonylase/synthase complex subunit delta [EC:2.1.1.245]
	QMXL01000000.nr.ko.anno:QMXL01000182.1_4	OGD52792.1	74.1	460	2.4e-197	697.6	CO dehydrogenase/CO-methylating acetyl-CoA synthase complex subunit beta [Candidatus Bathyarchaeota archaeon RBG_13_60_20]	K00193	cdhC; acetyl-CoA decarbonylase/synthase complex subunit beta [EC:2.3.1.-]
	QMXM01000000.nr.ko.anno:QMXM01000020.1_1	KPV65072.1	58.4	322	5.9e-103	383.6	Acetyl-CoA decarbonylase/synthase complex subunit delta [Candidatus Bathyarchaeota archaeon BA1]	K00194	cdhD, acsD; acetyl-CoA decarbonylase/synthase complex subunit delta [EC:2.1.1.245]
	QMXM01000000.nr.ko.anno:QMXM01000020.1_2	KYH39536.1	56.1	474	1e-150	542.7	acetyl-CoA synthase [Candidatus Bathyarchaeota archaeon B26-2]	K00197	cdhE, acsC; acetyl-CoA decarbonylase/synthase complex subunit gamma [EC:2.1.1.245]
	QMXN01000000.nr.ko.anno:QMXN01000167.1_1	OYT48288.1	75.9	237	3.7e-101	377.1	acetyl-CoA synthase [Candidatus Bathyarchaeota archaeon ex4484_231]	K00197	cdhE, acsC; acetyl-CoA decarbonylase/synthase complex subunit gamma [EC:2.1.1.245]
	QMXO01000000.nr.ko.anno:QMXO01000214.1_1	OYT30145.1	56.6	226	2.2e-61	245	CO dehydrogenase/acetyl-CoA synthase subunit delta [Thermofilum sp. ex4484_82]	K00194	cdhD, acsD; acetyl-CoA decarbonylase/synthase complex subunit delta [EC:2.1.1.245]
	QMXO01000000.nr.ko.anno:QMXO01000214.1_2	KYH41261.1	71.3	463	5.4e-189	669.8	CO dehydrogenase/CO-methylating acetyl-CoA synthase complex, beta subunit [Candidatus Bathyarchaeota archaeon B63]	K00193	cdhC; acetyl-CoA decarbonylase/synthase complex subunit beta [EC:2.3.1.-]
	QMXP01000000.nr.ko.anno:QMXP01000218.1_3	KYH37446.1	72.4	475	9.6e-202	712.2	CO dehydrogenase/CO-methylating acetyl-CoA synthase complex, beta subunit [Candidatus Bathyarchaeota archaeon B24]	K00193	cdhC; acetyl-CoA decarbonylase/synthase complex subunit beta [EC:2.3.1.-]
	QMXQ01000000.nr.ko.anno:QMXQ01000045.1_10	OGD52792.1	76.1	477	9.9e-215	755.4	CO dehydrogenase/CO-methylating acetyl-CoA synthase complex subunit beta [Candidatus Bathyarchaeota archaeon RBG_13_60_20]	K00193	cdhC; acetyl-CoA decarbonylase/synthase complex subunit beta [EC:2.3.1.-]
	QMXQ01000000.nr.ko.anno:QMXQ01000190.1_3	OGD52775.1	65.9	416	2.1e-158	568.2	acetyl-CoA synthase [Candidatus Bathyarchaeota archaeon RBG_13_60_20]	K00197	cdhE, acsC; acetyl-CoA decarbonylase/synthase complex subunit gamma [EC:2.1.1.245]
	QMXR01000000.nr.ko.anno:QMXR01000131.1_1	OYT52116.1	71.2	191	3.9e-72	280.4	CO dehydrogenase/acetyl-CoA synthase subunit delta [Candidatus Bathyarchaeota archaeon ex4484_135]	K00194	cdhD, acsD; acetyl-CoA decarbonylase/synthase complex subunit delta [EC:2.1.1.245]
	QMXR01000000.nr.ko.anno:QMXR01000131.1_2	OYT52115.1	82.7	468	2.4e-229	803.9	acetyl-CoA synthase [Candidatus Bathyarchaeota archaeon ex4484_135]	K00197	cdhE, acsC; acetyl-CoA decarbonylase/synthase complex subunit gamma [EC:2.1.1.245]
	QMXR01000000.nr.ko.anno:QMXR01000221.1_3	PCN50421.1	78.3	175	2.1e-72	281.2	CO dehydrogenase/CO-methylating acetyl-CoA synthase complex subunit beta [Candidatus Geothermarchaeota archaeon ex4572_27]	K00193	cdhC; acetyl-CoA decarbonylase/synthase complex subunit beta [EC:2.3.1.-]
	QMXU01000000.nr.ko.anno:QMXU01000029.1_6	PCN50511.1	65.3	470	6.4e-185	656.4	acetyl-CoA synthase [Candidatus Geothermarchaeota archaeon ex4572_27]	K00197	cdhE, acsC; acetyl-CoA decarbonylase/synthase complex subunit gamma [EC:2.1.1.245]
	QMXU01000000.nr.ko.anno:QMXU01000029.1_7	KYH36491.1	95.7	423	4.3e-217	763.1	acetyl-CoA synthase subunit delta [Candidatus Bathyarchaeota archaeon B25]	K00194	cdhD, acsD; acetyl-CoA decarbonylase/synthase complex subunit delta [EC:2.1.1.245]
	QMXU01000000.nr.ko.anno:QMXU01000029.1_8	KYH36490.1	94.2	363	5e-198	699.5	acetyl-CoA synthase subunit beta [Candidatus Bathyarchaeota archaeon B25]	K00193	cdhC; acetyl-CoA decarbonylase/synthase complex subunit beta [EC:2.3.1.-]
	QMXW01000000.nr.ko.anno:QMXW01000079.1_1	OYT30153.1	71	334	1.8e-138	501.5	CO dehydrogenase/CO-methylating acetyl-CoA synthase complex subunit beta [Thermofilum sp. ex4484_82]	K00193	cdhC; acetyl-CoA decarbonylase/synthase complex subunit beta [EC:2.3.1.-]
	QMXW01000000.nr.ko.anno:QMXW01000079.1_2	KYH41262.1	54.5	389	7e-113	416.8	CO dehydrogenase/acetyl-CoA synthase, delta subunit [Candidatus Bathyarchaeota archaeon B63]	K00194	cdhD, acsD; acetyl-CoA decarbonylase/synthase complex subunit delta [EC:2.1.1.245]
	QMXW01000000.nr.ko.anno:QMXW01000079.1_3	KPV62193.1	58.6	348	9.9e-119	436	Acetyl-CoA decarbonylase/synthase complex subunit gamma 1 [Candidatus Bathyarchaeota archaeon BA2]	K00197	cdhE, acsC; acetyl-CoA decarbonylase/synthase complex subunit gamma [EC:2.1.1.245]
	QMXX01000000.nr.ko.anno:QMXX01000033.1_3	KON32186.1	75	468	3e-203	717.2	acetyl-CoA decarbonylase/synthase complex subunit beta [miscellaneous Crenarchaeota group-1 archaeon SG8-32-3]	K00193	cdhC; acetyl-CoA decarbonylase/synthase complex subunit beta [EC:2.3.1.-]
	QMXX01000000.nr.ko.anno:QMXX01000033.1_4	OYT47428.1	73.5	340	3.9e-146	527.3	CO dehydrogenase/acetyl-CoA synthase subunit delta [Candidatus Bathyarchaeota archaeon ex4484_231]	K00194	cdhD, acsD; acetyl-CoA decarbonylase/synthase complex subunit delta [EC:2.1.1.245]
	QMXZ01000000.nr.ko.anno:QMXZ01000174.1_1	OYT48288.1	73.7	266	1.3e-115	425.2	acetyl-CoA synthase [Candidatus Bathyarchaeota archaeon ex4484_231]	K00197	cdhE, acsC; acetyl-CoA decarbonylase/synthase complex subunit gamma [EC:2.1.1.245]
	QMXZ01000000.nr.ko.anno:QMXZ01000188.1_1	KYH41262.1	62.2	278	2.8e-87	331.3	CO dehydrogenase/acetyl-CoA synthase, delta subunit [Candidatus Bathyarchaeota archaeon B63]	K00194	cdhD, acsD; acetyl-CoA decarbonylase/synthase complex subunit delta [EC:2.1.1.245]
	QMXZ01000000.nr.ko.anno:QMXZ01000188.1_2	PDM26689.1	94.9	355	6.9e-200	706.1	CO dehydrogenase/CO-methylating acetyl-CoA synthase complex subunit beta, partial [Candidatus Bathyarchaeota archaeon B24-2]	K00193	cdhC; acetyl-CoA decarbonylase/synthase complex subunit beta [EC:2.3.1.-]
	QMYB01000000.nr.ko.anno:QMYB01000007.1_30	KYH37446.1	97.5	473	3.4e-271	943	CO dehydrogenase/CO-methylating acetyl-CoA synthase complex, beta subunit [Candidatus Bathyarchaeota archaeon B24]	K00193	cdhC; acetyl-CoA decarbonylase/synthase complex subunit beta [EC:2.3.1.-]
	QMYB01000000.nr.ko.anno:QMYB01000007.1_31	KYH37447.1	99.8	413	1.9e-225	790.8	acetyl-CoA synthase [Candidatus Bathyarchaeota archaeon B24]	K00194	cdhD, acsD; acetyl-CoA decarbonylase/synthase complex subunit delta [EC:2.1.1.245]
	QMYB01000000.nr.ko.anno:QMYB01000007.1_32	KYH37448.1	99.8	477	3.9e-275	956.1	CO dehydrogenase/acetyl-CoA synthase gamma subunit (corrinoid Fe-S protein) [Candidatus Bathyarchaeota archaeon B24]	K00197	cdhE, acsC; acetyl-CoA decarbonylase/synthase complex subunit gamma [EC:2.1.1.245]
	QMYC01000000.nr.ko.anno:QMYC01000094.1_2	KYH37451.1	94.2	450	1.3e-240	841.3	acetyl-CoA synthase subunit gamma [Candidatus Bathyarchaeota archaeon B24]	K00197	cdhE, acsC; acetyl-CoA decarbonylase/synthase complex subunit gamma [EC:2.1.1.245]
	QMYC01000000.nr.ko.anno:QMYC01000161.1_2	KYH37451.1	95.1	450	4.2e-242	846.3	acetyl-CoA synthase subunit gamma [Candidatus Bathyarchaeota archaeon B24]	K00197	cdhE, acsC; acetyl-CoA decarbonylase/synthase complex subunit gamma [EC:2.1.1.245]
	QMYC01000000.nr.ko.anno:QMYC01000281.1_1	KYH37446.1	92.1	266	1.2e-140	508.4	CO dehydrogenase/CO-methylating acetyl-CoA synthase complex, beta subunit [Candidatus Bathyarchaeota archaeon B24]	K00193	cdhC; acetyl-CoA decarbonylase/synthase complex subunit beta [EC:2.3.1.-]
	QMYC01000000.nr.ko.anno:QMYC01000281.1_2	KYH37447.1	99.3	413	2.1e-224	787.3	acetyl-CoA synthase [Candidatus Bathyarchaeota archaeon B24]	K00194	cdhD, acsD; acetyl-CoA decarbonylase/synthase complex subunit delta [EC:2.1.1.245]
	QMYD01000000.nr.ko.anno:QMYD01000014.1_4	PCN50511.1	63.6	472	7.8e-183	649.4	acetyl-CoA synthase [Candidatus Geothermarchaeota archaeon ex4572_27]	K00197	cdhE, acsC; acetyl-CoA decarbonylase/synthase complex subunit gamma [EC:2.1.1.245]
	QMYD01000000.nr.ko.anno:QMYD01000014.1_5	KYH36491.1	76.7	420	2.1e-163	584.7	acetyl-CoA synthase subunit delta [Candidatus Bathyarchaeota archaeon B25]	K00194	cdhD, acsD; acetyl-CoA decarbonylase/synthase complex subunit delta [EC:2.1.1.245]
	QMYD01000000.nr.ko.anno:QMYD01000014.1_6	KYH36490.1	86.1	461	1.1e-234	821.6	acetyl-CoA synthase subunit beta [Candidatus Bathyarchaeota archaeon B25]	K00193	cdhC; acetyl-CoA decarbonylase/synthase complex subunit beta [EC:2.3.1.-]
	QMYE01000000.nr.ko.anno:QMYE01000006.1_1	KON32186.1	75.4	447	8.3e-195	689.1	acetyl-CoA decarbonylase/synthase complex subunit beta [miscellaneous Crenarchaeota group-1 archaeon SG8-32-3]	K00193	cdhC; acetyl-CoA decarbonylase/synthase complex subunit beta [EC:2.3.1.-]
	QMYE01000000.nr.ko.anno:QMYE01000139.1_2	OYT47428.1	66.9	408	4.9e-149	537	CO dehydrogenase/acetyl-CoA synthase subunit delta [Candidatus Bathyarchaeota archaeon ex4484_231]	K00194	cdhD, acsD; acetyl-CoA decarbonylase/synthase complex subunit delta [EC:2.1.1.245]
	QMYE01000000.nr.ko.anno:QMYE01000139.1_3	KYH39536.1	73.1	487	4.6e-207	729.9	acetyl-CoA synthase [Candidatus Bathyarchaeota archaeon B26-2]	K00197	cdhE, acsC; acetyl-CoA decarbonylase/synthase complex subunit gamma [EC:2.1.1.245]
	QMYF01000000.nr.ko.anno:QMYF01000159.1_1	PCN50511.1	65.3	470	9.2e-184	652.5	acetyl-CoA synthase [Candidatus Geothermarchaeota archaeon ex4572_27]	K00197	cdhE, acsC; acetyl-CoA decarbonylase/synthase complex subunit gamma [EC:2.1.1.245]
	QMYF01000000.nr.ko.anno:QMYF01000159.1_2	KYH36491.1	79.7	423	7.6e-190	672.5	acetyl-CoA synthase subunit delta [Candidatus Bathyarchaeota archaeon B25]	K00194	cdhD, acsD; acetyl-CoA decarbonylase/synthase complex subunit delta [EC:2.1.1.245]
	QMYG01000000.nr.ko.anno:QMYG01000026.1_2	KPV65071.1	69.7	465	1.7e-193	684.9	Acetyl-CoA decarbonylase/synthase complex subunit gamma 1 [Candidatus Bathyarchaeota archaeon BA1]	K00197	cdhE, acsC; acetyl-CoA decarbonylase/synthase complex subunit gamma [EC:2.1.1.245]
	QMYG01000000.nr.ko.anno:QMYG01000026.1_3	KPV62192.1	58.8	408	4.3e-137	497.3	Acetyl-CoA decarbonylase/synthase complex subunit delta [Candidatus Bathyarchaeota archaeon BA2]	K00194	cdhD, acsD; acetyl-CoA decarbonylase/synthase complex subunit delta [EC:2.1.1.245]
	QMYG01000000.nr.ko.anno:QMYG01000026.1_4	KPV62191.1	70.7	474	3.7e-196	693.7	Acetyl-CoA decarbonylase/synthase complex subunit beta 2 [Candidatus Bathyarchaeota archaeon BA2]	K00193	cdhC; acetyl-CoA decarbonylase/synthase complex subunit beta [EC:2.3.1.-]
	QMYH01000000.nr.ko.anno:QMYH01000089.1_1	KYH36491.1	62.2	259	1.2e-73	285.8	acetyl-CoA synthase subunit delta [Candidatus Bathyarchaeota archaeon B25]	K00194	cdhD, acsD; acetyl-CoA decarbonylase/synthase complex subunit delta [EC:2.1.1.245]
	QMYH01000000.nr.ko.anno:QMYH01000089.1_2	KYH36490.1	76.3	460	8.9e-208	732.3	acetyl-CoA synthase subunit beta [Candidatus Bathyarchaeota archaeon B25]	K00193	cdhC; acetyl-CoA decarbonylase/synthase complex subunit beta [EC:2.3.1.-]
	QMYI01000000.nr.ko.anno:QMYI01000025.1_3	OGD52792.1	66.7	478	3.5e-188	667.2	CO dehydrogenase/CO-methylating acetyl-CoA synthase complex subunit beta [Candidatus Bathyarchaeota archaeon RBG_13_60_20]	K00193	cdhC; acetyl-CoA decarbonylase/synthase complex subunit beta [EC:2.3.1.-]
	QMYI01000000.nr.ko.anno:QMYI01000025.1_4	KPV62192.1	61.7	402	6e-136	493.4	Acetyl-CoA decarbonylase/synthase complex subunit delta [Candidatus Bathyarchaeota archaeon BA2]	K00194	cdhD, acsD; acetyl-CoA decarbonylase/synthase complex subunit delta [EC:2.1.1.245]
	QMYI01000000.nr.ko.anno:QMYI01000025.1_5	KPV62193.1	64.4	463	7.6e-178	632.9	Acetyl-CoA decarbonylase/synthase complex subunit gamma 1 [Candidatus Bathyarchaeota archaeon BA2]	K00197	cdhE, acsC; acetyl-CoA decarbonylase/synthase complex subunit gamma [EC:2.1.1.245]
	QMYJ01000000.nr.ko.anno:QMYJ01000186.1_1	KPV62193.1	68.7	460	5.5e-189	669.8	Acetyl-CoA decarbonylase/synthase complex subunit gamma 1 [Candidatus Bathyarchaeota archaeon BA2]	K00197	cdhE, acsC; acetyl-CoA decarbonylase/synthase complex subunit gamma [EC:2.1.1.245]
	QMYJ01000000.nr.ko.anno:QMYJ01000186.1_2	KPV62192.1	63.2	402	4.5e-139	503.8	Acetyl-CoA decarbonylase/synthase complex subunit delta [Candidatus Bathyarchaeota archaeon BA2]	K00194	cdhD, acsD; acetyl-CoA decarbonylase/synthase complex subunit delta [EC:2.1.1.245]
	QMYJ01000000.nr.ko.anno:QMYJ01000186.1_3	KON32186.1	67	463	1.3e-182	648.7	acetyl-CoA decarbonylase/synthase complex subunit beta [miscellaneous Crenarchaeota group-1 archaeon SG8-32-3]	K00193	cdhC; acetyl-CoA decarbonylase/synthase complex subunit beta [EC:2.3.1.-]
	QMYK01000000.nr.ko.anno:QMYK01000059.1_1	KYH36490.1	87.4	174	1.4e-84	321.6	acetyl-CoA synthase subunit beta [Candidatus Bathyarchaeota archaeon B25]	K00193	cdhC; acetyl-CoA decarbonylase/synthase complex subunit beta [EC:2.3.1.-]
	QMYK01000000.nr.ko.anno:QMYK01000156.1_1	PCN50511.1	65.3	470	9.2e-184	652.5	acetyl-CoA synthase [Candidatus Geothermarchaeota archaeon ex4572_27]	K00197	cdhE, acsC; acetyl-CoA decarbonylase/synthase complex subunit gamma [EC:2.1.1.245]
	QMYK01000000.nr.ko.anno:QMYK01000156.1_2	KYH36491.1	79.9	423	4.4e-190	673.3	acetyl-CoA synthase subunit delta [Candidatus Bathyarchaeota archaeon B25]	K00194	cdhD, acsD; acetyl-CoA decarbonylase/synthase complex subunit delta [EC:2.1.1.245]
	QMYL01000000.nr.ko.anno:QMYL01000204.1_2	KYH39536.1	81.4	306	1.9e-145	524.6	acetyl-CoA synthase [Candidatus Bathyarchaeota archaeon B26-2]	K00197	cdhE, acsC; acetyl-CoA decarbonylase/synthase complex subunit gamma [EC:2.1.1.245]
	QMYM01000000.nr.ko.anno:QMYM01000021.1_3	KYH37446.1	72.3	470	8.5e-198	699.1	CO dehydrogenase/CO-methylating acetyl-CoA synthase complex, beta subunit [Candidatus Bathyarchaeota archaeon B24]	K00193	cdhC; acetyl-CoA decarbonylase/synthase complex subunit beta [EC:2.3.1.-]
	QMYM01000000.nr.ko.anno:QMYM01000021.1_5	OYT52116.1	68.5	410	4.3e-153	550.4	CO dehydrogenase/acetyl-CoA synthase subunit delta [Candidatus Bathyarchaeota archaeon ex4484_135]	K00194	cdhD, acsD; acetyl-CoA decarbonylase/synthase complex subunit delta [EC:2.1.1.245]
	QMYM01000000.nr.ko.anno:QMYM01000021.1_6	OYT52115.1	81.4	468	1.4e-229	804.7	acetyl-CoA synthase [Candidatus Bathyarchaeota archaeon ex4484_135]	K00197	cdhE, acsC; acetyl-CoA decarbonylase/synthase complex subunit gamma [EC:2.1.1.245]
	QMYN01000000.nr.ko.anno:QMYN01000245.1_2	KYH39536.1	81.3	487	4e-235	823.2	acetyl-CoA synthase [Candidatus Bathyarchaeota archaeon B26-2]	K00197	cdhE, acsC; acetyl-CoA decarbonylase/synthase complex subunit gamma [EC:2.1.1.245]
	QMYN01000000.nr.ko.anno:QMYN01000245.1_3	OYT47428.1	72.8	382	9.1e-158	565.8	CO dehydrogenase/acetyl-CoA synthase subunit delta [Candidatus Bathyarchaeota archaeon ex4484_231]	K00194	cdhD, acsD; acetyl-CoA decarbonylase/synthase complex subunit delta [EC:2.1.1.245]
	QMYQ01000000.nr.ko.anno:QMYQ01000220.1_1	KYH37447.1	77	230	1e-95	359	acetyl-CoA synthase [Candidatus Bathyarchaeota archaeon B24]	K00194	cdhD, acsD; acetyl-CoA decarbonylase/synthase complex subunit delta [EC:2.1.1.245]
	QMYQ01000000.nr.ko.anno:QMYQ01000220.1_2	KPV62193.1	64.4	461	1.6e-183	651.7	Acetyl-CoA decarbonylase/synthase complex subunit gamma 1 [Candidatus Bathyarchaeota archaeon BA2]	K00197	cdhE, acsC; acetyl-CoA decarbonylase/synthase complex subunit gamma [EC:2.1.1.245]
	QMYQ01000000.nr.ko.anno:QMYQ01000446.1_2	KPV62191.1	67.1	462	1.9e-186	661.4	Acetyl-CoA decarbonylase/synthase complex subunit beta 2 [Candidatus Bathyarchaeota archaeon BA2]	K00193	cdhC; acetyl-CoA decarbonylase/synthase complex subunit beta [EC:2.3.1.-]
	QYYE01000000.nr.ko.anno:QYYE01000001.1_18	KPV62193.1	70.1	471	4.4e-194	686.8	Acetyl-CoA decarbonylase/synthase complex subunit gamma 1 [Candidatus Bathyarchaeota archaeon BA2]	K00197	cdhE, acsC; acetyl-CoA decarbonylase/synthase complex subunit gamma [EC:2.1.1.245]
	QYYE01000000.nr.ko.anno:QYYE01000001.1_19	KPV65072.1	71.1	339	2.7e-139	504.6	Acetyl-CoA decarbonylase/synthase complex subunit delta [Candidatus Bathyarchaeota archaeon BA1]	K00194	cdhD, acsD; acetyl-CoA decarbonylase/synthase complex subunit delta [EC:2.1.1.245]
	QYYE01000000.nr.ko.anno:QYYE01000001.1_21	KON32186.1	83.1	213	4.6e-101	376.7	acetyl-CoA decarbonylase/synthase complex subunit beta [miscellaneous Crenarchaeota group-1 archaeon SG8-32-3]	K00193	cdhC; acetyl-CoA decarbonylase/synthase complex subunit beta [EC:2.3.1.-]
cdhA/cdhB	Bathyarchaeota_B24.nr.ko.anno:gi|1007509140|gb|LUCB01000007.1|_114	OYT47430	47.191	178	2.41e-51	171	CO dehydrogenase/acetyl-CoA synthase complex subunit epsilon [Candidatus Bathyarchaeota archaeon ex4484_231]	K00195	cdhB; acetyl-CoA decarbonylase/synthase complex subunit epsilon
	Bathyarchaeota_B24.nr.ko.anno:gi|1007509140|gb|LUCB01000007.1|_115	KYH37445	100	782	0	1597	acetyl-CoA decarbonylase/synthase complex subunit alpha [Candidatus Bathyarchaeota archaeon B24]	K00192	cdhA; acetyl-CoA decarbonylase/synthase complex subunit alpha [EC:1.2.7.4]
	Bathyarchaeota_B25.nr.ko.anno:gi|1007508245|gb|LUCC01000056.1|_1	KYH36488	100	721	0	1484	acetyl-CoA decarbonylase/synthase complex subunit alpha, partial [Candidatus Bathyarchaeota archaeon B25]	K00192	cdhA; acetyl-CoA decarbonylase/synthase complex subunit alpha [EC:1.2.7.4]
	Bathyarchaeota_B25.nr.ko.anno:gi|1007508245|gb|LUCC01000056.1|_2	KYH36489	100	184	4.37e-132	376	acetyl-CoA synthase subunit epsilon [Candidatus Bathyarchaeota archaeon B25]	K00195	cdhB; acetyl-CoA decarbonylase/synthase complex subunit epsilon
	Bathyarchaeota_B26-1.nr.ko.anno:gi|1007514409|gb|LUCD01000016.1|_1	KYH42257	99.786	467	0	944	acetyl-CoA decarbonylase/synthase complex subunit alpha, partial [Candidatus Bathyarchaeota archaeon B26-1]	K00192	cdhA; acetyl-CoA decarbonylase/synthase complex subunit alpha [EC:1.2.7.4]
	Bathyarchaeota_B26-2.nr.ko.anno:gi|1007513059|gb|LUCE01000019.1|_1	KYH40968	100	605	0	1230	acetyl-CoA decarbonylase/synthase complex subunit alpha, partial [Candidatus Bathyarchaeota archaeon B26-2]	K00192	cdhA; acetyl-CoA decarbonylase/synthase complex subunit alpha [EC:1.2.7.4]
	Bathyarchaeota_B63.nr.ko.anno:gi|1007513361|gb|LUCF01000041.1|_3	KYH41259	100	789	0	1616	acetyl-CoA decarbonylase/synthase complex subunit alpha [Candidatus Bathyarchaeota archaeon B63]	K00192	cdhA; acetyl-CoA decarbonylase/synthase complex subunit alpha [EC:1.2.7.4]
	Bathyarchaeota_B63.nr.ko.anno:gi|1007513361|gb|LUCF01000041.1|_4	KYH41260	100	183	1.15e-130	372	CO dehydrogenase/acetyl-CoA synthase complex, epsilon subunit [Candidatus Bathyarchaeota archaeon B63]	K00195	cdhB; acetyl-CoA decarbonylase/synthase complex subunit epsilon
	Bathyarchaeota_BA1.nr.ko.anno:gi|939575263|gb|LIHJ01000021.1|_15	KPV65085	100	775	0	1595	Acetyl-CoA decarbonylase/synthase complex subunit alpha 2 [Candidatus Bathyarchaeota archaeon BA1]	K00192	cdhA; acetyl-CoA decarbonylase/synthase complex subunit alpha [EC:1.2.7.4]
	Bathyarchaeota_BA1.nr.ko.anno:gi|939575263|gb|LIHJ01000021.1|_5	KPV65074	100	181	3.94e-130	371	Acetyl-CoA decarbonylase/synthase complex subunit epsilon [Candidatus Bathyarchaeota archaeon BA1]	K00195	cdhB; acetyl-CoA decarbonylase/synthase complex subunit epsilon
	Bathyarchaeota_BA2.nr.ko.anno:gi|939572252|gb|LIHK01000052.1|_15	KPV62189	100	782	0	1613	Acetyl-CoA decarbonylase/synthase complex subunit alpha 2 [Candidatus Bathyarchaeota archaeon BA2]	K00192	cdhA; acetyl-CoA decarbonylase/synthase complex subunit alpha [EC:1.2.7.4]
	Bathyarchaeota_BA2.nr.ko.anno:gi|939572252|gb|LIHK01000052.1|_16	KPV62190	100	179	6.4e-129	368	Acetyl-CoA decarbonylase/synthase complex subunit epsilon [Candidatus Bathyarchaeota archaeon BA2]	K00195	cdhB; acetyl-CoA decarbonylase/synthase complex subunit epsilon
	Bathyarchaeota_Bin-L-1.nr.ko.anno:PIXT01000015.1_16	KON30510	73.548	775	0	1210	acetyl-CoA decarbonylase/synthase complex subunit alpha [miscellaneous Crenarchaeota group archaeon SMTZ1-55]	K00192	cdhA; acetyl-CoA decarbonylase/synthase complex subunit alpha [EC:1.2.7.4]
	Bathyarchaeota_Bin-L-1.nr.ko.anno:PIXT01000015.1_17	KON32353	78.212	179	3.09e-101	298	carbon monoxide dehydrogenase [miscellaneous Crenarchaeota group-1 archaeon SG8-32-1]	K00195	cdhB; acetyl-CoA decarbonylase/synthase complex subunit epsilon
	Bathyarchaeota_Bin-L-1.nr.ko.anno:PIXT01000220.1_3	KON30510	72.645	775	0	1193	acetyl-CoA decarbonylase/synthase complex subunit alpha [miscellaneous Crenarchaeota group archaeon SMTZ1-55]	K00192	cdhA; acetyl-CoA decarbonylase/synthase complex subunit alpha [EC:1.2.7.4]
	Bathyarchaeota_Bin-L-1.nr.ko.anno:PIXT01000220.1_4	KON32353	74.302	179	6.64e-95	282	carbon monoxide dehydrogenase [miscellaneous Crenarchaeota group-1 archaeon SG8-32-1]	K00195	cdhB; acetyl-CoA decarbonylase/synthase complex subunit epsilon
	Bathyarchaeota_Bin-L-2.nr.ko.anno:PIXS01000259.1_8	KON30510	70.581	775	0	1163	acetyl-CoA decarbonylase/synthase complex subunit alpha [miscellaneous Crenarchaeota group archaeon SMTZ1-55]	K00192	cdhA; acetyl-CoA decarbonylase/synthase complex subunit alpha [EC:1.2.7.4]
	Bathyarchaeota_Bin-L-2.nr.ko.anno:PIXS01000259.1_9	KON29612	75.419	179	5.7e-96	285	carbon monoxide dehydrogenase [miscellaneous Crenarchaeota group-1 archaeon SG8-32-1]	K00195	cdhB; acetyl-CoA decarbonylase/synthase complex subunit epsilon
	Bathyarchaeota_CG_4_8_14_3_um_filter_42_8.nr.ko.anno:PFIN01000063.1_1	PIX32068	100	390	0	795	acetyl-CoA decarbonylase/synthase complex subunit alpha, partial [Candidatus Bathyarchaeota archaeon CG_4_8_14_3_um_filter_42_8]	K00192	cdhA; acetyl-CoA decarbonylase/synthase complex subunit alpha [EC:1.2.7.4]
	Bathyarchaeota_ex4484_135.nr.ko.anno:NJEJ01000005.1_2	OYT52935	100	775	0	1587	CO dehydrogenase/acetyl-CoA synthase complex subunit epsilon [Candidatus Bathyarchaeota archaeon ex4484_135]	K00192	cdhA; acetyl-CoA decarbonylase/synthase complex subunit alpha [EC:1.2.7.4]
	Bathyarchaeota_ex4484_135.nr.ko.anno:NJEJ01000061.1_6	OYT51044	99.444	180	2.04e-126	362	CO dehydrogenase/acetyl-CoA synthase complex subunit epsilon [Candidatus Bathyarchaeota archaeon ex4484_135]	K00195	cdhB; acetyl-CoA decarbonylase/synthase complex subunit epsilon
	Bathyarchaeota_ex4484_231.nr.ko.anno:NJDZ01000087.1_4	OYT47430	100	180	3.07e-129	369	CO dehydrogenase/acetyl-CoA synthase complex subunit epsilon [Candidatus Bathyarchaeota archaeon ex4484_231]	K00195	cdhB; acetyl-CoA decarbonylase/synthase complex subunit epsilon
	Bathyarchaeota_ex4484_231.nr.ko.anno:NJDZ01000087.1_6	KYH41259	81.141	403	0	651	acetyl-CoA decarbonylase/synthase complex subunit alpha [Candidatus Bathyarchaeota archaeon B63]	K00192	cdhA; acetyl-CoA decarbonylase/synthase complex subunit alpha [EC:1.2.7.4]
	Bathyarchaeota_fen_992.nr.ko.anno:PLNS01000012.1_12	PDM26654	58.101	179	9.3e-73	226	CO dehydrogenase/acetyl-CoA synthase complex subunit epsilon [Candidatus Bathyarchaeota archaeon B24-2]	K00195	cdhB; acetyl-CoA decarbonylase/synthase complex subunit epsilon
	Bathyarchaeota_fen_993.nr.ko.anno:PLLN01000004.1_1	KON32187	87.363	728	0	1335	acetyl-CoA decarbonylase/synthase complex subunit alpha [miscellaneous Crenarchaeota group-1 archaeon SG8-32-3]	K00192	cdhA; acetyl-CoA decarbonylase/synthase complex subunit alpha [EC:1.2.7.4]
	Bathyarchaeota_JdFR-04.nr.ko.anno:MTLR01000120.1_10	KPV65085	77.492	662	0	1090	Acetyl-CoA decarbonylase/synthase complex subunit alpha 2 [Candidatus Bathyarchaeota archaeon BA1]	K00192	cdhA; acetyl-CoA decarbonylase/synthase complex subunit alpha [EC:1.2.7.4]
	Bathyarchaeota_JdFR-04.nr.ko.anno:MTLR01000120.1_9	KPV65074	64.246	179	4.19e-80	245	Acetyl-CoA decarbonylase/synthase complex subunit epsilon [Candidatus Bathyarchaeota archaeon BA1]	K00195	cdhB; acetyl-CoA decarbonylase/synthase complex subunit epsilon
	Bathyarchaeota_JdFR-07.nr.ko.anno:MTLU01000001.1_3	PDM26654	70.391	179	2.96e-92	275	CO dehydrogenase/acetyl-CoA synthase complex subunit epsilon [Candidatus Bathyarchaeota archaeon B24-2]	K00195	cdhB; acetyl-CoA decarbonylase/synthase complex subunit epsilon
	Bathyarchaeota_JdFR-07.nr.ko.anno:MTLU01000001.1_4	PDM26655	84.791	743	0	1300	CO dehydrogenase/acetyl-CoA synthase complex subunit epsilon [Candidatus Bathyarchaeota archaeon B24-2]	K00192	cdhA; acetyl-CoA decarbonylase/synthase complex subunit alpha [EC:1.2.7.4]
	Bathyarchaeota_JdFR-09.nr.ko.anno:MTLW01000013.1_83	PDM26655	83.29	778	0	1344	CO dehydrogenase/acetyl-CoA synthase complex subunit epsilon [Candidatus Bathyarchaeota archaeon B24-2]	K00192	cdhA; acetyl-CoA decarbonylase/synthase complex subunit alpha [EC:1.2.7.4]
	Bathyarchaeota_JdFR-09.nr.ko.anno:MTLW01000013.1_84	PDM26654	70.391	179	2.96e-92	275	CO dehydrogenase/acetyl-CoA synthase complex subunit epsilon [Candidatus Bathyarchaeota archaeon B24-2]	K00195	cdhB; acetyl-CoA decarbonylase/synthase complex subunit epsilon
	Bathyarchaeota_JdFR-10_de.nr.ko.anno:MTLX01000001.1_59	OHE55937	61.519	777	0	981	CO dehydrogenase/acetyl-CoA synthase complex subunit epsilon [Thaumarchaeota archaeon RBG_16_49_8]	K00192	cdhA; acetyl-CoA decarbonylase/synthase complex subunit alpha [EC:1.2.7.4]
	Bathyarchaeota_JdFR-10_de.nr.ko.anno:MTLX01000001.1_60	OHE55938	50.857	175	4.35e-55	181	CO dehydrogenase/acetyl-CoA synthase complex subunit epsilon [Thaumarchaeota archaeon RBG_16_49_8]	K00195	cdhB; acetyl-CoA decarbonylase/synthase complex subunit epsilon
	Bathyarchaeota_JdFR-10_de.nr.ko.anno:MTLX01000011.1_17	KPV65074	67.045	176	4.88e-83	252	Acetyl-CoA decarbonylase/synthase complex subunit epsilon [Candidatus Bathyarchaeota archaeon BA1]	K00195	cdhB; acetyl-CoA decarbonylase/synthase complex subunit epsilon
	Bathyarchaeota_JdFR-10_de.nr.ko.anno:MTLX01000011.1_18	KYH41259	71.778	776	0	1169	acetyl-CoA decarbonylase/synthase complex subunit alpha [Candidatus Bathyarchaeota archaeon B63]	K00192	cdhA; acetyl-CoA decarbonylase/synthase complex subunit alpha [EC:1.2.7.4]
	Bathyarchaeota_JdFR-11.nr.ko.anno:MTLY01000003.1_126	KYH41259	71.778	776	0	1169	acetyl-CoA decarbonylase/synthase complex subunit alpha [Candidatus Bathyarchaeota archaeon B63]	K00192	cdhA; acetyl-CoA decarbonylase/synthase complex subunit alpha [EC:1.2.7.4]
	Bathyarchaeota_JdFR-11.nr.ko.anno:MTLY01000003.1_127	KPV65074	67.045	176	4.88e-83	252	Acetyl-CoA decarbonylase/synthase complex subunit epsilon [Candidatus Bathyarchaeota archaeon BA1]	K00195	cdhB; acetyl-CoA decarbonylase/synthase complex subunit epsilon
	Bathyarchaeota_JdFR-11.nr.ko.anno:MTLY01000007.1_59	OHE55937	61.519	777	0	981	CO dehydrogenase/acetyl-CoA synthase complex subunit epsilon [Thaumarchaeota archaeon RBG_16_49_8]	K00192	cdhA; acetyl-CoA decarbonylase/synthase complex subunit alpha [EC:1.2.7.4]
	Bathyarchaeota_JdFR-11.nr.ko.anno:MTLY01000007.1_60	OHE55938	50.857	175	4.35e-55	181	CO dehydrogenase/acetyl-CoA synthase complex subunit epsilon [Thaumarchaeota archaeon RBG_16_49_8]	K00195	cdhB; acetyl-CoA decarbonylase/synthase complex subunit epsilon
	Bathyarchaeota_NP77.nr.ko.anno:PBSW01000052.1_1	KON30654	72.335	394	0	627	acetyl-CoA decarbonylase/synthase complex subunit alpha [miscellaneous Crenarchaeota group-15 archaeon DG-45]	K00192	cdhA; acetyl-CoA decarbonylase/synthase complex subunit alpha [EC:1.2.7.4]
	Bathyarchaeota_palsa_986.nr.ko.anno:PKYH01000046.1_34	PDM26654	64.246	179	2.83e-77	237	CO dehydrogenase/acetyl-CoA synthase complex subunit epsilon [Candidatus Bathyarchaeota archaeon B24-2]	K00195	cdhB; acetyl-CoA decarbonylase/synthase complex subunit epsilon
	Bathyarchaeota_palsa_986.nr.ko.anno:PKYH01000046.1_35	KON32187	85.584	770	0	1401	acetyl-CoA decarbonylase/synthase complex subunit alpha [miscellaneous Crenarchaeota group-1 archaeon SG8-32-3]	K00192	cdhA; acetyl-CoA decarbonylase/synthase complex subunit alpha [EC:1.2.7.4]
	Bathyarchaeota_palsa_989.nr.ko.anno:PLYI01000120.1_95	PDM26654	57.542	179	1.33e-69	218	CO dehydrogenase/acetyl-CoA synthase complex subunit epsilon [Candidatus Bathyarchaeota archaeon B24-2]	K00195	cdhB; acetyl-CoA decarbonylase/synthase complex subunit epsilon
	Bathyarchaeota_palsa_989.nr.ko.anno:PLYI01000120.1_96	KON32187	77.143	770	0	1273	acetyl-CoA decarbonylase/synthase complex subunit alpha [miscellaneous Crenarchaeota group-1 archaeon SG8-32-3]	K00192	cdhA; acetyl-CoA decarbonylase/synthase complex subunit alpha [EC:1.2.7.4]
	Bathyarchaeota_RBG_13_38_9.nr.ko.anno:gi|1083054629|gb|MEZD01000009.1|_50	OGD54524	100	770	0	1584	CO dehydrogenase/acetyl-CoA synthase complex subunit epsilon [Candidatus Bathyarchaeota archaeon RBG_13_38_9]	K00192	cdhA; acetyl-CoA decarbonylase/synthase complex subunit alpha [EC:1.2.7.4]
	Bathyarchaeota_RBG_13_60_20.nr.ko.anno:gi|1083052809|gb|MEZG01000068.1|_37	OGD52793	100	177	4.52e-127	363	CO dehydrogenase/acetyl-CoA synthase complex subunit epsilon [Candidatus Bathyarchaeota archaeon RBG_13_60_20]	K00195	cdhB; acetyl-CoA decarbonylase/synthase complex subunit epsilon
	Bathyarchaeota_RBG_13_60_20.nr.ko.anno:gi|1083052809|gb|MEZG01000068.1|_38	OGD52777	100	781	0	1612	CO dehydrogenase/acetyl-CoA synthase complex subunit epsilon [Candidatus Bathyarchaeota archaeon RBG_13_60_20]	K00192	cdhA; acetyl-CoA decarbonylase/synthase complex subunit alpha [EC:1.2.7.4]
	Bathyarchaeota_TCS64.nr.ko.anno:gi|1001835342|gb|LSCO01000122.1|_1	OGD52777	71.191	781	0	1202	CO dehydrogenase/acetyl-CoA synthase complex subunit epsilon [Candidatus Bathyarchaeota archaeon RBG_13_60_20]	K00192	cdhA; acetyl-CoA decarbonylase/synthase complex subunit alpha [EC:1.2.7.4]
	Bathyarchaeota_TCS64.nr.ko.anno:gi|1001835342|gb|LSCO01000122.1|_2	OGD52793	55.056	178	2.06e-59	192	CO dehydrogenase/acetyl-CoA synthase complex subunit epsilon [Candidatus Bathyarchaeota archaeon RBG_13_60_20]	K00195	cdhB; acetyl-CoA decarbonylase/synthase complex subunit epsilon
	Bathyarchaeota_UBA233.nr.ko.anno:DAZI01000065.1_52	KPV65085	78.46	766	0	1261	Acetyl-CoA decarbonylase/synthase complex subunit alpha 2 [Candidatus Bathyarchaeota archaeon BA1]	K00192	cdhA; acetyl-CoA decarbonylase/synthase complex subunit alpha [EC:1.2.7.4]
	Bathyarchaeota_UBA233.nr.ko.anno:DAZI01000065.1_53	KPV65074	60.335	179	1.28e-76	236	Acetyl-CoA decarbonylase/synthase complex subunit epsilon [Candidatus Bathyarchaeota archaeon BA1]	K00195	cdhB; acetyl-CoA decarbonylase/synthase complex subunit epsilon
	Bathyarchaeota_UBA589.nr.ko.anno:DAEP01000124.1_10	KPV62189	100	406	0	832	Acetyl-CoA decarbonylase/synthase complex subunit alpha 2 [Candidatus Bathyarchaeota archaeon BA2]	K00192	cdhA; acetyl-CoA decarbonylase/synthase complex subunit alpha [EC:1.2.7.4]
	Bathyarchaeota_UBA589.nr.ko.anno:DAEP01000124.1_8	KPV62190	99.441	179	1.12e-127	365	Acetyl-CoA decarbonylase/synthase complex subunit epsilon [Candidatus Bathyarchaeota archaeon BA2]	K00195	cdhB; acetyl-CoA decarbonylase/synthase complex subunit epsilon
	Bathyarchaeota_UBA589.nr.ko.anno:DAEP01000124.1_9	KPV62189	97.289	332	0	668	Acetyl-CoA decarbonylase/synthase complex subunit alpha 2 [Candidatus Bathyarchaeota archaeon BA2]	K00192	cdhA; acetyl-CoA decarbonylase/synthase complex subunit alpha [EC:1.2.7.4]
	MCG_group-15_DG-45.nr.ko.anno:gi|921070106|gb|LFWZ01000025.1|_15	KON30654	99.871	776	0	1585	acetyl-CoA decarbonylase/synthase complex subunit alpha [miscellaneous Crenarchaeota group-15 archaeon DG-45]	K00192	cdhA; acetyl-CoA decarbonylase/synthase complex subunit alpha [EC:1.2.7.4]
	MCG_group-15_DG-45.nr.ko.anno:gi|921070106|gb|LFWZ01000025.1|_16	OGD52793	62.209	172	2.49e-69	217	CO dehydrogenase/acetyl-CoA synthase complex subunit epsilon [Candidatus Bathyarchaeota archaeon RBG_13_60_20]	K00195	cdhB; acetyl-CoA decarbonylase/synthase complex subunit epsilon
	MCG_group-1_SG8-32-1.nr.ko.anno:gi|921068940|gb|LFWU01000150.1|_2	KON29612	100	181	1.53e-131	374	carbon monoxide dehydrogenase [miscellaneous Crenarchaeota group-1 archaeon SG8-32-1]	K00195	cdhB; acetyl-CoA decarbonylase/synthase complex subunit epsilon
	MCG_group-1_SG8-32-1.nr.ko.anno:gi|921072009|gb|LFWU01000070.1|_10	KON32354	100	489	0	1006	acetyl-CoA decarbonylase/synthase complex subunit alpha, partial [miscellaneous Crenarchaeota group-1 archaeon SG8-32-1]	K00192	cdhA; acetyl-CoA decarbonylase/synthase complex subunit alpha [EC:1.2.7.4]
	MCG_group-1_SG8-32-3.nr.ko.anno:gi|921071816|gb|LFWV01000009.1|_13	PDM26654	60.894	179	2.98e-76	234	CO dehydrogenase/acetyl-CoA synthase complex subunit epsilon [Candidatus Bathyarchaeota archaeon B24-2]	K00195	cdhB; acetyl-CoA decarbonylase/synthase complex subunit epsilon
	MCG_group-1_SG8-32-3.nr.ko.anno:gi|921071816|gb|LFWV01000009.1|_14	KON32187	100	770	0	1589	acetyl-CoA decarbonylase/synthase complex subunit alpha [miscellaneous Crenarchaeota group-1 archaeon SG8-32-3]	K00192	cdhA; acetyl-CoA decarbonylase/synthase complex subunit alpha [EC:1.2.7.4]
	MCG_group-6_AD8_1.nr.ko.anno:gi|921074244|gb|LFWW01000002.1|_62	PDM26654	60.894	179	1.05e-77	238	CO dehydrogenase/acetyl-CoA synthase complex subunit epsilon [Candidatus Bathyarchaeota archaeon B24-2]	K00195	cdhB; acetyl-CoA decarbonylase/synthase complex subunit epsilon
	MCG_group-6_AD8_1.nr.ko.anno:gi|921074244|gb|LFWW01000002.1|_63	KON34459	100	772	0	1588	acetyl-CoA decarbonylase/synthase complex subunit alpha [miscellaneous Crenarchaeota group-6 archaeon AD8-1]	K00192	cdhA; acetyl-CoA decarbonylase/synthase complex subunit alpha [EC:1.2.7.4]
	MCG_SMTZ-80.nr.ko.anno:gi|921066563|gb|LFWY01000023.1|_1	KON27388	100	471	0	966	acetyl-CoA decarbonylase/synthase complex subunit alpha, partial [miscellaneous Crenarchaeota group archaeon SMTZ-80]	K00192	cdhA; acetyl-CoA decarbonylase/synthase complex subunit alpha [EC:1.2.7.4]
	MF-10.3.final.annotation:NODE_22_length_55341_cov_19.797318_16	KON32183.1	90	180	2.53e-120	346	hypothetical protein AC478_01030 [miscellaneous Crenarchaeota group-1 archaeon SG8-32-3]	K00195	cdhB; acetyl-CoA decarbonylase/synthase complex subunit epsilon	0.172652
	MF-10.3.final.annotation:NODE_22_length_55341_cov_19.797318_17	KON32187.1	81.688	770	0	1348	acetyl-CoA decarbonylase/synthase complex subunit alpha [miscellaneous Crenarchaeota group-1 archaeon SG8-32-3]	K00192	cdhA; acetyl-CoA decarbonylase/synthase complex subunit alpha [EC:1.2.7.4]	0.339825
	MF-10.5.5.11.1.24.final.annotation:NODE_222_length_15368_cov_11.505134_7	OGD54524.1	96.461	763	0	1520	CO dehydrogenase/acetyl-CoA synthase complex subunit epsilon [Candidatus Bathyarchaeota archaeon RBG_13_38_9]	K00192	cdhA; acetyl-CoA decarbonylase/synthase complex subunit alpha [EC:1.2.7.4]	0.0163827
	MF-10.5.5.11.1.24.final.annotation:NODE_2421_length_3439_cov_7.193337_2	OLS21234.1	56.354	181	7.6e-73	226	Acetyl-CoA decarbonylase/synthase complex subunit epsilon 2 [Candidatus Thorarchaeota archaeon AB_25]	K00195	cdhB; acetyl-CoA decarbonylase/synthase complex subunit epsilon	0
	MF-4.2.1.10.12.7.final.annotation:NODE_3410_length_2788_cov_9.439690_1	KON30510.1	70.742	458	0	691	acetyl-CoA decarbonylase/synthase complex subunit alpha [miscellaneous Crenarchaeota group archaeon SMTZ1-55]	K00192	cdhA; acetyl-CoA decarbonylase/synthase complex subunit alpha [EC:1.2.7.4]	0.0644756
	MF-4.7.5.8.final.annotation:NODE_471_length_9063_cov_2.380592_8	KON34459.1	97.968	689	0	1395	acetyl-CoA decarbonylase/synthase complex subunit alpha [miscellaneous Crenarchaeota group-6 archaeon AD8-1]	K00192	cdhA; acetyl-CoA decarbonylase/synthase complex subunit alpha [EC:1.2.7.4]	0
	MF-6.8.11.21.final.annotation:NODE_3732_length_2648_cov_3.248152_2	KON30648.1	69.54	174	1.96e-72	225	hypothetical protein AC482_03380 [miscellaneous Crenarchaeota group-15 archaeon DG-45]	K00195	cdhB; acetyl-CoA decarbonylase/synthase complex subunit epsilon	0
	MF-6.8.11.21.final.annotation:NODE_3732_length_2648_cov_3.248152_3	OGD52777.1	86.577	298	0	546	CO dehydrogenase/acetyl-CoA synthase complex subunit epsilon [Candidatus Bathyarchaeota archaeon RBG_13_60_20]	K00192	cdhA; acetyl-CoA decarbonylase/synthase complex subunit alpha [EC:1.2.7.4]	0.0833333
	MF-9.11.final.annotation:NODE_674_length_7356_cov_7.538123_8	KON34459.1	80.749	187	4.15e-108	335	acetyl-CoA decarbonylase/synthase complex subunit alpha [miscellaneous Crenarchaeota group-6 archaeon AD8-1]	K00192	cdhA; acetyl-CoA decarbonylase/synthase complex subunit alpha [EC:1.2.7.4]	0.120647
	QMXC01000000.nr.ko.anno:QMXC01000047.1_2	OYT47430.1	65.6	180	7.3e-65	256.1	CO dehydrogenase/acetyl-CoA synthase complex subunit epsilon [Candidatus Bathyarchaeota archaeon ex4484_231]	K00195	cdhB; acetyl-CoA decarbonylase/synthase complex subunit epsilon
	QMXC01000000.nr.ko.anno:QMXC01000047.1_3	PDM26655.1	86.2	777	0	1325.8	CO dehydrogenase/acetyl-CoA synthase complex subunit epsilon [Candidatus Bathyarchaeota archaeon B24-2]	K00192	cdhA; acetyl-CoA decarbonylase/synthase complex subunit alpha [EC:1.2.7.4]
	QMXD01000000.nr.ko.anno:QMXD01000033.1_8	KPV62189.1	66.9	779	0	1106.7	Acetyl-CoA decarbonylase/synthase complex subunit alpha 2 [Candidatus Bathyarchaeota archaeon BA2]	K00192	cdhA; acetyl-CoA decarbonylase/synthase complex subunit alpha [EC:1.2.7.4]
	QMXE01000000.nr.ko.anno:QMXE01000049.1_10	OYT47430.1	65.3	176	4.6e-67	263.5	CO dehydrogenase/acetyl-CoA synthase complex subunit epsilon [Candidatus Bathyarchaeota archaeon ex4484_231]	K00195	cdhB; acetyl-CoA decarbonylase/synthase complex subunit epsilon
	QMXE01000000.nr.ko.anno:QMXE01000049.1_9	KYH41259.1	81.4	780	0	1244.6	acetyl-CoA decarbonylase/synthase complex subunit alpha [Candidatus Bathyarchaeota archaeon B63]	K00192	cdhA; acetyl-CoA decarbonylase/synthase complex subunit alpha [EC:1.2.7.4]
	QMXG01000000.nr.ko.anno:QMXG01000098.1_2	OGD52793.1	74	173	2.9e-69	270.8	CO dehydrogenase/acetyl-CoA synthase complex subunit epsilon [Candidatus Bathyarchaeota archaeon RBG_13_60_20]	K00195	cdhB; acetyl-CoA decarbonylase/synthase complex subunit epsilon
	QMXG01000000.nr.ko.anno:QMXG01000154.1_3	OGD52793.1	64.2	176	4.6e-54	220.3	CO dehydrogenase/acetyl-CoA synthase complex subunit epsilon [Candidatus Bathyarchaeota archaeon RBG_13_60_20]	K00195	cdhB; acetyl-CoA decarbonylase/synthase complex subunit epsilon
	QMXG01000000.nr.ko.anno:QMXG01000250.1_1	KON30654.1	74.5	495	7.1e-203	716.1	acetyl-CoA decarbonylase/synthase complex subunit alpha [miscellaneous Crenarchaeota group-15 archaeon DG-45]	K00192	cdhA; acetyl-CoA decarbonylase/synthase complex subunit alpha [EC:1.2.7.4]
	QMXH01000000.nr.ko.anno:QMXH01000049.1_6	PDM26655.1	99.6	779	0	1511.5	CO dehydrogenase/acetyl-CoA synthase complex subunit epsilon [Candidatus Bathyarchaeota archaeon B24-2]	K00192	cdhA; acetyl-CoA decarbonylase/synthase complex subunit alpha [EC:1.2.7.4]
	QMXH01000000.nr.ko.anno:QMXH01000049.1_7	PDM26654.1	95.9	148	5.8e-76	292.7	CO dehydrogenase/acetyl-CoA synthase complex subunit epsilon [Candidatus Bathyarchaeota archaeon B24-2]	K00195	cdhB; acetyl-CoA decarbonylase/synthase complex subunit epsilon
	QMXK01000000.nr.ko.anno:QMXK01000026.1_1	KYH36488.1	84.2	266	8.1e-137	495.7	acetyl-CoA decarbonylase/synthase complex subunit alpha, partial [Candidatus Bathyarchaeota archaeon B25]	K00192	cdhA; acetyl-CoA decarbonylase/synthase complex subunit alpha [EC:1.2.7.4]
	QMXK01000000.nr.ko.anno:QMXK01000026.1_2	KYH36489.1	78.7	183	6.9e-79	302.8	acetyl-CoA synthase subunit epsilon [Candidatus Bathyarchaeota archaeon B25]	K00195	cdhB; acetyl-CoA decarbonylase/synthase complex subunit epsilon
	QMXM01000000.nr.ko.anno:QMXM01000069.1_1	KPV62189.1	63.6	624	1.2e-239	838.6	Acetyl-CoA decarbonylase/synthase complex subunit alpha 2 [Candidatus Bathyarchaeota archaeon BA2]	K00192	cdhA; acetyl-CoA decarbonylase/synthase complex subunit alpha [EC:1.2.7.4]
	QMXO01000000.nr.ko.anno:QMXO01000120.1_6	PDM26655.1	75.8	219	1.5e-96	361.7	CO dehydrogenase/acetyl-CoA synthase complex subunit epsilon [Candidatus Bathyarchaeota archaeon B24-2]	K00192	cdhA; acetyl-CoA decarbonylase/synthase complex subunit alpha [EC:1.2.7.4]
	QMXO01000000.nr.ko.anno:QMXO01000214.1_3	KPV65074.1	50.8	181	9.7e-46	192.6	Acetyl-CoA decarbonylase/synthase complex subunit epsilon [Candidatus Bathyarchaeota archaeon BA1]	K00195	cdhB; acetyl-CoA decarbonylase/synthase complex subunit epsilon
	QMXP01000000.nr.ko.anno:QMXP01000218.1_4	OYT51044.1	81.1	180	2.1e-80	307.8	CO dehydrogenase/acetyl-CoA synthase complex subunit epsilon [Candidatus Bathyarchaeota archaeon ex4484_135]	K00195	cdhB; acetyl-CoA decarbonylase/synthase complex subunit epsilon
	QMXQ01000000.nr.ko.anno:QMXQ01000045.1_8	KON30654.1	87.5	775	0	1337.4	acetyl-CoA decarbonylase/synthase complex subunit alpha [miscellaneous Crenarchaeota group-15 archaeon DG-45]	K00192	cdhA; acetyl-CoA decarbonylase/synthase complex subunit alpha [EC:1.2.7.4]
	QMXQ01000000.nr.ko.anno:QMXQ01000045.1_9	OGD52793.1	59.3	177	1.3e-53	218.8	CO dehydrogenase/acetyl-CoA synthase complex subunit epsilon [Candidatus Bathyarchaeota archaeon RBG_13_60_20]	K00195	cdhB; acetyl-CoA decarbonylase/synthase complex subunit epsilon
	QMXR01000000.nr.ko.anno:QMXR01000221.1_2	OYT51044.1	76.1	180	2.1e-75	291.2	CO dehydrogenase/acetyl-CoA synthase complex subunit epsilon [Candidatus Bathyarchaeota archaeon ex4484_135]	K00195	cdhB; acetyl-CoA decarbonylase/synthase complex subunit epsilon
	QMXU01000000.nr.ko.anno:QMXU01000048.1_5	KYH36488.1	99.4	721	0	1436	acetyl-CoA decarbonylase/synthase complex subunit alpha, partial [Candidatus Bathyarchaeota archaeon B25]	K00192	cdhA; acetyl-CoA decarbonylase/synthase complex subunit alpha [EC:1.2.7.4]
	QMXX01000000.nr.ko.anno:QMXX01000033.1_1	PDM26655.1	85.1	770	0	1303.5	CO dehydrogenase/acetyl-CoA synthase complex subunit epsilon [Candidatus Bathyarchaeota archaeon B24-2]	K00192	cdhA; acetyl-CoA decarbonylase/synthase complex subunit alpha [EC:1.2.7.4]
	QMXX01000000.nr.ko.anno:QMXX01000033.1_2	PDM26654.1	71.7	180	9.9e-70	272.3	CO dehydrogenase/acetyl-CoA synthase complex subunit epsilon [Candidatus Bathyarchaeota archaeon B24-2]	K00195	cdhB; acetyl-CoA decarbonylase/synthase complex subunit epsilon
	QMXY01000000.nr.ko.anno:QMXY01000352.1_1	PCN50444.1	77.2	668	3.7e-295	1023.1	CO dehydrogenase/acetyl-CoA synthase complex subunit epsilon [Candidatus Geothermarchaeota archaeon ex4572_27]	K00192	cdhA; acetyl-CoA decarbonylase/synthase complex subunit alpha [EC:1.2.7.4]
	QMXY01000000.nr.ko.anno:QMXY01000352.1_2	OYT30144.1	51.8	168	1.1e-44	189.1	CO dehydrogenase/acetyl-CoA synthase complex subunit epsilon [Thermofilum sp. ex4484_82]	K00195	cdhB; acetyl-CoA decarbonylase/synthase complex subunit epsilon
	QMYB01000000.nr.ko.anno:QMYB01000007.1_28	OYT47430.1	47.8	178	4.2e-41	177.2	CO dehydrogenase/acetyl-CoA synthase complex subunit epsilon [Candidatus Bathyarchaeota archaeon ex4484_231]	K00195	cdhB; acetyl-CoA decarbonylase/synthase complex subunit epsilon
	QMYB01000000.nr.ko.anno:QMYB01000007.1_29	KYH37445.1	99.7	782	0	1507.3	acetyl-CoA decarbonylase/synthase complex subunit alpha [Candidatus Bathyarchaeota archaeon B24]	K00192	cdhA; acetyl-CoA decarbonylase/synthase complex subunit alpha [EC:1.2.7.4]
	QMYC01000000.nr.ko.anno:QMYC01000073.1_9	OYT47430.1	47.8	178	2.9e-42	181	CO dehydrogenase/acetyl-CoA synthase complex subunit epsilon [Candidatus Bathyarchaeota archaeon ex4484_231]	K00195	cdhB; acetyl-CoA decarbonylase/synthase complex subunit epsilon
	QMYC01000000.nr.ko.anno:QMYC01000257.1_6	PDM26655.1	97.4	231	7.5e-131	475.7	CO dehydrogenase/acetyl-CoA synthase complex subunit epsilon [Candidatus Bathyarchaeota archaeon B24-2]	K00192	cdhA; acetyl-CoA decarbonylase/synthase complex subunit alpha [EC:1.2.7.4]
	QMYD01000000.nr.ko.anno:QMYD01000014.1_7	KYH36489.1	83.7	184	2.8e-88	334	acetyl-CoA synthase subunit epsilon [Candidatus Bathyarchaeota archaeon B25]	K00195	cdhB; acetyl-CoA decarbonylase/synthase complex subunit epsilon
	QMYD01000000.nr.ko.anno:QMYD01000014.1_8	KYH36488.1	90.2	721	0	1323.1	acetyl-CoA decarbonylase/synthase complex subunit alpha, partial [Candidatus Bathyarchaeota archaeon B25]	K00192	cdhA; acetyl-CoA decarbonylase/synthase complex subunit alpha [EC:1.2.7.4]
	QMYE01000000.nr.ko.anno:QMYE01000006.1_2	OYT47430.1	64.4	180	4.7e-64	253.4	CO dehydrogenase/acetyl-CoA synthase complex subunit epsilon [Candidatus Bathyarchaeota archaeon ex4484_231]	K00195	cdhB; acetyl-CoA decarbonylase/synthase complex subunit epsilon
	QMYE01000000.nr.ko.anno:QMYE01000006.1_3	PDM26655.1	86.4	777	0	1328.2	CO dehydrogenase/acetyl-CoA synthase complex subunit epsilon [Candidatus Bathyarchaeota archaeon B24-2]	K00192	cdhA; acetyl-CoA decarbonylase/synthase complex subunit alpha [EC:1.2.7.4]
	QMYF01000000.nr.ko.anno:QMYF01000035.1_1	KYH36488.1	87.7	644	0	1151.3	acetyl-CoA decarbonylase/synthase complex subunit alpha, partial [Candidatus Bathyarchaeota archaeon B25]	K00192	cdhA; acetyl-CoA decarbonylase/synthase complex subunit alpha [EC:1.2.7.4]
	QMYG01000000.nr.ko.anno:QMYG01000026.1_5	KPV65074.1	67.6	179	4.6e-67	263.5	Acetyl-CoA decarbonylase/synthase complex subunit epsilon [Candidatus Bathyarchaeota archaeon BA1]	K00195	cdhB; acetyl-CoA decarbonylase/synthase complex subunit epsilon
	QMYG01000000.nr.ko.anno:QMYG01000026.1_6	PDM26655.1	77.2	768	0	1214.5	CO dehydrogenase/acetyl-CoA synthase complex subunit epsilon [Candidatus Bathyarchaeota archaeon B24-2]	K00192	cdhA; acetyl-CoA decarbonylase/synthase complex subunit alpha [EC:1.2.7.4]
	QMYH01000000.nr.ko.anno:QMYH01000085.1_1	KYH36488.1	84.7	378	1.7e-193	684.9	acetyl-CoA decarbonylase/synthase complex subunit alpha, partial [Candidatus Bathyarchaeota archaeon B25]	K00192	cdhA; acetyl-CoA decarbonylase/synthase complex subunit alpha [EC:1.2.7.4]
	QMYH01000000.nr.ko.anno:QMYH01000089.1_3	KYH36489.1	79.2	183	1.8e-79	304.7	acetyl-CoA synthase subunit epsilon [Candidatus Bathyarchaeota archaeon B25]	K00195	cdhB; acetyl-CoA decarbonylase/synthase complex subunit epsilon
	QMYI01000000.nr.ko.anno:QMYI01000025.1_2	PDM26654.1	55.7	176	2.5e-52	214.5	CO dehydrogenase/acetyl-CoA synthase complex subunit epsilon [Candidatus Bathyarchaeota archaeon B24-2]	K00195	cdhB; acetyl-CoA decarbonylase/synthase complex subunit epsilon
	QMYI01000000.nr.ko.anno:QMYI01000043.1_1	KON30654.1	75.8	776	0	1182.5	acetyl-CoA decarbonylase/synthase complex subunit alpha [miscellaneous Crenarchaeota group-15 archaeon DG-45]	K00192	cdhA; acetyl-CoA decarbonylase/synthase complex subunit alpha [EC:1.2.7.4]
	QMYK01000000.nr.ko.anno:QMYK01000059.1_2	KYH36489.1	87.5	184	2.3e-90	340.9	acetyl-CoA synthase subunit epsilon [Candidatus Bathyarchaeota archaeon B25]	K00195	cdhB; acetyl-CoA decarbonylase/synthase complex subunit epsilon
	QMYK01000000.nr.ko.anno:QMYK01000059.1_3	KYH36488.1	88.8	721	0	1306.2	acetyl-CoA decarbonylase/synthase complex subunit alpha, partial [Candidatus Bathyarchaeota archaeon B25]	K00192	cdhA; acetyl-CoA decarbonylase/synthase complex subunit alpha [EC:1.2.7.4]
	QMYL01000000.nr.ko.anno:QMYL01000055.1_8	KYH42257.1	86	215	1.7e-105	391.3	acetyl-CoA decarbonylase/synthase complex subunit alpha, partial [Candidatus Bathyarchaeota archaeon B26-1]	K00192	cdhA; acetyl-CoA decarbonylase/synthase complex subunit alpha [EC:1.2.7.4]
	QMYM01000000.nr.ko.anno:QMYM01000021.1_2	OYT51044.1	77.2	180	2.7e-75	290.8	CO dehydrogenase/acetyl-CoA synthase complex subunit epsilon [Candidatus Bathyarchaeota archaeon ex4484_135]	K00195	cdhB; acetyl-CoA decarbonylase/synthase complex subunit epsilon
	QMYM01000000.nr.ko.anno:QMYM01000097.1_3	OYT52935.1	91.5	775	0	1365.1	CO dehydrogenase/acetyl-CoA synthase complex subunit epsilon [Candidatus Bathyarchaeota archaeon ex4484_135]	K00192	cdhA; acetyl-CoA decarbonylase/synthase complex subunit alpha [EC:1.2.7.4]
	QMYN01000000.nr.ko.anno:QMYN01000125.1_1	KYH40968.1	87.3	331	2.6e-169	604	acetyl-CoA decarbonylase/synthase complex subunit alpha, partial [Candidatus Bathyarchaeota archaeon B26-2]	K00192	cdhA; acetyl-CoA decarbonylase/synthase complex subunit alpha [EC:1.2.7.4]
	QMYO01000000.nr.ko.anno:QMYO01000001.1_13	KPV65074.1	69.3	179	5.6e-65	256.5	Acetyl-CoA decarbonylase/synthase complex subunit epsilon [Candidatus Bathyarchaeota archaeon BA1]	K00195	cdhB; acetyl-CoA decarbonylase/synthase complex subunit epsilon
	QMYO01000000.nr.ko.anno:QMYO01000001.1_14	KPV62189.1	76.1	785	0	1257.7	Acetyl-CoA decarbonylase/synthase complex subunit alpha 2 [Candidatus Bathyarchaeota archaeon BA2]	K00192	cdhA; acetyl-CoA decarbonylase/synthase complex subunit alpha [EC:1.2.7.4]
	QYYE01000000.nr.ko.anno:QYYE01000001.1_22	PDM26654.1	57	179	4.9e-53	216.9	CO dehydrogenase/acetyl-CoA synthase complex subunit epsilon [Candidatus Bathyarchaeota archaeon B24-2]	K00195	cdhB; acetyl-CoA decarbonylase/synthase complex subunit epsilon
	QYYE01000000.nr.ko.anno:QYYE01000001.1_23	KON32187.1	75.6	770	0	1150.6	acetyl-CoA decarbonylase/synthase complex subunit alpha [miscellaneous Crenarchaeota group-1 archaeon SG8-32-3]	K00192	cdhA; acetyl-CoA decarbonylase/synthase complex subunit alpha [EC:1.2.7.4]
Trimethylamine_degradation
mttB/mtbB	Bathyarchaeota_B23.nr.ko.anno:gi|1007510961|gb|LUCA01000008.1|_13	OYT30380	45.975	472	1.52e-150	447	hypothetical protein B6U94_06945 [Thermofilum sp. ex4484_79]	K14083	mttB; trimethylamine---corrinoid protein Co-methyltransferase [EC:2.1.1.250]
	Bathyarchaeota_B23.nr.ko.anno:gi|1007511333|gb|LUCA01000001.1|_31	KYH39426	100	218	1.45e-146	416	Trimethylamine methyltransferase corrinoid protein [Candidatus Bathyarchaeota archaeon B23]	-	-
	Bathyarchaeota_B23.nr.ko.anno:gi|1007511333|gb|LUCA01000001.1|_32	KUO51073	41.042	480	2.78e-130	395	hypothetical protein APF76_16390 [Desulfitibacter sp. BRH_c19]	K14083	mttB; trimethylamine---corrinoid protein Co-methyltransferase [EC:2.1.1.250]
	Bathyarchaeota_B26-1.nr.ko.anno:gi|1007510808|gb|LUCD01000101.1|_1	WP_013782320	27.917	480	2.42e-39	158	trimethylamine methyltransferase [Mahella australiensis]	K14083	mttB; trimethylamine---corrinoid protein Co-methyltransferase [EC:2.1.1.250]
	Bathyarchaeota_BA1.nr.ko.anno:gi|939571670|gb|LIHJ01000088.1|_11	KPV61612	100	155	8.05e-107	310	Dimethylamine corrinoid protein [Candidatus Bathyarchaeota archaeon BA1]	K00548	metH, MTR; 5-methyltetrahydrofolate--homocysteine methyltransferase [EC:2.1.1.13]
	Bathyarchaeota_BA1.nr.ko.anno:gi|939574512|gb|LIHJ01000038.1|_24	KPV64367	100	218	2.79e-154	435	Dimethylamine corrinoid protein [Candidatus Bathyarchaeota archaeon BA1]	K00548	metH, MTR; 5-methyltetrahydrofolate--homocysteine methyltransferase [EC:2.1.1.13]
	Bathyarchaeota_ex4484_135.nr.ko.anno:NJEJ01000031.1_6	KPL18293	48.233	481	1.31e-158	468	hypothetical protein AMJ92_08615 [candidate division Zixibacteria bacterium SM23_81]	K14083	mttB; trimethylamine---corrinoid protein Co-methyltransferase [EC:2.1.1.250]
	Bathyarchaeota_ex4484_135.nr.ko.anno:NJEJ01000031.1_7	KYH39426	69.585	217	6.08e-90	272	Trimethylamine methyltransferase corrinoid protein [Candidatus Bathyarchaeota archaeon B23]	K00548	metH, MTR; 5-methyltetrahydrofolate--homocysteine methyltransferase [EC:2.1.1.13]
	Bathyarchaeota_ex4484_231.nr.ko.anno:NJDZ01000055.1_3	OLS31111	38.947	475	1.65e-125	384	Trimethylamine methyltransferase MttB [Candidatus Heimdallarchaeota archaeon AB_125]	-	-
	Bathyarchaeota_JdFR-10_de.nr.ko.anno:MTLX01000024.1_15	WP_042686907	53.271	214	1.04e-65	211	dimethylamine corrinoid protein 3 [Methermicoccus shengliensis]	K00548	metH, MTR; 5-methyltetrahydrofolate--homocysteine methyltransferase [EC:2.1.1.13]
	Bathyarchaeota_JdFR-10_de.nr.ko.anno:MTLX01000024.1_16	WP_042686911	59.202	326	3.74e-131	386	trimethylamine--corrinoid methyltransferase [Methermicoccus shengliensis]	-	-
	Bathyarchaeota_JdFR-10_de.nr.ko.anno:MTLX01000024.1_17	WP_084174142	57.246	138	6.91e-47	157	trimethylamine--corrinoid methyltransferase [Methermicoccus shengliensis]	-	-
	Bathyarchaeota_JdFR-10_de.nr.ko.anno:MTLX01000024.1_24	WP_080936368	55.66	106	5.09e-33	120	dimethylamine methyltransferase [Methanosarcina mazei]	-	-
	Bathyarchaeota_JdFR-10_de.nr.ko.anno:MTLX01000024.1_25	OUJ19071	59.49	353	8.77e-151	437	Trimethylamine methyltransferase MtbB [Methanonatronarchaeum thermophilum]	-	-
	Bathyarchaeota_JdFR-10_de.nr.ko.anno:MTLX01000024.1_8	WP_042686889	60.829	217	7.81e-78	241	dimethylamine methyltransferase [Methermicoccus shengliensis]	-	-
	Bathyarchaeota_JdFR-10_de.nr.ko.anno:MTLX01000039.1_38	KUK32442	38.661	463	2e-112	349	Trimethylamine methyltransferase [Thermoanaerobacterales bacterium 50_218]	-	-
	Bathyarchaeota_JdFR-10_de.nr.ko.anno:MTLX01000042.1_105	PKP61237	31.44	493	3.65e-61	217	trimethylamine methyltransferase [Candidatus Atribacteria bacterium HGW-Atribacteria-1]	-	-
	Bathyarchaeota_JdFR-10_de.nr.ko.anno:MTLX01000042.1_86	KPJ87478	44.805	308	1.17e-76	251	hypothetical protein AMS17_08405 [Spirochaetes bacterium DG_61]	K14083	mttB; trimethylamine---corrinoid protein Co-methyltransferase [EC:2.1.1.250]
	Bathyarchaeota_JdFR-10_de.nr.ko.anno:MTLX01000050.1_19	WP_048063682	58.824	102	1.21e-37	131	dimethylamine methyltransferase [Methanococcoides burtonii]	-	-
	Bathyarchaeota_JdFR-10_de.nr.ko.anno:MTLX01000050.1_20	OUJ19071	48.324	358	2.59e-110	335	Trimethylamine methyltransferase MtbB [Methanonatronarchaeum thermophilum]	-	-
	Bathyarchaeota_JdFR-11.nr.ko.anno:MTLY01000002.1_118	KPJ87478	44.805	308	1.17e-76	251	hypothetical protein AMS17_08405 [Spirochaetes bacterium DG_61]	K14083	mttB; trimethylamine---corrinoid protein Co-methyltransferase [EC:2.1.1.250]
	Bathyarchaeota_JdFR-11.nr.ko.anno:MTLY01000002.1_99	PKP61237	31.44	493	3.65e-61	217	trimethylamine methyltransferase [Candidatus Atribacteria bacterium HGW-Atribacteria-1]	-	-
	Bathyarchaeota_JdFR-11.nr.ko.anno:MTLY01000003.1_84	OUJ19071	48.324	358	2.59e-110	335	Trimethylamine methyltransferase MtbB [Methanonatronarchaeum thermophilum]	-	-
	Bathyarchaeota_JdFR-11.nr.ko.anno:MTLY01000003.1_85	WP_048063682	58.824	102	1.21e-37	131	dimethylamine methyltransferase [Methanococcoides burtonii]	-	-
	Bathyarchaeota_JdFR-11.nr.ko.anno:MTLY01000008.1_137	KUK32442	38.661	463	2e-112	349	Trimethylamine methyltransferase [Thermoanaerobacterales bacterium 50_218]	-	-
	Bathyarchaeota_JdFR-11.nr.ko.anno:MTLY01000008.1_160	WP_042686889	60.829	217	7.81e-78	241	dimethylamine methyltransferase [Methermicoccus shengliensis]	-	-
	Bathyarchaeota_JdFR-11.nr.ko.anno:MTLY01000008.1_167	WP_042686907	53.271	214	1.04e-65	211	dimethylamine corrinoid protein 3 [Methermicoccus shengliensis]	K00548	metH, MTR; 5-methyltetrahydrofolate--homocysteine methyltransferase [EC:2.1.1.13]
	Bathyarchaeota_JdFR-11.nr.ko.anno:MTLY01000008.1_168	WP_042686911	59.202	326	3.74e-131	386	trimethylamine--corrinoid methyltransferase [Methermicoccus shengliensis]	-	-
	Bathyarchaeota_JdFR-11.nr.ko.anno:MTLY01000008.1_169	WP_084174142	57.246	138	6.91e-47	157	trimethylamine--corrinoid methyltransferase [Methermicoccus shengliensis]	-	-
	Bathyarchaeota_JdFR-11.nr.ko.anno:MTLY01000008.1_176	WP_080936368	55.66	106	5.09e-33	120	dimethylamine methyltransferase [Methanosarcina mazei]	-	-
	Bathyarchaeota_JdFR-11.nr.ko.anno:MTLY01000008.1_177	OUJ19071	59.49	353	8.77e-151	437	Trimethylamine methyltransferase MtbB [Methanonatronarchaeum thermophilum]	-	-
	Bathyarchaeota_RBG_13_38_9.nr.ko.anno:gi|1083055037|gb|MEZD01000001.1|_42	WP_084666544	46.398	472	1.71e-147	439	trimethylamine methyltransferase [Thermanaeromonas toyohensis]	K14083	mttB; trimethylamine---corrinoid protein Co-methyltransferase [EC:2.1.1.250]
	Bathyarchaeota_RBG_16_57_9.nr.ko.anno:gi|1083048051|gb|MEZI01000008.1|_10	OQY08093	36.756	487	3.32e-99	315	hypothetical protein B6I22_01785 [Desulfobacteraceae bacterium 4572_123]	K14083	mttB; trimethylamine---corrinoid protein Co-methyltransferase [EC:2.1.1.250]
	Bathyarchaeota_UBA233.nr.ko.anno:DAZI01000031.1_2	KYH39426	56.075	214	8.24e-74	231	Trimethylamine methyltransferase corrinoid protein [Candidatus Bathyarchaeota archaeon B23]	K00548	metH, MTR; 5-methyltetrahydrofolate--homocysteine methyltransferase [EC:2.1.1.13]
	MCG_SMTZ-80.nr.ko.anno:gi|921068050|gb|LFWY01000001.1|_21	OGS52099	33.406	461	2.08e-81	269	hypothetical protein A3K75_02155 [Euryarchaeota archaeon RBG_13_61_15]	K14083	mttB; trimethylamine---corrinoid protein Co-methyltransferase [EC:2.1.1.250]
	MF-10.5.5.11.1.24.final.annotation:NODE_440_length_9520_cov_14.986021_3	OGD54961.1	93.235	473	0	919	hypothetical protein A3K80_02020 [Candidatus Bathyarchaeota archaeon RBG_13_38_9]	K14083	mttB; trimethylamine---corrinoid protein Co-methyltransferase [EC:2.1.1.250]	0.0263713
	MF-4.2.1.10.12.7.final.annotation:NODE_37_length_42055_cov_14.120206_23	OGS45114.1	62.062	485	0	656	hypothetical protein A3K76_05975 [Euryarchaeota archaeon RBG_13_57_23]	K14083	mttB; trimethylamine---corrinoid protein Co-methyltransferase [EC:2.1.1.250]	0.128601
	MF-4.4.10.23.1.6.final.annotation:NODE_4986_length_2217_cov_13.015888_1	KUK32442.1	42.857	364	2e-96	304	Trimethylamine methyltransferase [Thermoanaerobacterales bacterium 50_218]	K14083	mttB; trimethylamine---corrinoid protein Co-methyltransferase [EC:2.1.1.250]	0
	MF-4.4.10.23.1.6.final.annotation:NODE_4986_length_2217_cov_13.015888_2	KYH39426.1	56.19	210	7.09e-72	226	Trimethylamine methyltransferase corrinoid protein [Candidatus Bathyarchaeota archaeon B23]	-	-	0.0576037
	MF-4.4.10.23.1.6.final.annotation:NODE_5704_length_2050_cov_11.276229_6	SJZ69123.1	51.111	135	4.78e-35	135	trimethylamine---corrinoid protein Co-methyltransferase [Selenihalanaerobacter shriftii]	K14083	mttB; trimethylamine---corrinoid protein Co-methyltransferase [EC:2.1.1.250]	0
	MF-6.8.11.21.final.annotation:NODE_8055_length_1648_cov_5.732018_2	KYH39063.1	62.924	472	0	636	hypothetical protein AYL28_001560 [Candidatus Bathyarchaeota archaeon B23]	K14083	mttB; trimethylamine---corrinoid protein Co-methyltransferase [EC:2.1.1.250]	0
	QMXC01000000.nr.ko.anno:QMXC01000002.1_23	OLS31111.1	40.5	422	1.6e-88	336.3	Trimethylamine methyltransferase MttB [Candidatus Heimdallarchaeota archaeon AB_125]	-	-
	QMXC01000000.nr.ko.anno:QMXC01000054.1_6	WP_084666544.1	39.4	472	8.3e-84	320.5	trimethylamine methyltransferase [Thermanaeromonas toyohensis]	K14083	mttB; trimethylamine---corrinoid protein Co-methyltransferase [EC:2.1.1.250]
	QMXC01000000.nr.ko.anno:QMXC01000054.1_7	KYH39426.1	58.2	213	1.5e-59	238.8	Trimethylamine methyltransferase corrinoid protein [Candidatus Bathyarchaeota archaeon B23]	K00548	metH, MTR; 5-methyltetrahydrofolate--homocysteine methyltransferase [EC:2.1.1.13]
	QMXC01000000.nr.ko.anno:QMXC01000201.1_1	GAK59624.1	50.5	463	2.9e-124	454.9	trimethylamine methyltransferase [Candidatus Vecturithrix granuli]	-	-
	QMXD01000000.nr.ko.anno:QMXD01000039.1_6	KYH39426.1	42	219	3.4e-40	174.5	Trimethylamine methyltransferase corrinoid protein [Candidatus Bathyarchaeota archaeon B23]	K00548	metH, MTR; 5-methyltetrahydrofolate--homocysteine methyltransferase [EC:2.1.1.13]
	QMXD01000000.nr.ko.anno:QMXD01000039.1_7	KUK32442.1	34.1	466	1e-60	243.8	Trimethylamine methyltransferase [Thermoanaerobacterales bacterium 50_218]	K14083	mttB; trimethylamine---corrinoid protein Co-methyltransferase [EC:2.1.1.250]
	QMXF01000000.nr.ko.anno:QMXF01000256.1_2	KUO50992.1	50	82	6.8e-12	79.3	trimethylamine methyltransferase [Desulfitibacter sp. BRH_c19]	-	-
	QMXF01000000.nr.ko.anno:QMXF01000256.1_3	WP_084666544.1	48.4	339	3e-91	344.7	trimethylamine methyltransferase [Thermanaeromonas toyohensis]	K14083	mttB; trimethylamine---corrinoid protein Co-methyltransferase [EC:2.1.1.250]
	QMXG01000000.nr.ko.anno:QMXG01000089.1_2	WP_073030173.1	34.6	494	5.4e-62	248.1	trimethylamine methyltransferase [Desulfosporosinus lacus]	-	-
	QMXG01000000.nr.ko.anno:QMXG01000089.1_3	KYH39426.1	55.8	208	6e-53	216.9	Trimethylamine methyltransferase corrinoid protein [Candidatus Bathyarchaeota archaeon B23]	K00548	metH, MTR; 5-methyltetrahydrofolate--homocysteine methyltransferase [EC:2.1.1.13]
	QMXG01000000.nr.ko.anno:QMXG01000121.1_1	OLS22616.1	35.1	148	1.9e-18	101.7	Trimethylamine methyltransferase MttB [Candidatus Heimdallarchaeota archaeon LC_3]	-	-
	QMXG01000000.nr.ko.anno:QMXG01000121.1_2	KYH39426.1	68.7	211	4.1e-70	273.9	Trimethylamine methyltransferase corrinoid protein [Candidatus Bathyarchaeota archaeon B23]	-	-
	QMXO01000000.nr.ko.anno:QMXO01000027.1_1	KYH39426.1	90.6	138	1.9e-60	241.1	Trimethylamine methyltransferase corrinoid protein [Candidatus Bathyarchaeota archaeon B23]	-	-
	QMXO01000000.nr.ko.anno:QMXO01000027.1_2	WP_009623406.1	49.3	67	2e-06	60.8	trimethylamine methyltransferase [Desulfosporosinus sp. OT]	-	-
	QMXO01000000.nr.ko.anno:QMXO01000027.1_3	KUK32442.1	34.5	412	1.2e-62	250	Trimethylamine methyltransferase [Thermoanaerobacterales bacterium 50_218]	K14083	mttB; trimethylamine---corrinoid protein Co-methyltransferase [EC:2.1.1.250]
	QMXO01000000.nr.ko.anno:QMXO01000090.1_3	WP_048040699.1	50.7	213	1.5e-48	202.2	dimethylamine corrinoid protein 3 [Methanosarcina mazei]	K00548	metH, MTR; 5-methyltetrahydrofolate--homocysteine methyltransferase [EC:2.1.1.13]
	QMXO01000000.nr.ko.anno:QMXO01000233.1_4	KYH39426.1	95.1	103	2.9e-42	180.3	Trimethylamine methyltransferase corrinoid protein [Candidatus Bathyarchaeota archaeon B23]	-	-
	QMXO01000000.nr.ko.anno:QMXO01000238.1_1	KYH39426.1	88.6	114	4.4e-47	196.4	Trimethylamine methyltransferase corrinoid protein [Candidatus Bathyarchaeota archaeon B23]	-	-
	QMXO01000000.nr.ko.anno:QMXO01000249.1_1	WP_027366121.1	25.4	209	6.7e-14	87	trimethylamine methyltransferase [Desulfotomaculum alcoholivorax]	-	-
	QMXQ01000000.nr.ko.anno:QMXQ01000119.1_3	KYH39426.1	75.7	218	2.5e-83	317.8	Trimethylamine methyltransferase corrinoid protein [Candidatus Bathyarchaeota archaeon B23]	-	-
	QMXQ01000000.nr.ko.anno:QMXQ01000119.1_4	OLS31111.1	42.7	466	9.9e-109	403.3	Trimethylamine methyltransferase MttB [Candidatus Heimdallarchaeota archaeon AB_125]	-	-
	QMXU01000000.nr.ko.anno:QMXU01000042.1_4	KUK32442.1	40.3	464	1.2e-90	343.2	Trimethylamine methyltransferase [Thermoanaerobacterales bacterium 50_218]	K14083	mttB; trimethylamine---corrinoid protein Co-methyltransferase [EC:2.1.1.250]
	QMXW01000000.nr.ko.anno:QMXW01000136.1_4	KUK32442.1	34.4	352	9.8e-53	216.9	Trimethylamine methyltransferase [Thermoanaerobacterales bacterium 50_218]	K14083	mttB; trimethylamine---corrinoid protein Co-methyltransferase [EC:2.1.1.250]
	QMXW01000000.nr.ko.anno:QMXW01000210.1_1	WP_084666546.1	36.6	391	3.9e-58	235	trimethylamine methyltransferase [Thermanaeromonas toyohensis]	-	-
	QMXW01000000.nr.ko.anno:QMXW01000290.1_2	KYH39426.1	91.7	217	1.9e-99	371.3	Trimethylamine methyltransferase corrinoid protein [Candidatus Bathyarchaeota archaeon B23]	-	-
	QMXW01000000.nr.ko.anno:QMXW01000290.1_3	KPK70278.1	41.6	380	4.7e-77	297.7	hypothetical protein AMJ82_03455 [candidate division TA06 bacterium SM23_40]	K14083	mttB; trimethylamine---corrinoid protein Co-methyltransferase [EC:2.1.1.250]
	QMYC01000000.nr.ko.anno:QMYC01000363.1_2	OLS31111.1	41.1	467	7.7e-93	350.5	Trimethylamine methyltransferase MttB [Candidatus Heimdallarchaeota archaeon AB_125]	-	-
	QMYE01000000.nr.ko.anno:QMYE01000027.1_3	KPV62157.1	55.6	207	2.7e-50	208	Trimethylamine corrinoid protein [Candidatus Bathyarchaeota archaeon BA1]	K00548	metH, MTR; 5-methyltetrahydrofolate--homocysteine methyltransferase [EC:2.1.1.13]
	QMYE01000000.nr.ko.anno:QMYE01000080.1_2	OLS31111.1	40.3	422	4.4e-88	334.7	Trimethylamine methyltransferase MttB [Candidatus Heimdallarchaeota archaeon AB_125]	-	-
	QMYE01000000.nr.ko.anno:QMYE01000107.1_2	WP_084666544.1	39.6	472	4.9e-84	321.2	trimethylamine methyltransferase [Thermanaeromonas toyohensis]	K14083	mttB; trimethylamine---corrinoid protein Co-methyltransferase [EC:2.1.1.250]
	QMYJ01000000.nr.ko.anno:QMYJ01000118.1_1	WP_013897774.1	43.9	214	7.9e-48	199.9	dimethylamine corrinoid protein 3 [Methanosalsum zhilinae]	K00548	metH, MTR; 5-methyltetrahydrofolate--homocysteine methyltransferase [EC:2.1.1.13]
	QMYL01000000.nr.ko.anno:QMYL01000100.1_2	WP_028309276.1	42.9	91	5.4e-11	76.3	trimethylamine methyltransferase [Desulfitibacter alkalitolerans]	-	-
	QMYM01000000.nr.ko.anno:QMYM01000005.1_5	OLS31111.1	43.3	480	2.5e-107	398.7	Trimethylamine methyltransferase MttB [Candidatus Heimdallarchaeota archaeon AB_125]	K14083	mttB; trimethylamine---corrinoid protein Co-methyltransferase [EC:2.1.1.250]
	QMYM01000000.nr.ko.anno:QMYM01000005.1_6	KYH39426.1	67.4	215	4.7e-74	287	Trimethylamine methyltransferase corrinoid protein [Candidatus Bathyarchaeota archaeon B23]	-	-
	QMYO01000000.nr.ko.anno:QMYO01000052.1_11	SJZ69123.1	39.8	465	1.1e-91	346.7	trimethylamine---corrinoid protein Co-methyltransferase [Selenihalanaerobacter shriftii]	-	-
	QMYO01000000.nr.ko.anno:QMYO01000055.1_8	WP_014186626.1	42.2	109	3e-13	84	trimethylamine methyltransferase [Desulfosporosinus orientis]	-	-
	QMYO01000000.nr.ko.anno:QMYO01000058.1_1	SCM78573.1	43.9	132	2.1e-24	121.3	Trimethylamine methyltransferase [uncultured Sporomusa sp.]	-	-
	QMYO01000000.nr.ko.anno:QMYO01000058.1_2	SCM78574.1	37.2	293	1.3e-42	183	Trimethylamine methyltransferase [uncultured Sporomusa sp.]	-	-
	QMYO01000000.nr.ko.anno:QMYO01000112.1_4	AKB13118.1	51.4	220	3.3e-51	211.1	Dimethylamine methyltransferase corrinoid protein [Methanosarcina thermophila TM-1]	-	-
	QMYO01000000.nr.ko.anno:QMYO01000151.1_3	KUK32442.1	38.9	471	1.6e-85	326.2	Trimethylamine methyltransferase [Thermoanaerobacterales bacterium 50_218]	-	-
	QMYO01000000.nr.ko.anno:QMYO01000151.1_4	KYH39426.1	56	209	1.5e-56	228.8	Trimethylamine methyltransferase corrinoid protein [Candidatus Bathyarchaeota archaeon B23]	K00548	metH, MTR; 5-methyltetrahydrofolate--homocysteine methyltransferase [EC:2.1.1.13]
	QMYO01000000.nr.ko.anno:QMYO01000201.1_2	KUK32442.1	43.5	439	5.6e-99	370.9	Trimethylamine methyltransferase [Thermoanaerobacterales bacterium 50_218]	K14083	mttB; trimethylamine---corrinoid protein Co-methyltransferase [EC:2.1.1.250]
	QMYO01000000.nr.ko.anno:QMYO01000201.1_3	WP_070370239.1	38.3	470	3.2e-91	345.1	trimethylamine--corrinoid methyltransferase [Acetobacterium wieringae]	K14083	mttB; trimethylamine---corrinoid protein Co-methyltransferase [EC:2.1.1.250]
	QMYO01000000.nr.ko.anno:QMYO01000208.1_3	SJZ69123.1	36	455	1.9e-83	319.3	trimethylamine---corrinoid protein Co-methyltransferase [Selenihalanaerobacter shriftii]	-	-
	QMYO01000000.nr.ko.anno:QMYO01000215.1_5	SCM78573.1	42.4	139	4.9e-24	120.2	Trimethylamine methyltransferase [uncultured Sporomusa sp.]	-	-
	QMYO01000000.nr.ko.anno:QMYO01000268.1_5	WP_073030173.1	41.5	106	2e-17	97.8	trimethylamine methyltransferase [Desulfosporosinus lacus]	-	-
	QMYO01000000.nr.ko.anno:QMYO01000286.1_2	OLS31774.1	42.9	475	1.8e-105	392.5	Trimethylamine methyltransferase MttB [Candidatus Thorarchaeota archaeon AB_25]	-	-
	QMYO01000000.nr.ko.anno:QMYO01000316.1_5	KUK37124.1	51.7	209	2.1e-55	224.9	Trimethylamine corrinoid protein 1 [Thermacetogenium phaeum]	K00548	metH, MTR; 5-methyltetrahydrofolate--homocysteine methyltransferase [EC:2.1.1.13]
	QMYO01000000.nr.ko.anno:QMYO01000465.1_2	AFV12934.1	37.3	311	1.1e-42	183.3	trimethylamine methyltransferase MttB [Thermacetogenium phaeum DSM 12270]	-	-
	QMYO01000000.nr.ko.anno:QMYO01000469.1_1	SMD11386.1	38.2	225	1.5e-30	142.5	trimethylamine---corrinoid protein Co-methyltransferase [Desulfobacterium vacuolatum DSM 3385]	-	-
	QMYO01000000.nr.ko.anno:QMYO01000489.1_1	SJZ69123.1	36	469	2.5e-80	308.9	trimethylamine---corrinoid protein Co-methyltransferase [Selenihalanaerobacter shriftii]	-	-
	QMYO01000000.nr.ko.anno:QMYO01000507.1_3	SCM78574.1	38.3	303	2.2e-45	192.2	Trimethylamine methyltransferase [uncultured Sporomusa sp.]	-	-
	QMYQ01000000.nr.ko.anno:QMYQ01000002.1_1	PKP61237.1	44.6	83	3.2e-10	73.6	trimethylamine methyltransferase [Candidatus Atribacteria bacterium HGW-Atribacteria-1]	-	-
	QMYQ01000000.nr.ko.anno:QMYQ01000580.1_1	WP_015491832.1	30.7	127	1.7e-07	65.1	trimethylamine--corrinoid methyltransferase [Thermoplasmatales archaeon BRNA1]	-	-
	QMYQ01000000.nr.ko.anno:QMYQ01000580.1_2	KUK32442.1	34.3	467	3.1e-68	268.9	Trimethylamine methyltransferase [Thermoanaerobacterales bacterium 50_218]	K14083	mttB; trimethylamine---corrinoid protein Co-methyltransferase [EC:2.1.1.250]
mtmB	Bathyarchaeota_JdFR-10_de.nr.ko.anno:MTLX01000001.1_1	WP_044664014	53.333	45	3.11e-06	51.2	monomethylamine:corrinoid methyltransferase [Syntrophaceticus schinkii]	-	-
	Bathyarchaeota_JdFR-10_de.nr.ko.anno:MTLX01000024.1_10	KUK04202	74.299	214	5.91e-110	323	Monomethylamine:corrinoid methyltransferase [Euryarchaeota archaeon 55_53]	-	-
	Bathyarchaeota_JdFR-10_de.nr.ko.anno:MTLX01000024.1_33	OZC17937	36.264	455	1.72e-102	322	monomethylamine methyltransferase MtmB [Sporomusa silvacetica DSM 10669]	-	-
	Bathyarchaeota_JdFR-10_de.nr.ko.anno:MTLX01000024.1_9	KUK04201	63	200	4.17e-86	261	Monomethylamine methyltransferase MtmB [Euryarchaeota archaeon 55_53]	-	-
	Bathyarchaeota_JdFR-10_de.nr.ko.anno:MTLX01000034.1_4	WP_014425895	35.635	449	2.19e-76	254	monomethylamine:corrinoid methyltransferase [Selenomonas ruminantium]	-	-
	Bathyarchaeota_JdFR-10_de.nr.ko.anno:MTLX01000050.1_17	OZC17937	33.7	454	3.36e-85	278	monomethylamine methyltransferase MtmB [Sporomusa silvacetica DSM 10669]	-	-
	Bathyarchaeota_JdFR-11.nr.ko.anno:MTLY01000003.1_87	OZC17937	33.7	454	3.36e-85	278	monomethylamine methyltransferase MtmB [Sporomusa silvacetica DSM 10669]	-	-
	Bathyarchaeota_JdFR-11.nr.ko.anno:MTLY01000004.1_1	WP_014425895	35.635	449	2.19e-76	254	monomethylamine:corrinoid methyltransferase [Selenomonas ruminantium]	-	-
	Bathyarchaeota_JdFR-11.nr.ko.anno:MTLY01000007.1_1	WP_044664014	53.333	45	3.11e-06	51.2	monomethylamine:corrinoid methyltransferase [Syntrophaceticus schinkii]	-	-
	Bathyarchaeota_JdFR-11.nr.ko.anno:MTLY01000008.1_161	KUK04201	63	200	4.17e-86	261	Monomethylamine methyltransferase MtmB [Euryarchaeota archaeon 55_53]	-	-
	Bathyarchaeota_JdFR-11.nr.ko.anno:MTLY01000008.1_162	KUK04202	74.299	214	5.91e-110	323	Monomethylamine:corrinoid methyltransferase [Euryarchaeota archaeon 55_53]	-	-
	Bathyarchaeota_JdFR-11.nr.ko.anno:MTLY01000008.1_185	OZC17937	36.264	455	1.72e-102	322	monomethylamine methyltransferase MtmB [Sporomusa silvacetica DSM 10669]	-	-
	Bathyarchaeota_RBG_13_52_12.nr.ko.anno:gi|1083056832|gb|MEZF01000076.1|_1	WP_092589881	34.389	442	5.47e-78	258	monomethylamine:corrinoid methyltransferase [Acidaminobacter hydrogenoformans]	-	-
	Bathyarchaeota_RBG_16_57_9.nr.ko.anno:gi|1083045808|gb|MEZI01000034.1|_12	WP_054936430	46.944	360	2.07e-105	326	monomethylamine:corrinoid methyltransferase [Moorella glycerini]	-	-
	Bathyarchaeota_RBG_16_57_9.nr.ko.anno:gi|1083045808|gb|MEZI01000034.1|_14	WP_092589881	39.224	464	6.09e-103	324	monomethylamine:corrinoid methyltransferase [Acidaminobacter hydrogenoformans]	-	-
	Bathyarchaeota_RBG_16_57_9.nr.ko.anno:gi|1083045808|gb|MEZI01000034.1|_15	WP_092589881	42.529	174	1.16e-37	145	monomethylamine:corrinoid methyltransferase [Acidaminobacter hydrogenoformans]	-	-
	Bathyarchaeota_RBG_16_57_9.nr.ko.anno:gi|1083045808|gb|MEZI01000034.1|_16	WP_092589881	40.909	66	1.29e-06	53.9	monomethylamine:corrinoid methyltransferase [Acidaminobacter hydrogenoformans]	-	-
	MF-4.4.10.23.1.6.final.annotation:NODE_426_length_9805_cov_7.119038_1	WP_054936430.1	54.486	457	6.78e-180	520	monomethylamine:corrinoid methyltransferase [Moorella glycerini]	-	-	0.33524
	QMXG01000000.nr.ko.anno:QMXG01000030.1_6	WP_084288221.1	29.9	304	7.2e-28	134	monomethylamine:corrinoid methyltransferase [Desulfovermiculus halophilus]	-	-
	QMXO01000000.nr.ko.anno:QMXO01000090.1_2	WP_084288221.1	35.5	459	1.5e-74	289.7	monomethylamine:corrinoid methyltransferase [Desulfovermiculus halophilus]	-	-
	QMYJ01000000.nr.ko.anno:QMYJ01000038.1_5	WP_054936430.1	37	419	3.8e-76	295	monomethylamine:corrinoid methyltransferase [Moorella glycerini]	-	-
	QMYJ01000000.nr.ko.anno:QMYJ01000047.1_1	WP_054936431.1	40.8	476	5.4e-83	317.8	monomethylamine:corrinoid methyltransferase [Moorella glycerini]	-	-
	QMYJ01000000.nr.ko.anno:QMYJ01000105.1_1	WP_054936430.1	34.9	415	5.8e-62	247.7	monomethylamine:corrinoid methyltransferase [Moorella glycerini]	-	-
	QMYJ01000000.nr.ko.anno:QMYJ01000116.1_2	WP_054936430.1	57.8	455	2.6e-151	544.7	monomethylamine:corrinoid methyltransferase [Moorella glycerini]	-	-
	QMYJ01000000.nr.ko.anno:QMYJ01000118.1_2	WP_054936430.1	30.2	500	1.9e-46	196.4	monomethylamine:corrinoid methyltransferase [Moorella glycerini]	-	-
	QMYJ01000000.nr.ko.anno:QMYJ01000188.1_4	WP_054936430.1	32.4	491	1.7e-60	243	monomethylamine:corrinoid methyltransferase [Moorella glycerini]	-	-
	QMYJ01000000.nr.ko.anno:QMYJ01000189.1_1	WP_054936430.1	55	340	8.3e-102	379.8	monomethylamine:corrinoid methyltransferase [Moorella glycerini]	-	-
	QMYJ01000000.nr.ko.anno:QMYJ01000285.1_3	WP_054936430.1	51.6	335	4.9e-94	354	monomethylamine:corrinoid methyltransferase [Moorella glycerini]	-	-
	QMYJ01000000.nr.ko.anno:QMYJ01000332.1_1	WP_054936430.1	37.7	483	7.6e-85	323.9	monomethylamine:corrinoid methyltransferase [Moorella glycerini]	-	-
	QMYJ01000000.nr.ko.anno:QMYJ01000395.1_5	WP_054936430.1	48.2	83	5.4e-15	89.4	monomethylamine:corrinoid methyltransferase [Moorella glycerini]	-	-
	QMYO01000000.nr.ko.anno:QMYO01000112.1_3	WP_092215955.1	34.3	455	1.4e-72	283.1	monomethylamine:corrinoid methyltransferase [Desulfoluna spongiiphila]	-	-
	QMYO01000000.nr.ko.anno:QMYO01000112.1_5	WP_092215955.1	38.9	455	2.3e-83	318.9	monomethylamine:corrinoid methyltransferase [Desulfoluna spongiiphila]	-	-
mtr	Bathyarchaeota_B23.nr.ko.anno:gi|1007510961|gb|LUCA01000008.1|_15	KYH39065	100	298	0	590	tetrahydromethanopterin S-methyltransferase subunit H [Candidatus Bathyarchaeota archaeon B23]	-	-
	Bathyarchaeota_B24.nr.ko.anno:gi|1007509392|gb|LUCB01000005.1|_74	KYH37649	100	302	0	617	tetrahydromethanopterin S-methyltransferase subunit H [Candidatus Bathyarchaeota archaeon B24]	K00584	mtrH; tetrahydromethanopterin S-methyltransferase subunit H [EC:2.1.1.86]
	Bathyarchaeota_B24.nr.ko.anno:gi|1007509746|gb|LUCB01000002.1|_46	KYH37965	100	305	0	624	tetrahydromethanopterin S-methyltransferase subunit H [Candidatus Bathyarchaeota archaeon B24]	K00584	mtrH; tetrahydromethanopterin S-methyltransferase subunit H [EC:2.1.1.86]
	Bathyarchaeota_B25.nr.ko.anno:gi|1007510014|gb|LUCC01000033.1|_1	KYH38188	100	301	0	602	tetrahydromethanopterin S-methyltransferase subunit E [Candidatus Bathyarchaeota archaeon B25]	K00581	mtrE; tetrahydromethanopterin S-methyltransferase subunit E [EC:2.1.1.86]
	Bathyarchaeota_B25.nr.ko.anno:gi|1007510014|gb|LUCC01000033.1|_2	KYH38189	100	246	7.54e-170	477	tetrahydromethanopterin S-methyltransferase subunit D [Candidatus Bathyarchaeota archaeon B25]	K00580	mtrD; tetrahydromethanopterin S-methyltransferase subunit D [EC:2.1.1.86]
	Bathyarchaeota_B25.nr.ko.anno:gi|1007510014|gb|LUCC01000033.1|_3	KYH38190	100	265	0	516	tetrahydromethanopterin S-methyltransferase subunit C [Candidatus Bathyarchaeota archaeon B25]	K00579	mtrC; tetrahydromethanopterin S-methyltransferase subunit C [EC:2.1.1.86]
	Bathyarchaeota_B25.nr.ko.anno:gi|1007510014|gb|LUCC01000033.1|_4	KYH38191	100	112	5.55e-74	223	tetrahydromethanopterin S-methyltransferase subunit B [Candidatus Bathyarchaeota archaeon B25]	-	-
	Bathyarchaeota_B25.nr.ko.anno:gi|1007510014|gb|LUCC01000033.1|_5	KYH38192	100	257	0	512	tetrahydromethanopterin S-methyltransferase, subunit A and F [Candidatus Bathyarchaeota archaeon B25]	K00577	mtrA; tetrahydromethanopterin S-methyltransferase subunit A [EC:2.1.1.86]
	Bathyarchaeota_B25.nr.ko.anno:gi|1007510014|gb|LUCC01000033.1|_6	KYH38193	100	76	8.46e-46	149	tetrahydromethanopterin S-methyltransferase subunit A [Candidatus Bathyarchaeota archaeon B25]	-	-
	Bathyarchaeota_B25.nr.ko.anno:gi|1007510014|gb|LUCC01000033.1|_7	KYH38194	100	76	4.19e-46	150	tetrahydromethanopterin S-methyltransferase, subunit G [Candidatus Bathyarchaeota archaeon B25]	-	-
	Bathyarchaeota_B25.nr.ko.anno:gi|1007510014|gb|LUCC01000033.1|_8	KYH38195	100	315	0	646	tetrahydromethanopterin S-methyltransferase subunit H [Candidatus Bathyarchaeota archaeon B25]	K00584	mtrH; tetrahydromethanopterin S-methyltransferase subunit H [EC:2.1.1.86]
	Bathyarchaeota_B26-1.nr.ko.anno:gi|1007510210|gb|LUCD01000118.1|_4	KYH38365	100	301	0	608	tetrahydromethanopterin S-methyltransferase subunit H [Candidatus Bathyarchaeota archaeon B26-1]	-	-
	Bathyarchaeota_B26-2.nr.ko.anno:gi|1007513481|gb|LUCE01000012.1|_5	KYH41372	100	132	1.11e-89	265	tetrahydromethanopterin S-methyltransferase subunit H [Candidatus Bathyarchaeota archaeon B26-2]	-	-
	Bathyarchaeota_B26-2.nr.ko.anno:gi|1007513481|gb|LUCE01000012.1|_6	KYH41373	100	121	1.18e-81	243	tetrahydromethanopterin S-methyltransferase subunit H [Candidatus Bathyarchaeota archaeon B26-2]	K00584	mtrH; tetrahydromethanopterin S-methyltransferase subunit H [EC:2.1.1.86]
	Bathyarchaeota_B63.nr.ko.anno:gi|1007513959|gb|LUCF01000032.1|_1	KYH41828	100	173	4.07e-121	347	tetrahydromethanopterin S-methyltransferase subunit H, partial [Candidatus Bathyarchaeota archaeon B63]	-	-
	Bathyarchaeota_B63.nr.ko.anno:gi|1007514898|gb|LUCF01000008.1|_1	KYH42713	100	199	4.27e-138	392	tetrahydromethanopterin S-methyltransferase subunit H, partial [Candidatus Bathyarchaeota archaeon B63]	-	-
	Bathyarchaeota_B63.nr.ko.anno:gi|1007515019|gb|LUCF01000002.1|_10	KYH42834	100	309	0	628	tetrahydromethanopterin S-methyltransferase subunit H [Candidatus Bathyarchaeota archaeon B63]	K00584	mtrH; tetrahydromethanopterin S-methyltransferase subunit H [EC:2.1.1.86]
	Bathyarchaeota_BA1.nr.ko.anno:gi|939572187|gb|LIHJ01000084.1|_39	KPV62155	100	350	0	726	Tetrahydromethanopterin S-methyltransferase subunit H [Candidatus Bathyarchaeota archaeon BA1]	-	-
	Bathyarchaeota_BA1.nr.ko.anno:gi|939572737|gb|LIHJ01000072.1|_39	PIU29323	44.444	63	2.02e-12	69.3	tetrahydromethanopterin S-methyltransferase subunit A [Actinobacteria bacterium CG08_land_8_20_14_0_20_35_9]	-	-
	Bathyarchaeota_BA1.nr.ko.anno:gi|939574512|gb|LIHJ01000038.1|_25	KPV64368	100	305	0	617	Tetrahydromethanopterin S-methyltransferase subunit H [Candidatus Bathyarchaeota archaeon BA1]	K00584	mtrH; tetrahydromethanopterin S-methyltransferase subunit H [EC:2.1.1.86]
	Bathyarchaeota_BA1.nr.ko.anno:gi|939575092|gb|LIHJ01000026.1|_56	KPV64965	100	131	4.85e-91	268	Tetrahydromethanopterin S-methyltransferase subunit H [Candidatus Bathyarchaeota archaeon BA1]	-	-
	Bathyarchaeota_Bin-L-1.nr.ko.anno:PIXT01000004.1_11	WP_071907577	41.587	315	3.31e-78	249	tetrahydromethanopterin S-methyltransferase subunit H [Methanobacterium congolense]	K00584	mtrH; tetrahydromethanopterin S-methyltransferase subunit H [EC:2.1.1.86]
	Bathyarchaeota_Bin-L-2.nr.ko.anno:PIXS01000092.1_2	WP_071907577	40.317	315	1.13e-74	240	tetrahydromethanopterin S-methyltransferase subunit H [Methanobacterium congolense]	K00584	mtrH; tetrahydromethanopterin S-methyltransferase subunit H [EC:2.1.1.86]
	Bathyarchaeota_ex4484_135.nr.ko.anno:NJEJ01000052.1_3	OYT51307	100	299	0	606	tetrahydromethanopterin S-methyltransferase subunit H [Candidatus Bathyarchaeota archaeon ex4484_135]	-	-
	Bathyarchaeota_ex4484_231.nr.ko.anno:NJDZ01000055.1_2	OYT48414	100	305	0	620	tetrahydromethanopterin S-methyltransferase subunit H [Candidatus Bathyarchaeota archaeon ex4484_231]	K00584	mtrH; tetrahydromethanopterin S-methyltransferase subunit H [EC:2.1.1.86]
	Bathyarchaeota_ex4484_231.nr.ko.anno:NJDZ01000066.1_3	OYT48005	100	311	0	634	tetrahydromethanopterin S-methyltransferase subunit H [Candidatus Bathyarchaeota archaeon ex4484_231]	K00584	mtrH; tetrahydromethanopterin S-methyltransferase subunit H [EC:2.1.1.86]
	Bathyarchaeota_ex4484_40.nr.ko.anno:NJDU01000091.1_1	OYT43817	99.664	298	0	605	tetrahydromethanopterin S-methyltransferase subunit H [Candidatus Bathyarchaeota archaeon ex4484_40]	-	-
	Bathyarchaeota_fen_992.nr.ko.anno:PLNS01000007.1_176	WP_071907577	40.777	309	1.5e-72	235	tetrahydromethanopterin S-methyltransferase subunit H [Methanobacterium congolense]	K00584	mtrH; tetrahydromethanopterin S-methyltransferase subunit H [EC:2.1.1.86]
	Bathyarchaeota_fen_993.nr.ko.anno:PLLN01000068.1_17	WP_071907577	40.777	309	1.5e-72	235	tetrahydromethanopterin S-methyltransferase subunit H [Methanobacterium congolense]	K00584	mtrH; tetrahydromethanopterin S-methyltransferase subunit H [EC:2.1.1.86]
	Bathyarchaeota_JdFR-04.nr.ko.anno:MTLR01000063.1_7	OYT48414	74.426	305	7.41e-175	494	tetrahydromethanopterin S-methyltransferase subunit H [Candidatus Bathyarchaeota archaeon ex4484_231]	K00584	mtrH; tetrahydromethanopterin S-methyltransferase subunit H [EC:2.1.1.86]
	Bathyarchaeota_JdFR-10_de.nr.ko.anno:MTLX01000001.1_108	KYH38195	70.833	312	3.9e-170	483	tetrahydromethanopterin S-methyltransferase subunit H [Candidatus Bathyarchaeota archaeon B25]	K00584	mtrH; tetrahydromethanopterin S-methyltransferase subunit H [EC:2.1.1.86]
	Bathyarchaeota_JdFR-10_de.nr.ko.anno:MTLX01000001.1_109	KYH38194	59.74	77	1.61e-23	93.6	tetrahydromethanopterin S-methyltransferase, subunit G [Candidatus Bathyarchaeota archaeon B25]	-	-
	Bathyarchaeota_JdFR-10_de.nr.ko.anno:MTLX01000001.1_110	KYH38193	66.176	68	9.34e-25	96.7	tetrahydromethanopterin S-methyltransferase subunit A [Candidatus Bathyarchaeota archaeon B25]	-	-
	Bathyarchaeota_JdFR-10_de.nr.ko.anno:MTLX01000001.1_111	KYH38192	65.06	249	1.75e-107	320	tetrahydromethanopterin S-methyltransferase, subunit A and F [Candidatus Bathyarchaeota archaeon B25]	K00577	mtrA; tetrahydromethanopterin S-methyltransferase subunit A [EC:2.1.1.86]
	Bathyarchaeota_JdFR-10_de.nr.ko.anno:MTLX01000001.1_112	KYH38191	59.821	112	2.34e-41	141	tetrahydromethanopterin S-methyltransferase subunit B [Candidatus Bathyarchaeota archaeon B25]	-	-
	Bathyarchaeota_JdFR-10_de.nr.ko.anno:MTLX01000001.1_113	KYH38190	62.977	262	4.13e-117	345	tetrahydromethanopterin S-methyltransferase subunit C [Candidatus Bathyarchaeota archaeon B25]	K00579	mtrC; tetrahydromethanopterin S-methyltransferase subunit C [EC:2.1.1.86]
	Bathyarchaeota_JdFR-10_de.nr.ko.anno:MTLX01000001.1_114	KYH38189	67.635	241	3.83e-113	333	tetrahydromethanopterin S-methyltransferase subunit D [Candidatus Bathyarchaeota archaeon B25]	K00580	mtrD; tetrahydromethanopterin S-methyltransferase subunit D [EC:2.1.1.86]
	Bathyarchaeota_JdFR-10_de.nr.ko.anno:MTLX01000001.1_115	KYH38188	70.432	301	1.31e-144	417	tetrahydromethanopterin S-methyltransferase subunit E [Candidatus Bathyarchaeota archaeon B25]	K00581	mtrE; tetrahydromethanopterin S-methyltransferase subunit E [EC:2.1.1.86]
	Bathyarchaeota_JdFR-10_de.nr.ko.anno:MTLX01000052.1_43	OYT51307	51.171	299	1.55e-114	341	tetrahydromethanopterin S-methyltransferase subunit H [Candidatus Bathyarchaeota archaeon ex4484_135]	-	-
	Bathyarchaeota_JdFR-11.nr.ko.anno:MTLY01000007.1_108	KYH38195	70.833	312	3.9e-170	483	tetrahydromethanopterin S-methyltransferase subunit H [Candidatus Bathyarchaeota archaeon B25]	K00584	mtrH; tetrahydromethanopterin S-methyltransferase subunit H [EC:2.1.1.86]
	Bathyarchaeota_JdFR-11.nr.ko.anno:MTLY01000007.1_109	KYH38194	59.74	77	1.61e-23	93.6	tetrahydromethanopterin S-methyltransferase, subunit G [Candidatus Bathyarchaeota archaeon B25]	-	-
	Bathyarchaeota_JdFR-11.nr.ko.anno:MTLY01000007.1_110	KYH38193	66.176	68	9.34e-25	96.7	tetrahydromethanopterin S-methyltransferase subunit A [Candidatus Bathyarchaeota archaeon B25]	-	-
	Bathyarchaeota_JdFR-11.nr.ko.anno:MTLY01000007.1_111	KYH38192	65.06	249	1.75e-107	320	tetrahydromethanopterin S-methyltransferase, subunit A and F [Candidatus Bathyarchaeota archaeon B25]	K00577	mtrA; tetrahydromethanopterin S-methyltransferase subunit A [EC:2.1.1.86]
	Bathyarchaeota_JdFR-11.nr.ko.anno:MTLY01000007.1_112	KYH38191	59.821	112	2.34e-41	141	tetrahydromethanopterin S-methyltransferase subunit B [Candidatus Bathyarchaeota archaeon B25]	-	-
	Bathyarchaeota_JdFR-11.nr.ko.anno:MTLY01000007.1_113	KYH38190	62.977	262	4.13e-117	345	tetrahydromethanopterin S-methyltransferase subunit C [Candidatus Bathyarchaeota archaeon B25]	K00579	mtrC; tetrahydromethanopterin S-methyltransferase subunit C [EC:2.1.1.86]
	Bathyarchaeota_JdFR-11.nr.ko.anno:MTLY01000007.1_114	KYH38189	67.635	241	3.83e-113	333	tetrahydromethanopterin S-methyltransferase subunit D [Candidatus Bathyarchaeota archaeon B25]	K00580	mtrD; tetrahydromethanopterin S-methyltransferase subunit D [EC:2.1.1.86]
	Bathyarchaeota_JdFR-11.nr.ko.anno:MTLY01000007.1_115	KYH38188	70.432	301	1.31e-144	417	tetrahydromethanopterin S-methyltransferase subunit E [Candidatus Bathyarchaeota archaeon B25]	K00581	mtrE; tetrahydromethanopterin S-methyltransferase subunit E [EC:2.1.1.86]
	Bathyarchaeota_JdFR-11.nr.ko.anno:MTLY01000008.1_61	OYT51307	51.171	299	1.55e-114	341	tetrahydromethanopterin S-methyltransferase subunit H [Candidatus Bathyarchaeota archaeon ex4484_135]	-	-
	Bathyarchaeota_NP77.nr.ko.anno:PBSW01000024.1_10	KYH38365	41.935	186	1.47e-45	161	tetrahydromethanopterin S-methyltransferase subunit H [Candidatus Bathyarchaeota archaeon B26-1]	-	-
	Bathyarchaeota_palsa_986.nr.ko.anno:PKYH01000074.1_1	WP_071907577	40.129	309	5.85e-71	231	tetrahydromethanopterin S-methyltransferase subunit H [Methanobacterium congolense]	K00584	mtrH; tetrahydromethanopterin S-methyltransferase subunit H [EC:2.1.1.86]
	Bathyarchaeota_palsa_989.nr.ko.anno:PLYI01000120.1_72	WP_071907577	40.323	310	3.22e-71	231	tetrahydromethanopterin S-methyltransferase subunit H [Methanobacterium congolense]	K00584	mtrH; tetrahydromethanopterin S-methyltransferase subunit H [EC:2.1.1.86]
	Bathyarchaeota_RBG_13_38_9.nr.ko.anno:gi|1083052866|gb|MEZD01000039.1|_219	OGD53054	100	308	0	635	tetrahydromethanopterin S-methyltransferase subunit H [Candidatus Bathyarchaeota archaeon RBG_13_38_9]	K00584	mtrH; tetrahydromethanopterin S-methyltransferase subunit H [EC:2.1.1.86]
	Bathyarchaeota_RBG_16_48_13.nr.ko.anno:gi|1083046010|gb|MEZH01000007.1|_56	KYH37965	39.159	309	5.93e-69	225	tetrahydromethanopterin S-methyltransferase subunit H [Candidatus Bathyarchaeota archaeon B24]	-	-
	Bathyarchaeota_UBA233.nr.ko.anno:DAZI01000069.1_60	OYT48414	78.618	304	0	512	tetrahydromethanopterin S-methyltransferase subunit H [Candidatus Bathyarchaeota archaeon ex4484_231]	K00584	mtrH; tetrahydromethanopterin S-methyltransferase subunit H [EC:2.1.1.86]
	Bathyarchaeota_ZSSED05-1-K9.nr.ko.anno:Ga0191591_126_3	OYT48414	41.042	307	4.78e-73	236	tetrahydromethanopterin S-methyltransferase subunit H [Candidatus Bathyarchaeota archaeon ex4484_231]	K00584	mtrH; tetrahydromethanopterin S-methyltransferase subunit H [EC:2.1.1.86]
	MCG_group-15_DG-45.nr.ko.anno:gi|921068833|gb|LFWZ01000062.1|_2	OYT51307	50.336	298	1.65e-107	323	tetrahydromethanopterin S-methyltransferase subunit H [Candidatus Bathyarchaeota archaeon ex4484_135]	-	-
	MCG_group-1_SG8-32-1.nr.ko.anno:gi|921069204|gb|LFWU01000142.1|_2	WP_071907577	42.54	315	3.46e-79	252	tetrahydromethanopterin S-methyltransferase subunit H [Methanobacterium congolense]	K00584	mtrH; tetrahydromethanopterin S-methyltransferase subunit H [EC:2.1.1.86]
	MCG_group-6_AD8_1.nr.ko.anno:gi|921074244|gb|LFWW01000002.1|_4	OYT48414	41.558	308	1.11e-74	240	tetrahydromethanopterin S-methyltransferase subunit H [Candidatus Bathyarchaeota archaeon ex4484_231]	K00584	mtrH; tetrahydromethanopterin S-methyltransferase subunit H [EC:2.1.1.86]
	MF-10.3.final.annotation:NODE_256_length_13805_cov_18.208115_8	KON34351.1	78.477	302	1.24e-174	494	hypothetical protein AC479_00325 [miscellaneous Crenarchaeota group-6 archaeon AD8-1]	K00584	mtrH; tetrahydromethanopterin S-methyltransferase subunit H [EC:2.1.1.86]	0.610424
	MF-10.5.5.11.1.24.final.annotation:NODE_946_length_6017_cov_11.746970_2	OGD53054.1	97.078	308	0	620	tetrahydromethanopterin S-methyltransferase subunit H [Candidatus Bathyarchaeota archaeon RBG_13_38_9]	K00584	mtrH; tetrahydromethanopterin S-methyltransferase subunit H [EC:2.1.1.86]	0
	MF-4.7.5.8.final.annotation:NODE_6217_length_1943_cov_2.556806_3	KON34351.1	100	303	0	625	hypothetical protein AC479_00325 [miscellaneous Crenarchaeota group-6 archaeon AD8-1]	K00584	mtrH; tetrahydromethanopterin S-methyltransferase subunit H [EC:2.1.1.86]	0
	MF-5.3.1.4.final.annotation:NODE_1460_length_4668_cov_4.061860_4	KON34351.1	80.333	300	1.14e-176	499	hypothetical protein AC479_00325 [miscellaneous Crenarchaeota group-6 archaeon AD8-1]	K00584	mtrH; tetrahydromethanopterin S-methyltransferase subunit H [EC:2.1.1.86]	0.039879
	MF-6.8.11.21.final.annotation:NODE_4597_length_2335_cov_4.211249_1	KYH38365.1	49.329	298	7.25e-98	299	tetrahydromethanopterin S-methyltransferase subunit H [Candidatus Bathyarchaeota archaeon B26-1]	-	-	0.0420875
	MF-9.11.final.annotation:NODE_1114_length_5489_cov_6.451959_3	KON34351.1	70.53	302	2.8e-155	444	hypothetical protein AC479_00325 [miscellaneous Crenarchaeota group-6 archaeon AD8-1]	K00584	mtrH; tetrahydromethanopterin S-methyltransferase subunit H [EC:2.1.1.86]	0.509488
	MF-9.11.final.annotation:NODE_1484_length_4620_cov_7.823245_2	KON34351.1	71.192	302	2.9e-156	447	hypothetical protein AC479_00325 [miscellaneous Crenarchaeota group-6 archaeon AD8-1]	K00584	mtrH; tetrahydromethanopterin S-methyltransferase subunit H [EC:2.1.1.86]	0.155803
	QMXC01000000.nr.ko.anno:QMXC01000002.1_22	OYT48414.1	100	305	7e-169	602.4	tetrahydromethanopterin S-methyltransferase subunit H [Candidatus Bathyarchaeota archaeon ex4484_231]	K00584	mtrH; tetrahydromethanopterin S-methyltransferase subunit H [EC:2.1.1.86]
	QMXD01000000.nr.ko.anno:QMXD01000039.1_5	OGD53054.1	55	307	1.5e-94	355.5	tetrahydromethanopterin S-methyltransferase subunit H [Candidatus Bathyarchaeota archaeon RBG_13_38_9]	-	-
	QMXE01000000.nr.ko.anno:QMXE01000007.1_13	KYH38365.1	62.1	301	9.1e-108	399.4	tetrahydromethanopterin S-methyltransferase subunit H [Candidatus Bathyarchaeota archaeon B26-1]	-	-
	QMXE01000000.nr.ko.anno:QMXE01000065.1_8	KYH42834.1	69.7	304	1.8e-119	438.3	tetrahydromethanopterin S-methyltransferase subunit H [Candidatus Bathyarchaeota archaeon B63]	K00584	mtrH; tetrahydromethanopterin S-methyltransferase subunit H [EC:2.1.1.86]
	QMXF01000000.nr.ko.anno:QMXF01000012.1_7	OYT43817.1	99.3	298	3.5e-165	590.1	tetrahydromethanopterin S-methyltransferase subunit H [Candidatus Bathyarchaeota archaeon ex4484_40]	K00584	mtrH; tetrahydromethanopterin S-methyltransferase subunit H [EC:2.1.1.86]
	QMXF01000000.nr.ko.anno:QMXF01000036.1_2	KYH38365.1	98	301	4.5e-160	573.2	tetrahydromethanopterin S-methyltransferase subunit H [Candidatus Bathyarchaeota archaeon B26-1]	-	-
	QMXH01000000.nr.ko.anno:QMXH01000036.1_2	OYT48414.1	55.9	306	8.8e-95	356.3	tetrahydromethanopterin S-methyltransferase subunit H [Candidatus Bathyarchaeota archaeon ex4484_231]	K00584	mtrH; tetrahydromethanopterin S-methyltransferase subunit H [EC:2.1.1.86]
	QMXH01000000.nr.ko.anno:QMXH01000037.1_7	PDM26008.1	96.3	136	4.5e-67	263.1	tetrahydromethanopterin S-methyltransferase subunit H [Candidatus Bathyarchaeota archaeon B24-2]	-	-
	QMXJ01000000.nr.ko.anno:QMXJ01000390.1_2	KYH38365.1	66.2	299	4.8e-109	403.7	tetrahydromethanopterin S-methyltransferase subunit H [Candidatus Bathyarchaeota archaeon B26-1]	-	-
	QMXN01000000.nr.ko.anno:QMXN01000035.1_5	OYT48005.1	77	305	4.6e-136	493.4	tetrahydromethanopterin S-methyltransferase subunit H [Candidatus Bathyarchaeota archaeon ex4484_231]	K00584	mtrH; tetrahydromethanopterin S-methyltransferase subunit H [EC:2.1.1.86]
	QMXO01000000.nr.ko.anno:QMXO01000090.1_1	OYT51307.1	59.9	279	9.9e-93	349.4	tetrahydromethanopterin S-methyltransferase subunit H [Candidatus Bathyarchaeota archaeon ex4484_135]	-	-
	QMXQ01000000.nr.ko.anno:QMXQ01000172.1_3	KYH39065.1	64.3	272	3.8e-97	364	tetrahydromethanopterin S-methyltransferase subunit H [Candidatus Bathyarchaeota archaeon B23]	-	-
	QMXU01000000.nr.ko.anno:QMXU01000079.1_1	KYH38188.1	95.2	125	2.4e-62	247.3	tetrahydromethanopterin S-methyltransferase subunit E [Candidatus Bathyarchaeota archaeon B25]	K00581	mtrE; tetrahydromethanopterin S-methyltransferase subunit E [EC:2.1.1.86]
	QMXU01000000.nr.ko.anno:QMXU01000079.1_2	KYH38189.1	97.2	246	2.9e-120	440.7	tetrahydromethanopterin S-methyltransferase subunit D [Candidatus Bathyarchaeota archaeon B25]	K00580	mtrD; tetrahydromethanopterin S-methyltransferase subunit D [EC:2.1.1.86]
	QMXU01000000.nr.ko.anno:QMXU01000079.1_3	KYH38190.1	95.1	265	8.9e-136	492.3	tetrahydromethanopterin S-methyltransferase subunit C [Candidatus Bathyarchaeota archaeon B25]	K00579	mtrC; tetrahydromethanopterin S-methyltransferase subunit C [EC:2.1.1.86]
	QMXU01000000.nr.ko.anno:QMXU01000079.1_4	KYH38191.1	89.3	112	3.6e-46	193.4	tetrahydromethanopterin S-methyltransferase subunit B [Candidatus Bathyarchaeota archaeon B25]	-	-
	QMXU01000000.nr.ko.anno:QMXU01000079.1_5	KYH38192.1	95.3	258	2.1e-126	461.1	tetrahydromethanopterin S-methyltransferase, subunit A and F [Candidatus Bathyarchaeota archaeon B25]	K00577	mtrA; tetrahydromethanopterin S-methyltransferase subunit A [EC:2.1.1.86]
	QMXU01000000.nr.ko.anno:QMXU01000079.1_6	KYH38193.1	94.4	72	5.4e-27	129	tetrahydromethanopterin S-methyltransferase subunit A [Candidatus Bathyarchaeota archaeon B25]	-	-
	QMXU01000000.nr.ko.anno:QMXU01000079.1_7	KYH38194.1	90.8	76	7.2e-30	138.7	tetrahydromethanopterin S-methyltransferase, subunit G [Candidatus Bathyarchaeota archaeon B25]	-	-
	QMXU01000000.nr.ko.anno:QMXU01000079.1_8	KYH38195.1	96.5	315	8.3e-173	615.5	tetrahydromethanopterin S-methyltransferase subunit H [Candidatus Bathyarchaeota archaeon B25]	K00584	mtrH; tetrahydromethanopterin S-methyltransferase subunit H [EC:2.1.1.86]
	QMXY01000000.nr.ko.anno:QMXY01000085.1_4	KYH42834.1	49	310	1.5e-81	312.4	tetrahydromethanopterin S-methyltransferase subunit H [Candidatus Bathyarchaeota archaeon B63]	-	-
	QMXY01000000.nr.ko.anno:QMXY01000100.1_2	KPV62155.1	58.4	296	2.1e-96	361.7	Tetrahydromethanopterin S-methyltransferase subunit H [Candidatus Bathyarchaeota archaeon BA1]	-	-
	QMXY01000000.nr.ko.anno:QMXY01000222.1_2	OYT48414.1	50	308	1e-82	316.2	tetrahydromethanopterin S-methyltransferase subunit H [Candidatus Bathyarchaeota archaeon ex4484_231]	K00584	mtrH; tetrahydromethanopterin S-methyltransferase subunit H [EC:2.1.1.86]
	QMXZ01000000.nr.ko.anno:QMXZ01000013.1_12	PDM26008.1	97.7	305	1.5e-166	594.7	tetrahydromethanopterin S-methyltransferase subunit H [Candidatus Bathyarchaeota archaeon B24-2]	K00584	mtrH; tetrahydromethanopterin S-methyltransferase subunit H [EC:2.1.1.86]
	QMYB01000000.nr.ko.anno:QMYB01000002.1_13	KYH37965.1	99.7	305	2e-171	610.9	tetrahydromethanopterin S-methyltransferase subunit H [Candidatus Bathyarchaeota archaeon B24]	K00584	mtrH; tetrahydromethanopterin S-methyltransferase subunit H [EC:2.1.1.86]
	QMYB01000000.nr.ko.anno:QMYB01000038.1_2	KYH37649.1	99.3	302	3.7e-170	606.7	tetrahydromethanopterin S-methyltransferase subunit H [Candidatus Bathyarchaeota archaeon B24]	K00584	mtrH; tetrahydromethanopterin S-methyltransferase subunit H [EC:2.1.1.86]
	QMYC01000000.nr.ko.anno:QMYC01000071.1_8	KYH37965.1	94.6	148	4.6e-73	283.1	tetrahydromethanopterin S-methyltransferase subunit H [Candidatus Bathyarchaeota archaeon B24]	-	-
	QMYC01000000.nr.ko.anno:QMYC01000204.1_3	KYH37649.1	91.4	302	7.7e-160	572.4	tetrahydromethanopterin S-methyltransferase subunit H [Candidatus Bathyarchaeota archaeon B24]	K00584	mtrH; tetrahydromethanopterin S-methyltransferase subunit H [EC:2.1.1.86]
	QMYC01000000.nr.ko.anno:QMYC01000313.1_4	KYH37965.1	95.5	198	8.8e-104	385.6	tetrahydromethanopterin S-methyltransferase subunit H [Candidatus Bathyarchaeota archaeon B24]	-	-
	QMYE01000000.nr.ko.anno:QMYE01000080.1_1	OYT48414.1	100	305	7e-169	602.4	tetrahydromethanopterin S-methyltransferase subunit H [Candidatus Bathyarchaeota archaeon ex4484_231]	K00584	mtrH; tetrahydromethanopterin S-methyltransferase subunit H [EC:2.1.1.86]
	QMYF01000000.nr.ko.anno:QMYF01000109.1_3	KYH38188.1	79.7	300	5e-135	490	tetrahydromethanopterin S-methyltransferase subunit E [Candidatus Bathyarchaeota archaeon B25]	K00581	mtrE; tetrahydromethanopterin S-methyltransferase subunit E [EC:2.1.1.86]
	QMYF01000000.nr.ko.anno:QMYF01000109.1_4	KYH38189.1	80.1	246	9.6e-100	372.5	tetrahydromethanopterin S-methyltransferase subunit D [Candidatus Bathyarchaeota archaeon B25]	K00580	mtrD; tetrahydromethanopterin S-methyltransferase subunit D [EC:2.1.1.86]
	QMYF01000000.nr.ko.anno:QMYF01000109.1_5	KYH38190.1	70.1	127	5.5e-41	176.4	tetrahydromethanopterin S-methyltransferase subunit C [Candidatus Bathyarchaeota archaeon B25]	K00579	mtrC; tetrahydromethanopterin S-methyltransferase subunit C [EC:2.1.1.86]
	QMYF01000000.nr.ko.anno:QMYF01000150.1_1	KYH38195.1	84.1	315	1.6e-152	548.1	tetrahydromethanopterin S-methyltransferase subunit H [Candidatus Bathyarchaeota archaeon B25]	K00584	mtrH; tetrahydromethanopterin S-methyltransferase subunit H [EC:2.1.1.86]
	QMYF01000000.nr.ko.anno:QMYF01000150.1_2	KYH38194.1	79.7	69	1.3e-23	117.9	tetrahydromethanopterin S-methyltransferase, subunit G [Candidatus Bathyarchaeota archaeon B25]	-	-
	QMYF01000000.nr.ko.anno:QMYF01000150.1_3	KYH38193.1	73.2	71	3.3e-19	103.2	tetrahydromethanopterin S-methyltransferase subunit A [Candidatus Bathyarchaeota archaeon B25]	-	-
	QMYF01000000.nr.ko.anno:QMYF01000150.1_4	KYH38192.1	76.1	251	2e-100	374.8	tetrahydromethanopterin S-methyltransferase, subunit A and F [Candidatus Bathyarchaeota archaeon B25]	K00577	mtrA; tetrahydromethanopterin S-methyltransferase subunit A [EC:2.1.1.86]
	QMYF01000000.nr.ko.anno:QMYF01000150.1_5	KYH38191.1	63.4	101	3.6e-29	136.7	tetrahydromethanopterin S-methyltransferase subunit B [Candidatus Bathyarchaeota archaeon B25]	-	-
	QMYL01000000.nr.ko.anno:QMYL01000058.1_3	PDM26008.1	67.8	242	2.1e-91	344.7	tetrahydromethanopterin S-methyltransferase subunit H [Candidatus Bathyarchaeota archaeon B24-2]	-	-
	QMYL01000000.nr.ko.anno:QMYL01000063.1_5	KYH38365.1	69.1	301	1.7e-114	421.8	tetrahydromethanopterin S-methyltransferase subunit H [Candidatus Bathyarchaeota archaeon B26-1]	-	-
	QMYM01000000.nr.ko.anno:QMYM01000006.1_9	OYT51307.1	80.9	299	9.7e-139	502.3	tetrahydromethanopterin S-methyltransferase subunit H [Candidatus Bathyarchaeota archaeon ex4484_135]	-	-
	QMYN01000000.nr.ko.anno:QMYN01000027.1_2	KYH42834.1	69.1	304	1.1e-118	435.6	tetrahydromethanopterin S-methyltransferase subunit H [Candidatus Bathyarchaeota archaeon B63]	K00584	mtrH; tetrahydromethanopterin S-methyltransferase subunit H [EC:2.1.1.86]
	QMYN01000000.nr.ko.anno:QMYN01000046.1_4	OYT48005.1	67.9	305	3.9e-119	437.2	tetrahydromethanopterin S-methyltransferase subunit H [Candidatus Bathyarchaeota archaeon ex4484_231]	K00584	mtrH; tetrahydromethanopterin S-methyltransferase subunit H [EC:2.1.1.86]
	QMYN01000000.nr.ko.anno:QMYN01000083.1_5	KYH42834.1	81.2	101	3.6e-40	173.3	tetrahydromethanopterin S-methyltransferase subunit H [Candidatus Bathyarchaeota archaeon B63]	-	-
	QMYO01000000.nr.ko.anno:QMYO01000048.1_9	OYT51307.1	61.9	299	1.4e-105	392.1	tetrahydromethanopterin S-methyltransferase subunit H [Candidatus Bathyarchaeota archaeon ex4484_135]	-	-
	QMYO01000000.nr.ko.anno:QMYO01000098.1_1	KYH38365.1	58.1	301	6.4e-98	366.7	tetrahydromethanopterin S-methyltransferase subunit H [Candidatus Bathyarchaeota archaeon B26-1]	-	-
	QYYE01000000.nr.ko.anno:QYYE01000002.1_38	WP_071907577.1	42.6	310	6.3e-61	243.8	tetrahydromethanopterin S-methyltransferase subunit H [Methanobacterium congolense]	K00584	mtrH; tetrahydromethanopterin S-methyltransferase subunit H [EC:2.1.1.86]
mgs	MCG_group-15_DG-45.nr.ko.anno:gi|921070598|gb|LFWZ01000013.1|_25	ADC65812	42.13	216	1.62e-49	170	glutamate synthase alpha subunit domain protein [Ferroglobus placidus DSM 10642]	K22082	mgsB; methylamine---glutamate N-methyltransferase subunit B [EC:2.1.1.21]
	MF-10.5.5.11.1.24.final.annotation:NODE_6737_length_1845_cov_6.774887_1	KON33394.1	63.968	247	2.72e-113	335	hypothetical protein AC479_04730 [miscellaneous Crenarchaeota group-6 archaeon AD8-1]	K22082	mgsB; methylamine---glutamate N-methyltransferase subunit B [EC:2.1.1.21]
	QMYI01000000.nr.ko.anno:QMYI01000092.1_2	WP_013414178.1	48.7	489	2.1e-120	442.2	glutamate synthase [Methanothermus fervidus]	K22083	mgsC; methylamine---glutamate N-methyltransferase subunit C [EC:2.1.1.21]
fae/fae-hps	Bathyarchaeota_BA1.nr.ko.anno:gi|939574195|gb|LIHJ01000042.1|_18	KPV64053	100	483	0	974	Bifunctional enzyme Fae/Hps [Candidatus Bathyarchaeota archaeon BA1]	K13812	fae-hps; bifunctional enzyme Fae/Hps [EC:4.2.1.147 4.1.2.43]
	Bathyarchaeota_BA2.nr.ko.anno:gi|939572674|gb|LIHK01000042.1|_12	KPV62588	100	512	0	1038	Bifunctional enzyme Fae/Hps [Candidatus Bathyarchaeota archaeon BA2]	K13812	fae-hps; bifunctional enzyme Fae/Hps [EC:4.2.1.147 4.1.2.43]
	Bathyarchaeota_BA2.nr.ko.anno:gi|939574126|gb|LIHK01000012.1|_11	KPV63978	100	433	0	855	Bifunctional enzyme Fae/Hps [Candidatus Bathyarchaeota archaeon BA2]	K13831	hps-phi; 3-hexulose-6-phosphate synthase / 6-phospho-3-hexuloisomerase [EC:4.1.2.43 5.3.1.27]
	Bathyarchaeota_Bin-L-1.nr.ko.anno:PIXT01000023.1_24	KPV62588	76.446	484	0	738	Bifunctional enzyme Fae/Hps [Candidatus Bathyarchaeota archaeon BA2]	K13812	fae-hps; bifunctional enzyme Fae/Hps [EC:4.2.1.147 4.1.2.43]
	Bathyarchaeota_Bin-L-2.nr.ko.anno:PIXS01000352.1_5	KPV62588	73.347	484	0	717	Bifunctional enzyme Fae/Hps [Candidatus Bathyarchaeota archaeon BA2]	K13812	fae-hps; bifunctional enzyme Fae/Hps [EC:4.2.1.147 4.1.2.43]
	Bathyarchaeota_Bin-L-2.nr.ko.anno:PIXS01000425.1_7	KPV62588	76.446	484	0	746	Bifunctional enzyme Fae/Hps [Candidatus Bathyarchaeota archaeon BA2]	K13812	fae-hps; bifunctional enzyme Fae/Hps [EC:4.2.1.147 4.1.2.43]
	Bathyarchaeota_CG_4_8_14_3_um_filter_42_8.nr.ko.anno:PFIN01000179.1_7	PIX31677	100	394	0	793	formaldehyde-activating enzyme [Candidatus Bathyarchaeota archaeon CG_4_8_14_3_um_filter_42_8]	K13812	fae-hps; bifunctional enzyme Fae/Hps [EC:4.2.1.147 4.1.2.43]
	Bathyarchaeota_fen_988.nr.ko.anno:PMAZ01000073.1_6	KPV64053	65.217	483	0	635	Bifunctional enzyme Fae/Hps [Candidatus Bathyarchaeota archaeon BA1]	K13812	fae-hps; bifunctional enzyme Fae/Hps [EC:4.2.1.147 4.1.2.43]
	Bathyarchaeota_fen_992.nr.ko.anno:PLNS01000012.1_167	KPV64053	66.322	484	0	643	Bifunctional enzyme Fae/Hps [Candidatus Bathyarchaeota archaeon BA1]	K13812	fae-hps; bifunctional enzyme Fae/Hps [EC:4.2.1.147 4.1.2.43]
	Bathyarchaeota_fen_993.nr.ko.anno:PLLN01000087.1_30	OGD45459	78.056	360	0	578	formaldehyde-activating enzyme [Candidatus Bathyarchaeota archaeon RBG_13_46_16b]	K13812	fae-hps; bifunctional enzyme Fae/Hps [EC:4.2.1.147 4.1.2.43]
	Bathyarchaeota_JdFR-04.nr.ko.anno:MTLR01000052.1_7	KPV64053	72.393	489	0	702	Bifunctional enzyme Fae/Hps [Candidatus Bathyarchaeota archaeon BA1]	K13812	fae-hps; bifunctional enzyme Fae/Hps [EC:4.2.1.147 4.1.2.43]
	Bathyarchaeota_JdFR-06.nr.ko.anno:MTLT01000065.1_5	GBE55402	70.175	171	1.95e-77	245	formaldehyde-activating enzyme [archaeon BMS3Bbin15]	K13812	fae-hps; bifunctional enzyme Fae/Hps [EC:4.2.1.147 4.1.2.43]
	Bathyarchaeota_JdFR-07.nr.ko.anno:MTLU01000043.1_2	KPV64053	70	480	0	681	Bifunctional enzyme Fae/Hps [Candidatus Bathyarchaeota archaeon BA1]	K13812	fae-hps; bifunctional enzyme Fae/Hps [EC:4.2.1.147 4.1.2.43]
	Bathyarchaeota_JdFR-09.nr.ko.anno:MTLW01000001.1_34	KPV64053	70	480	0	681	Bifunctional enzyme Fae/Hps [Candidatus Bathyarchaeota archaeon BA1]	K13812	fae-hps; bifunctional enzyme Fae/Hps [EC:4.2.1.147 4.1.2.43]
	Bathyarchaeota_JdFR-10_de.nr.ko.anno:MTLX01000013.1_86	OGD53303	68.957	393	0	570	formaldehyde-activating enzyme [Candidatus Bathyarchaeota archaeon RBG_13_38_9]	K13812	fae-hps; bifunctional enzyme Fae/Hps [EC:4.2.1.147 4.1.2.43]
	Bathyarchaeota_JdFR-11.nr.ko.anno:MTLY01000003.1_359	OGD53303	68.957	393	0	570	formaldehyde-activating enzyme [Candidatus Bathyarchaeota archaeon RBG_13_38_9]	K13812	fae-hps; bifunctional enzyme Fae/Hps [EC:4.2.1.147 4.1.2.43]
	Bathyarchaeota_NP77.nr.ko.anno:PBSW01000022.1_21	KON29339	74.939	407	0	578	bifunctional formaldehyde-activating protein/3-hexulose-6-phosphate synthase [miscellaneous Crenarchaeota group-15 archaeon DG-45]	K13812	fae-hps; bifunctional enzyme Fae/Hps [EC:4.2.1.147 4.1.2.43]
	Bathyarchaeota_palsa_986.nr.ko.anno:PKYH01000027.1_11	OGD45459	82.071	396	0	671	formaldehyde-activating enzyme [Candidatus Bathyarchaeota archaeon RBG_13_46_16b]	K13812	fae-hps; bifunctional enzyme Fae/Hps [EC:4.2.1.147 4.1.2.43]
	Bathyarchaeota_palsa_989.nr.ko.anno:PLYI01000118.1_95	KPV64053	65.702	484	0	642	Bifunctional enzyme Fae/Hps [Candidatus Bathyarchaeota archaeon BA1]	K13812	fae-hps; bifunctional enzyme Fae/Hps [EC:4.2.1.147 4.1.2.43]
	Bathyarchaeota_RBG_13_38_9.nr.ko.anno:gi|1083053358|gb|MEZD01000034.1|_36	OGD53303	100	393	0	792	formaldehyde-activating enzyme [Candidatus Bathyarchaeota archaeon RBG_13_38_9]	K13812	fae-hps; bifunctional enzyme Fae/Hps [EC:4.2.1.147 4.1.2.43]
	Bathyarchaeota_RBG_13_46_16b.nr.ko.anno:gi|1083045261|gb|MEZE01000057.1|_3	OGD45459	100	407	0	823	formaldehyde-activating enzyme [Candidatus Bathyarchaeota archaeon RBG_13_46_16b]	K13812	fae-hps; bifunctional enzyme Fae/Hps [EC:4.2.1.147 4.1.2.43]
	Bathyarchaeota_UBA589.nr.ko.anno:DAEP01000067.1_6	KPV63978	100	255	7.54e-172	499	Bifunctional enzyme Fae/Hps [Candidatus Bathyarchaeota archaeon BA2]	K13831	hps-phi; 3-hexulose-6-phosphate synthase / 6-phospho-3-hexuloisomerase [EC:4.1.2.43 5.3.1.27]
	Bathyarchaeota_UBA589.nr.ko.anno:DAEP01000108.1_50	KPV62588	100	512	0	1040	Bifunctional enzyme Fae/Hps [Candidatus Bathyarchaeota archaeon BA2]	K13812	fae-hps; bifunctional enzyme Fae/Hps [EC:4.2.1.147 4.1.2.43]
	MCG_group-15_DG-45.nr.ko.anno:gi|921068625|gb|LFWZ01000068.1|_2	KON29339	99.754	407	0	804	bifunctional formaldehyde-activating protein/3-hexulose-6-phosphate synthase [miscellaneous Crenarchaeota group-15 archaeon DG-45]	K13812	fae-hps; bifunctional enzyme Fae/Hps [EC:4.2.1.147 4.1.2.43]
	MCG_group-1_SG8-32-3.nr.ko.anno:gi|921072028|gb|LFWV01000003.1|_1	PIU60021	71.895	153	5.34e-69	215	formaldehyde-activating enzyme, partial [Candidatus Bathyarchaeota archaeon CG07_land_8_20_14_0_80_47_9]	K13812	fae-hps; bifunctional enzyme Fae/Hps [EC:4.2.1.147 4.1.2.43]
	MCG_group-6_AD8_1.nr.ko.anno:gi|921074244|gb|LFWW01000002.1|_92	KON34466	99.753	405	0	819	bifunctional formaldehyde-activating protein/3-hexulose-6-phosphate synthase [miscellaneous Crenarchaeota group-6 archaeon AD8-1]	K13812	fae-hps; bifunctional enzyme Fae/Hps [EC:4.2.1.147 4.1.2.43]
	MF-10.3.final.annotation:NODE_25_length_53388_cov_19.733563_35	KPV62588.1	69.121	489	0	674	Bifunctional enzyme Fae/Hps [Candidatus Bathyarchaeota archaeon BA2]	K13812	fae-hps; bifunctional enzyme Fae/Hps [EC:4.2.1.147 4.1.2.43]	0.449552
	MF-3.4.final.annotation:NODE_1813_length_4100_cov_30.772558_4	KPV62588.1	68.583	487	0	671	Bifunctional enzyme Fae/Hps [Candidatus Bathyarchaeota archaeon BA2]	K13812	fae-hps; bifunctional enzyme Fae/Hps [EC:4.2.1.147 4.1.2.43]	0.25439
	MF-4.7.5.8.final.annotation:NODE_2676_length_3227_cov_1.974603_1	KON34466.1	98.919	185	4.36e-130	383	bifunctional formaldehyde-activating protein/3-hexulose-6-phosphate synthase [miscellaneous Crenarchaeota group-6 archaeon AD8-1]	K13812	fae-hps; bifunctional enzyme Fae/Hps [EC:4.2.1.147 4.1.2.43]	0
	MF-5.3.1.4.final.annotation:NODE_1489_length_4608_cov_3.859854_2	OGD45459.1	80.402	398	0	660	formaldehyde-activating enzyme [Candidatus Bathyarchaeota archaeon RBG_13_46_16b]	K13812	fae-hps; bifunctional enzyme Fae/Hps [EC:4.2.1.147 4.1.2.43]	0
	MF-6.8.11.21.final.annotation:NODE_6156_length_1955_cov_3.958466_2	KON29339.1	75.676	407	0	588	bifunctional formaldehyde-activating protein/3-hexulose-6-phosphate synthase [miscellaneous Crenarchaeota group-15 archaeon DG-45]	K13812	fae-hps; bifunctional enzyme Fae/Hps [EC:4.2.1.147 4.1.2.43]	0
	MF-9.11.final.annotation:NODE_2241_length_3613_cov_5.629242_4	KPV62588.1	67.363	383	1.35e-180	520	Bifunctional enzyme Fae/Hps [Candidatus Bathyarchaeota archaeon BA2]	-	-	0.065445
	MF-9.11.final.annotation:NODE_335_length_11643_cov_8.428930_2	PIX31677.1	82.741	394	0	658	formaldehyde-activating enzyme [Candidatus Bathyarchaeota archaeon CG_4_8_14_3_um_filter_42_8]	K13812	fae-hps; bifunctional enzyme Fae/Hps [EC:4.2.1.147 4.1.2.43]	0.0258264
	QMXC01000000.nr.ko.anno:QMXC01000060.1_11	KPV64053.1	71.7	481	8.7e-198	699.1	Bifunctional enzyme Fae/Hps [Candidatus Bathyarchaeota archaeon BA1]	K13812	fae-hps; bifunctional enzyme Fae/Hps [EC:4.2.1.147 4.1.2.43]
	QMXK01000000.nr.ko.anno:QMXK01000205.1_3	OYT54728.1	95.8	95	2.2e-43	185.7	aldehyde ferredoxin oxidoreductase, partial [Candidatus Bathyarchaeota archaeon ex4484_218]	K13812	fae-hps; bifunctional enzyme Fae/Hps [EC:4.2.1.147 4.1.2.43]
	QMXO01000000.nr.ko.anno:QMXO01000087.1_5	KON29339.1	76.7	407	2.6e-180	641	bifunctional formaldehyde-activating protein/3-hexulose-6-phosphate synthase [miscellaneous Crenarchaeota group-15 archaeon DG-45]	K13812	fae-hps; bifunctional enzyme Fae/Hps [EC:4.2.1.147 4.1.2.43]
	QMXV01000000.nr.ko.anno:QMXV01000009.1_21	OGD45459.1	81.6	332	1.2e-158	568.5	formaldehyde-activating enzyme [Candidatus Bathyarchaeota archaeon RBG_13_46_16b]	K13812	fae-hps; bifunctional enzyme Fae/Hps [EC:4.2.1.147 4.1.2.43]
	QMXX01000000.nr.ko.anno:QMXX01000046.1_2	KPV64053.1	71	480	4.6e-199	703.4	Bifunctional enzyme Fae/Hps [Candidatus Bathyarchaeota archaeon BA1]	K13812	fae-hps; bifunctional enzyme Fae/Hps [EC:4.2.1.147 4.1.2.43]
	QMXY01000000.nr.ko.anno:QMXY01000044.1_1	OGD45459.1	73.8	244	3.5e-102	380.6	formaldehyde-activating enzyme [Candidatus Bathyarchaeota archaeon RBG_13_46_16b]	K13812	fae-hps; bifunctional enzyme Fae/Hps [EC:4.2.1.147 4.1.2.43]
	QMXY01000000.nr.ko.anno:QMXY01000083.1_1	KPV62588.1	73.8	271	4.1e-115	423.7	Bifunctional enzyme Fae/Hps [Candidatus Bathyarchaeota archaeon BA2]	K13812	fae-hps; bifunctional enzyme Fae/Hps [EC:4.2.1.147 4.1.2.43]
	QMYA01000000.nr.ko.anno:QMYA01000008.1_1	KPV64053.1	71.7	487	3e-198	700.7	Bifunctional enzyme Fae/Hps [Candidatus Bathyarchaeota archaeon BA1]	K13812	fae-hps; bifunctional enzyme Fae/Hps [EC:4.2.1.147 4.1.2.43]
	QMYB01000000.nr.ko.anno:QMYB01000010.1_11	KYH36282.1	99.5	408	5.1e-223	782.7	D-arabino 3-hexulose 6-phosphate formaldehyde lyase related protein [Candidatus Bathyarchaeota archaeon B24]	K13812	fae-hps; bifunctional enzyme Fae/Hps [EC:4.2.1.147 4.1.2.43]
	QMYO01000000.nr.ko.anno:QMYO01000022.1_5	KPV62588.1	83.7	484	1.9e-232	814.3	Bifunctional enzyme Fae/Hps [Candidatus Bathyarchaeota archaeon BA2]	K13812	fae-hps; bifunctional enzyme Fae/Hps [EC:4.2.1.147 4.1.2.43]
	QMYP01000000.nr.ko.anno:QMYP01000024.1_9	KPV64053.1	71.3	487	1.9e-197	698	Bifunctional enzyme Fae/Hps [Candidatus Bathyarchaeota archaeon BA1]	K13812	fae-hps; bifunctional enzyme Fae/Hps [EC:4.2.1.147 4.1.2.43]
	QYYE01000000.nr.ko.anno:QYYE01000048.1_12	OGD45459.1	79.3	396	4.6e-183	650.2	formaldehyde-activating enzyme [Candidatus Bathyarchaeota archaeon RBG_13_46_16b]	K13812	fae-hps; bifunctional enzyme Fae/Hps [EC:4.2.1.147 4.1.2.43]
CBB cycle
prk	MF-10.5.5.11.1.24.final.annotation:NODE_7193_length_1765_cov_5.871445_1	OGO27136.1	67.845	566	0	807	uridine kinase [Chloroflexi bacterium RBG_16_52_11]	K00876	udk, UCK; uridine kinase [EC:2.7.1.48]	0.021815
	MF-4.4.10.23.1.6.final.annotation:NODE_1726_length_4207_cov_13.207264_5	AKI97654.1	50.23	217	8.12e-66	212	hypothetical protein IX53_07310 [Kosmotoga pacifica]	-	-	0
	MF-6.8.11.21.final.annotation:NODE_2035_length_3823_cov_4.061132_1	WP_090911421.1	32.212	208	3.88e-22	98.2	hypothetical protein [Paenibacillus sp. cl141a]	-	-	0
	QMXE01000000.nr.ko.anno:QMXE01000129.1_1	WP_013682768.1	78.2	317	6.4e-141	509.6	uridine kinase [Archaeoglobus veneficus]	K00855	PRK, prkB; phosphoribulokinase [EC:2.7.1.19]
	QMXP01000000.nr.ko.anno:QMXP01000120.1_3	PIU58831.1	55	309	4.7e-86	327.4	methylmalonyl Co-A mutase-associated GTPase MeaB [Candidatus Bathyarchaeota archaeon CG07_land_8_20_14_0_80_47_9]	K07588	argK; LAO/AO transport system kinase [EC:2.7.-.-]
rbcL	Bathyarchaeota_B23.nr.ko.anno:gi|1007508460|gb|LUCA01000056.1|_2	KYH36691	100	408	0	818	ribulose 1,5-bisphosphate carboxylase [Candidatus Bathyarchaeota archaeon B23]	K01601	rbcL; ribulose-bisphosphate carboxylase large chain [EC:4.1.1.39]
	Bathyarchaeota_B24.nr.ko.anno:gi|1007509650|gb|LUCB01000003.1|_11	KYH37845	100	446	0	921	ribulose-bisphosphate carboxylase [Candidatus Bathyarchaeota archaeon B24]	K01601	rbcL; ribulose-bisphosphate carboxylase large chain [EC:4.1.1.39]
	Bathyarchaeota_BA1.nr.ko.anno:gi|939574905|gb|LIHJ01000032.1|_68	KPV64794	100	422	0	863	Ribulose bisphosphate carboxylase [Candidatus Bathyarchaeota archaeon BA1]	K01601	rbcL; ribulose-bisphosphate carboxylase large chain [EC:4.1.1.39]
	Bathyarchaeota_Bin-L-1.nr.ko.anno:PIXT01000089.1_9	KON34323	85.185	405	0	713	ribulose 1,5-bisphosphate carboxylase [miscellaneous Crenarchaeota group-1 archaeon SG8-32-1]	K01601	rbcL; ribulose-bisphosphate carboxylase large chain [EC:4.1.1.39]
	Bathyarchaeota_Bin-L-2.nr.ko.anno:PIXS01000241.1_4	KON34323	83.974	156	3.15e-87	269	ribulose 1,5-bisphosphate carboxylase [miscellaneous Crenarchaeota group-1 archaeon SG8-32-1]	-	-
	Bathyarchaeota_Bin-L-2.nr.ko.anno:PIXS01000337.1_2	KON34323	82.222	405	0	691	ribulose 1,5-bisphosphate carboxylase [miscellaneous Crenarchaeota group-1 archaeon SG8-32-1]	K01601	rbcL; ribulose-bisphosphate carboxylase large chain [EC:4.1.1.39]
	Bathyarchaeota_CG07_land_8_20_14_0_80_47_9.nr.ko.anno:PEWI01000089.1_3	PIU59675	100	409	0	840	type III ribulose-bisphosphate carboxylase [Candidatus Bathyarchaeota archaeon CG07_land_8_20_14_0_80_47_9]	K01601	rbcL; ribulose-bisphosphate carboxylase large chain [EC:4.1.1.39]
	Bathyarchaeota_fen_988.nr.ko.anno:PMAZ01000301.1_9	KON32451	77.094	406	0	665	ribulose 1,5-bisphosphate carboxylase [miscellaneous Crenarchaeota group-1 archaeon SG8-32-3]	K01601	rbcL; ribulose-bisphosphate carboxylase large chain [EC:4.1.1.39]
	Bathyarchaeota_fen_992.nr.ko.anno:PLNS01000004.1_27	KON32451	75.862	406	0	651	ribulose 1,5-bisphosphate carboxylase [miscellaneous Crenarchaeota group-1 archaeon SG8-32-3]	K01601	rbcL; ribulose-bisphosphate carboxylase large chain [EC:4.1.1.39]
	Bathyarchaeota_fen_993.nr.ko.anno:PLLN01000078.1_17	KON32451	75.862	406	0	651	ribulose 1,5-bisphosphate carboxylase [miscellaneous Crenarchaeota group-1 archaeon SG8-32-3]	K01601	rbcL; ribulose-bisphosphate carboxylase large chain [EC:4.1.1.39]
	Bathyarchaeota_fen_993.nr.ko.anno:PLLN01000104.1_1	KON34323	74.658	146	2.2e-70	226	ribulose 1,5-bisphosphate carboxylase [miscellaneous Crenarchaeota group-1 archaeon SG8-32-1]	-	-
	Bathyarchaeota_JdFR-04.nr.ko.anno:MTLR01000131.1_5	PIU59675	77.34	406	0	685	type III ribulose-bisphosphate carboxylase [Candidatus Bathyarchaeota archaeon CG07_land_8_20_14_0_80_47_9]	K01601	rbcL; ribulose-bisphosphate carboxylase large chain [EC:4.1.1.39]
	Bathyarchaeota_JdFR-07.nr.ko.anno:MTLU01000004.1_18	PIU59675	75.309	405	0	662	type III ribulose-bisphosphate carboxylase [Candidatus Bathyarchaeota archaeon CG07_land_8_20_14_0_80_47_9]	K01601	rbcL; ribulose-bisphosphate carboxylase large chain [EC:4.1.1.39]
	Bathyarchaeota_JdFR-08.nr.ko.anno:MTLV01000011.1_15	PIU59675	74.321	405	0	655	type III ribulose-bisphosphate carboxylase [Candidatus Bathyarchaeota archaeon CG07_land_8_20_14_0_80_47_9]	K01601	rbcL; ribulose-bisphosphate carboxylase large chain [EC:4.1.1.39]
	Bathyarchaeota_NP77.nr.ko.anno:PBSW01000070.1_5	KON32451	68.148	405	0	580	ribulose 1,5-bisphosphate carboxylase [miscellaneous Crenarchaeota group-1 archaeon SG8-32-3]	K01601	rbcL; ribulose-bisphosphate carboxylase large chain [EC:4.1.1.39]
	Bathyarchaeota_palsa_986.nr.ko.anno:PKYH01000122.1_5	KON32451	77.094	406	0	665	ribulose 1,5-bisphosphate carboxylase [miscellaneous Crenarchaeota group-1 archaeon SG8-32-3]	K01601	rbcL; ribulose-bisphosphate carboxylase large chain [EC:4.1.1.39]
	Bathyarchaeota_palsa_989.nr.ko.anno:PLYI01000055.1_62	KON32451	74.631	406	0	647	ribulose 1,5-bisphosphate carboxylase [miscellaneous Crenarchaeota group-1 archaeon SG8-32-3]	K01601	rbcL; ribulose-bisphosphate carboxylase large chain [EC:4.1.1.39]
	Bathyarchaeota_RBG_13_46_16b.nr.ko.anno:gi|1083045515|gb|MEZE01000052.1|_12	PIU59675	73.618	398	0	619	type III ribulose-bisphosphate carboxylase [Candidatus Bathyarchaeota archaeon CG07_land_8_20_14_0_80_47_9]	K01601	rbcL; ribulose-bisphosphate carboxylase large chain [EC:4.1.1.39]
	Bathyarchaeota_RBG_16_57_9.nr.ko.anno:gi|1083044429|gb|MEZI01000063.1|_2	KON32451	52.217	406	1.77e-145	428	ribulose 1,5-bisphosphate carboxylase [miscellaneous Crenarchaeota group-1 archaeon SG8-32-3]	K01601	rbcL; ribulose-bisphosphate carboxylase large chain [EC:4.1.1.39]
	Bathyarchaeota_TCS64.nr.ko.anno:gi|1001835459|gb|LSCO01000005.1|_13	KON34323	67.488	406	0	588	ribulose 1,5-bisphosphate carboxylase [miscellaneous Crenarchaeota group-1 archaeon SG8-32-1]	K01601	rbcL; ribulose-bisphosphate carboxylase large chain [EC:4.1.1.39]
	Bathyarchaeota_UBA233.nr.ko.anno:DAZI01000075.1_6	PIU59675	75.802	405	0	670	type III ribulose-bisphosphate carboxylase [Candidatus Bathyarchaeota archaeon CG07_land_8_20_14_0_80_47_9]	K01601	rbcL; ribulose-bisphosphate carboxylase large chain [EC:4.1.1.39]
	MCG_group-1_SG8-32-1.nr.ko.anno:gi|921074160|gb|LFWU01000010.1|_5	KON34323	99.743	389	0	799	ribulose 1,5-bisphosphate carboxylase [miscellaneous Crenarchaeota group-1 archaeon SG8-32-1]	K01601	rbcL; ribulose-bisphosphate carboxylase large chain [EC:4.1.1.39]
	MCG_group-1_SG8-32-3.nr.ko.anno:gi|921072115|gb|LFWV01000001.1|_5	KON32451	100	407	0	838	ribulose 1,5-bisphosphate carboxylase [miscellaneous Crenarchaeota group-1 archaeon SG8-32-3]	K01601	rbcL; ribulose-bisphosphate carboxylase large chain [EC:4.1.1.39]
	MF-10.3.final.annotation:NODE_69_length_33692_cov_19.525331_18	KON32451.1	84.275	407	0	716	ribulose 1,5-bisphosphate carboxylase [miscellaneous Crenarchaeota group-1 archaeon SG8-32-3]	K01601	rbcL; ribulose-bisphosphate carboxylase large chain [EC:4.1.1.39]	0.0306373
	MF-10.5.5.11.1.24.final.annotation:NODE_4604_length_2333_cov_5.460550_2	KXH71633.1	65.217	437	0	590	ribulose 1,5-bisphosphate carboxylase [Candidatus Thorarchaeota archaeon SMTZ1-83]	K08965	mtnW; 2,3-diketo-5-methylthiopentyl-1-phosphate enolase [EC:5.3.2.5]	0
	MF-4.2.1.10.12.7.final.annotation:NODE_1486_length_4611_cov_27.932730_4	KON32451.1	86.241	407	0	732	ribulose 1,5-bisphosphate carboxylase [miscellaneous Crenarchaeota group-1 archaeon SG8-32-3]	K01601	rbcL; ribulose-bisphosphate carboxylase large chain [EC:4.1.1.39]	0.299122
	MF-4.2.1.10.12.7.final.annotation:NODE_4014_length_2540_cov_3.835566_3	KON34323.1	83.012	259	9.87e-157	450	ribulose 1,5-bisphosphate carboxylase [miscellaneous Crenarchaeota group-1 archaeon SG8-32-1]	-	-	0
	MF-4.2.1.10.12.7.final.annotation:NODE_514_length_8638_cov_28.201729_2	KON32451.1	84.029	407	0	713	ribulose 1,5-bisphosphate carboxylase [miscellaneous Crenarchaeota group-1 archaeon SG8-32-3]	K01601	rbcL; ribulose-bisphosphate carboxylase large chain [EC:4.1.1.39]	0.120157
	MF-4.4.10.23.1.6.final.annotation:NODE_1993_length_3878_cov_5.275717_3	KON34323.1	69.136	405	0	584	ribulose 1,5-bisphosphate carboxylase [miscellaneous Crenarchaeota group-1 archaeon SG8-32-1]	K01601	rbcL; ribulose-bisphosphate carboxylase large chain [EC:4.1.1.39]	0.618276
	MF-4.4.10.23.1.6.final.annotation:NODE_5388_length_2116_cov_2.948014_2	KON34323.1	69.209	354	4.13e-180	514	ribulose 1,5-bisphosphate carboxylase [miscellaneous Crenarchaeota group-1 archaeon SG8-32-1]	K01601	rbcL; ribulose-bisphosphate carboxylase large chain [EC:4.1.1.39]	0.174581
	MF-5.3.1.4.final.annotation:NODE_210_length_15982_cov_4.309965_25	KON32451.1	80.952	126	9.98e-67	216	ribulose 1,5-bisphosphate carboxylase [miscellaneous Crenarchaeota group-1 archaeon SG8-32-3]	K01601	rbcL; ribulose-bisphosphate carboxylase large chain [EC:4.1.1.39]	0
	MF-6.8.11.21.final.annotation:NODE_3392_length_2798_cov_3.069827_2	KON34323.1	68.148	405	0	592	ribulose 1,5-bisphosphate carboxylase [miscellaneous Crenarchaeota group-1 archaeon SG8-32-1]	K01601	rbcL; ribulose-bisphosphate carboxylase large chain [EC:4.1.1.39]	0.166361
	MF-9.11.final.annotation:NODE_2094_length_3761_cov_7.127036_5	KON32451.1	77.396	407	0	662	ribulose 1,5-bisphosphate carboxylase [miscellaneous Crenarchaeota group-1 archaeon SG8-32-3]	K01601	rbcL; ribulose-bisphosphate carboxylase large chain [EC:4.1.1.39]	0
	QMXL01000000.nr.ko.anno:QMXL01000017.1_2	KON34323.1	67.9	405	4.2e-161	577	ribulose 1,5-bisphosphate carboxylase [miscellaneous Crenarchaeota group-1 archaeon SG8-32-1]	K01601	rbcL; ribulose-bisphosphate carboxylase large chain [EC:4.1.1.39]
	QMXQ01000000.nr.ko.anno:QMXQ01000154.1_1	PIU59675.1	73.8	320	8.8e-138	499.2	type III ribulose-bisphosphate carboxylase [Candidatus Bathyarchaeota archaeon CG07_land_8_20_14_0_80_47_9]	K01601	rbcL; ribulose-bisphosphate carboxylase large chain [EC:4.1.1.39]
	QMYB01000000.nr.ko.anno:QMYB01000005.1_3	KYH37845.1	99.8	446	1.4e-258	901	ribulose-bisphosphate carboxylase [Candidatus Bathyarchaeota archaeon B24]	K01601	rbcL; ribulose-bisphosphate carboxylase large chain [EC:4.1.1.39]
	QMYC01000000.nr.ko.anno:QMYC01000269.1_2	KYH37845.1	91.5	446	7.7e-241	842	ribulose-bisphosphate carboxylase [Candidatus Bathyarchaeota archaeon B24]	K01601	rbcL; ribulose-bisphosphate carboxylase large chain [EC:4.1.1.39]
	QMYO01000000.nr.ko.anno:QMYO01000036.1_9	KON34323.1	71.1	405	1.8e-167	598.2	ribulose 1,5-bisphosphate carboxylase [miscellaneous Crenarchaeota group-1 archaeon SG8-32-1]	K01601	rbcL; ribulose-bisphosphate carboxylase large chain [EC:4.1.1.39]
pgk	Bathyarchaeota_B23.nr.ko.anno:gi|1007507759|gb|LUCA01000074.1|_5	KYH36048	100	408	0	808	phosphoglycerate kinase [Candidatus Bathyarchaeota archaeon B23]	K00927	PGK, pgk; phosphoglycerate kinase [EC:2.7.2.3]
	Bathyarchaeota_B25.nr.ko.anno:gi|1007510475|gb|LUCC01000017.1|_7	KYH38607	100	411	0	824	phosphoglycerate kinase [Candidatus Bathyarchaeota archaeon B25]	K00927	PGK, pgk; phosphoglycerate kinase [EC:2.7.2.3]
	Bathyarchaeota_B26-1.nr.ko.anno:gi|1007512118|gb|LUCD01000062.1|_8	KYH40108	100	410	0	816	phosphoglycerate kinase [Candidatus Bathyarchaeota archaeon B26-1]	K00927	PGK, pgk; phosphoglycerate kinase [EC:2.7.2.3]
	Bathyarchaeota_B26-2.nr.ko.anno:gi|1007513059|gb|LUCE01000019.1|_47	KYH41005	100	405	0	804	phosphoglycerate kinase [Candidatus Bathyarchaeota archaeon B26-2]	K00927	PGK, pgk; phosphoglycerate kinase [EC:2.7.2.3]
	Bathyarchaeota_B63.nr.ko.anno:gi|1007513205|gb|LUCF01000044.1|_1	KYH41110	98.925	93	1.66e-57	180	phosphoglycerate kinase [Candidatus Bathyarchaeota archaeon B63]	K00927	PGK, pgk; phosphoglycerate kinase [EC:2.7.2.3]
	Bathyarchaeota_BA1.nr.ko.anno:gi|939573070|gb|LIHJ01000062.1|_7	KPV62956	100	408	0	818	Phosphoglycerate kinase [Candidatus Bathyarchaeota archaeon BA1]	K00927	PGK, pgk; phosphoglycerate kinase [EC:2.7.2.3]
	Bathyarchaeota_BA2.nr.ko.anno:gi|939572556|gb|LIHK01000046.1|_9	KPV62477	100	408	0	817	Phosphoglycerate kinase [Candidatus Bathyarchaeota archaeon BA2]	K00927	PGK, pgk; phosphoglycerate kinase [EC:2.7.2.3]
	Bathyarchaeota_Bin-L-1.nr.ko.anno:PIXT01000146.1_6	KPV62477	72.304	408	0	598	Phosphoglycerate kinase [Candidatus Bathyarchaeota archaeon BA2]	K00927	PGK, pgk; phosphoglycerate kinase [EC:2.7.2.3]
	Bathyarchaeota_Bin-L-2.nr.ko.anno:PIXS01000272.1_6	KPV62477	77.206	408	0	639	Phosphoglycerate kinase [Candidatus Bathyarchaeota archaeon BA2]	K00927	PGK, pgk; phosphoglycerate kinase [EC:2.7.2.3]
	Bathyarchaeota_CG07_land_8_20_14_0_80_47_9.nr.ko.anno:PEWI01000136.1_4	PIU59301	100	409	0	814	phosphoglycerate kinase [Candidatus Bathyarchaeota archaeon CG07_land_8_20_14_0_80_47_9]	K00927	PGK, pgk; phosphoglycerate kinase [EC:2.7.2.3]
	Bathyarchaeota_CG07_land_8_20_14_0_80_47_9.nr.ko.anno:PEWI01000201.1_2	PIU58893	99.438	178	2.06e-122	352	phosphoglycerate kinase [Candidatus Bathyarchaeota archaeon CG07_land_8_20_14_0_80_47_9]	-	-
	Bathyarchaeota_CG_4_8_14_3_um_filter_42_8.nr.ko.anno:PFIN01000052.1_1	PIX32108	100	98	1e-62	194	phosphoglycerate kinase, partial [Candidatus Bathyarchaeota archaeon CG_4_8_14_3_um_filter_42_8]	K00927	PGK, pgk; phosphoglycerate kinase [EC:2.7.2.3]
	Bathyarchaeota_ex4484_135.nr.ko.anno:NJEJ01000041.1_2	OYT51652	100	411	0	803	phosphoglycerate kinase [Candidatus Bathyarchaeota archaeon ex4484_135]	K00927	PGK, pgk; phosphoglycerate kinase [EC:2.7.2.3]
	Bathyarchaeota_ex4484_218.nr.ko.anno:NJEB01000059.1_1	OYT54179	99.751	402	0	797	phosphoglycerate kinase [Candidatus Bathyarchaeota archaeon ex4484_218]	K00927	PGK, pgk; phosphoglycerate kinase [EC:2.7.2.3]
	Bathyarchaeota_ex4484_40.nr.ko.anno:NJDU01000067.1_1	OYT44332	100	410	0	817	phosphoglycerate kinase [Candidatus Bathyarchaeota archaeon ex4484_40]	K00927	PGK, pgk; phosphoglycerate kinase [EC:2.7.2.3]
	Bathyarchaeota_fen_988.nr.ko.anno:PMAZ01000297.1_6	PIU59301	74.631	406	0	608	phosphoglycerate kinase [Candidatus Bathyarchaeota archaeon CG07_land_8_20_14_0_80_47_9]	K00927	PGK, pgk; phosphoglycerate kinase [EC:2.7.2.3]
	Bathyarchaeota_fen_992.nr.ko.anno:PLNS01000006.1_181	PIU59301	76.733	404	0	627	phosphoglycerate kinase [Candidatus Bathyarchaeota archaeon CG07_land_8_20_14_0_80_47_9]	K00927	PGK, pgk; phosphoglycerate kinase [EC:2.7.2.3]
	Bathyarchaeota_fen_993.nr.ko.anno:PLLN01000012.1_7	PIU59301	76.733	404	0	627	phosphoglycerate kinase [Candidatus Bathyarchaeota archaeon CG07_land_8_20_14_0_80_47_9]	K00927	PGK, pgk; phosphoglycerate kinase [EC:2.7.2.3]
	Bathyarchaeota_fen_993.nr.ko.anno:PLLN01000014.1_2	KPV62477	66.667	51	1.86e-13	72	Phosphoglycerate kinase [Candidatus Bathyarchaeota archaeon BA2]	-	-
	Bathyarchaeota_fen_993.nr.ko.anno:PLLN01000014.1_3	PIU59301	81.081	148	2.14e-79	249	phosphoglycerate kinase [Candidatus Bathyarchaeota archaeon CG07_land_8_20_14_0_80_47_9]	-	-
[truncated: 2,243 more rows]
