# Supplementary material for: Genomic and transcriptomic evidence of light-sensing, porphyrin biosynthesis, Calvin-Benson-Bassham cycle, and urea production in Bathyarchaeota
Source: Microbiome. 2020 Mar 31;8:43. doi: 10.1186/s40168-020-00820-1 (PMC7110647; doi:10.1186/s40168-020-00820-1)
Supplement: Supplementary file 3 — Additional file 2: Table S2. Detail information of bathyarchaeotal genomic bins. [file 40168_2020_820_MOESM2_ESM.xlsx]

## Sheet: Sheet1
Samples	Wood–Ljungdahl pathway
	fmd/fwd	fmd/fwd	fmd/fwd	fmd/fwd	fmd/fwd	fmd/fwd	fmd/fwd	fmd/fwd	fmd/fwd	ftr	ftr	ftr	ftr	ftr	ftr	ftr	ftr	ftr	mch	mch	mch	mch	mch	mch	mch	mch	mch	mtd	mtd	mtd	mtd	mtd	mtd	mtd	mtd	mtd	mer	mer	mer	mer	mer	mer	mer	mer	mer	mtdB	mtdB	mtdB	mtdB
	MF-10.3	MF-10.5.5.11.1.24	MF-3.4	MF-4.2.1.10.12.7	MF-4.4.10.23.1.6	MF-4.7.5.8	MF-5.3.1.4	MF-6.8.11.21	MF-9.11	MF-10.3	MF-10.5.5.11.1.24	MF-3.4	MF-4.2.1.10.12.7	MF-4.4.10.23.1.6	MF-4.7.5.8	MF-5.3.1.4	MF-6.8.11.21	MF-9.11	MF-10.3	MF-10.5.5.11.1.24	MF-3.4	MF-4.2.1.10.12.7	MF-4.4.10.23.1.6	MF-4.7.5.8	MF-5.3.1.4	MF-6.8.11.21	MF-9.11	MF-10.3	MF-10.5.5.11.1.24	MF-3.4	MF-4.2.1.10.12.7	MF-4.4.10.23.1.6	MF-4.7.5.8	MF-5.3.1.4	MF-6.8.11.21	MF-9.11	MF-10.3	MF-10.5.5.11.1.24	MF-3.4	MF-4.2.1.10.12.7	MF-4.4.10.23.1.6	MF-4.7.5.8	MF-5.3.1.4	MF-6.8.11.21	MF-9.11	MF-10.3	MF-10.5.5.11.1.24	MF-3.4	MF-4.2.1.10.12.7
Maipo-7	314465	0	0	0	233645	0	0	0	0	0	0	0	0	0	0	0	0	0	0	0	0	0	0	0	0	0	0	0	0	0	0	0	0	0	0	0	0	0	0	0	0	0	0	0	0	247525	0	0	491422
Maipo-8	508163	0	0	5.2186e+06	2.56109e+06	0	5.11779e+06	0	1.11044e+06	300714	0	0	761155	0	0	0	0	0	0	0	0	0	0	0	0	0	0	1.87731e+06	0	2.0023e+06	0	533808	0	0	0	0	0	0	0	0	0	0	0	0	0	3.44043e+07	0	0	2.10587e+07
Maipo-9	1.24423e+06	0	0	2.94527e+06	375000	0	2.96742e+06	0	0	279570	0	0	0	1.43885e+06	0	0	0	0	0	0	0	0	0	0	0	0	0	0	0	0	0	0	0	0	0	0	0	0	0	0	0	0	0	0	0	0	0	0	0
Maipo-10	3.0065e+06	0	0	1.49005e+06	421228	0	1.49875e+06	0	148504	0	0	0	0	0	0	0	0	0	0	0	0	0	0	0	0	0	0	0	0	0	0	882562	0	0	0	0	0	0	0	0	0	0	0	0	0	817657	0	0	2.0712e+06
Maipo-11	0	0	0	329408	350352	0	0	937500	0	322581	0	0	0	0	0	0	0	0	0	0	0	0	0	0	0	0	0	0	0	0	0	0	0	0	0	0	0	0	0	0	0	0	0	0	0	0	0	0	0
SZ_1	0	0	0	202601	0	0	0	210084	0	724771	328947	0	0	0	0	0	0	636781	0	0	0	0	0	0	0	0	0	0	0	0	0	355872	0	0	0	0	0	0	0	0	0	0	0	0	0	0	0	0	1.08067e+06
SZ_2	0	0	0	0	1.4509e+06	0	0	0	0	0	0	0	0	0	0	0	0	0	0	0	0	0	0	0	0	0	0	0	0	0	0	344009	0	0	0	0	0	0	0	0	0	0	0	0	0	0	0	0	0
SZ_3	1.31846e+06	0	0	420841	599668	0	0	197628	0	0	0	0	0	0	0	0	0	0	0	0	0	302115	0	298087	0	0	0	0	0	0	153292	355872	0	0	0	0	0	0	0	0	0	0	0	0	0	368812	0	0	734069
[truncated: 581 more columns]
