# Supplementary material for: Genomic and transcriptomic evidence of light-sensing, porphyrin biosynthesis, Calvin-Benson-Bassham cycle, and urea production in Bathyarchaeota
Source: Microbiome. 2020 Mar 31;8:43. doi: 10.1186/s40168-020-00820-1 (PMC7110647; doi:10.1186/s40168-020-00820-1)
Supplement: Supplementary file 6 — Additional file 5: Table S5. Taxonomic assignment results of bathyarchaeotal genomic bins using GTDB-Tk package. [file 40168_2020_820_MOESM5_ESM.xlsx]

## Sheet: Sheet1
user_genome	classification	fastani_reference	fastani_reference_radius	fastani_taxonomy	fastani_ani	fastani_af	closest_placement_reference	closest_placement_taxonomy	closest_placement_ani	closest_placement_af	pplacer_taxonomy	classification_method	note	other_related_references(genome_id,species_name,radius,ANI,AF)	aa_percent	translation_table	red_value	warnings
MF-4.7.5.8	d__Archaea;p__Crenarchaeota;c__Bathyarchaeia;o__B26-1;f__UBA233;g__AD8-1;s__AD8-1 sp001273385	GCA_001273385.1	95	d__Archaea;p__Crenarchaeota;c__Bathyarchaeia;o__B26-1;f__UBA233;g__AD8-1;s__AD8-1 sp001273385	97.45	0.66	GCA_001273385.1	d__Archaea;p__Crenarchaeota;c__Bathyarchaeia;o__B26-1;f__UBA233;g__AD8-1;s__AD8-1 sp001273385	97.45	0.66	d__Archaea;p__Crenarchaeota;c__Bathyarchaeia;o__B26-1;f__UBA233;g__;s__	ANI/Placement	topological placement and ANI have congruent species assignments	N/A	70.1	11	N/A	N/A
MF-10.3	d__Archaea;p__Crenarchaeota;c__Bathyarchaeia;o__B26-1;f__UBA233;g__SG8-32-3;s__	GCA_001273335.1	95	d__Archaea;p__Crenarchaeota;c__Bathyarchaeia;o__B26-1;f__UBA233;g__SG8-32-3;s__SG8-32-3 sp001273335	79.33	0.23	N/A	N/A	N/A	N/A	d__Archaea;p__Crenarchaeota;c__Bathyarchaeia;o__B26-1;f__UBA233;g__;s__	Placement	taxonomic novelty determined using RED	N/A	87.94	11	0.922459	N/A
MF-5.3.1.4	d__Archaea;p__Crenarchaeota;c__Bathyarchaeia;o__B26-1;f__UBA233;g__SG8-32-3;s__	GCA_001273335.1	95	d__Archaea;p__Crenarchaeota;c__Bathyarchaeia;o__B26-1;f__UBA233;g__SG8-32-3;s__SG8-32-3 sp001273335	84.74	0.28	N/A	N/A	N/A	N/A	d__Archaea;p__Crenarchaeota;c__Bathyarchaeia;o__B26-1;f__UBA233;g__;s__	Placement	taxonomic novelty determined using RED	N/A	64.99	11	0.913661	N/A
MF-4.2.1.10.12.7	d__Archaea;p__Crenarchaeota;c__Bathyarchaeia;o__B26-1;f__UBA233;g__SG8-32-3;s__	GCA_001273335.1	95	d__Archaea;p__Crenarchaeota;c__Bathyarchaeia;o__B26-1;f__UBA233;g__SG8-32-3;s__SG8-32-3 sp001273335	81.58	0.16	N/A	N/A	N/A	N/A	d__Archaea;p__Crenarchaeota;c__Bathyarchaeia;o__B26-1;f__UBA233;g__;s__	Placement	taxonomic novelty determined using RED	N/A	77.4	11	0.899565	N/A
MF-9.11	d__Archaea;p__Crenarchaeota;c__Bathyarchaeia;o__B26-1;f__UBA233;g__UBA11855;s__	N/A	N/A	N/A	N/A	N/A	N/A	N/A	N/A	N/A	d__Archaea;p__Crenarchaeota;c__Bathyarchaeia;o__B26-1;f__UBA233;g__;s__	Placement	taxonomic novelty determined using RED	N/A	57.12	11	0.874401	N/A
MF-3.4	d__Archaea;p__Crenarchaeota;c__Bathyarchaeia;o__B26-1;f__UBA233;g__;s__	N/A	N/A	N/A	N/A	N/A	N/A	N/A	N/A	N/A	d__Archaea;p__Crenarchaeota;c__Bathyarchaeia;o__B26-1;f__UBA233;g__;s__	Placement	taxonomic classification fully defined by topology	N/A	53.55	11	0.78863	N/A
MF-4.4.10.23.1.6	d__Archaea;p__Crenarchaeota;c__Bathyarchaeia;o__TCS64;f__TCS64;g__RBG-16-57-9;s__	N/A	N/A	N/A	N/A	N/A	N/A	N/A	N/A	N/A	d__Archaea;p__Crenarchaeota;c__Bathyarchaeia;o__TCS64;f__TCS64;g__;s__	Placement	taxonomic novelty determined using RED	N/A	66.71	11	0.863016	N/A
MF-6.8.11.21	d__Archaea;p__Crenarchaeota;c__Bathyarchaeia;o__TCS64;f__;g__;s__	N/A	N/A	N/A	N/A	N/A	N/A	N/A	N/A	N/A	d__Archaea;p__Crenarchaeota;c__Bathyarchaeia;o__;f__;g__;s__	Placement	taxonomic novelty determined using RED	N/A	52.77	11	0.697088	N/A
MF-10.5.5.11.1.24	d__Archaea;p__Crenarchaeota;c__Bathyarchaeia;o__40CM-2-53-6;f__RBG-13-38-9;g__RBG-13-38-9;s__	GCA_001775955.1	95	d__Archaea;p__Crenarchaeota;c__Bathyarchaeia;o__40CM-2-53-6;f__RBG-13-38-9;g__RBG-13-38-9;s__RBG-13-38-9 sp001775955	91.75	0.58	N/A	N/A	N/A	N/A	d__Archaea;p__Crenarchaeota;c__Bathyarchaeia;o__40CM-2-53-6;f__;g__;s__	Placement	taxonomic novelty determined using RED	N/A	80.58	11	0.948952	N/A
