# Supplementary material for: Genomic and transcriptomic evidence of light-sensing, porphyrin biosynthesis, Calvin-Benson-Bassham cycle, and urea production in Bathyarchaeota
Source: Microbiome. 2020 Mar 31;8:43. doi: 10.1186/s40168-020-00820-1 (PMC7110647; doi:10.1186/s40168-020-00820-1)
Supplement: Supplementary file 16 — Additional file 15: Supplementary data 2. The multiple amino acid alignment of rhodopsin sequences using in Fig. 3. [file 40168_2020_820_MOESM15_ESM.fas]

>SAMEA2621075_1406407_helio_helio_2_0.8691428571428571
TTRARLIWLFNLFCFAAHIIWVVVCVLAARGMN-DIFRPRNVWNSTGDSYDIDFVDNMPI
RIDVVTIGFFALSALAHLGAVIAGRYFYWDQMDRAFFWWRWLEYSLSAPVMILGIALVCG
TRDQATLASVVVLMWTTIAMGFLTEIVSTPSDLESWIPHVVGIFPYMAAWSMILYNFQNL
DTTNKEAMPRWVYAVIFGSFAIFTLFVYPQIYQWQKP----KYYYQTEFYCFLSLLAKSY
LGMLLYVNV
>Chlorella_variabilis_helio_helio_3_0.8395
----ARLRWWNAAVGTLQLVAGAAILAISP-YDSPWYTFFVSWSRDSDFYSPAPKQVASF
PIAVWSGVFLLLSAVDHLLVILPRNAYYNRCLCQNRNPFRWAEYSVSASLMSVMIAQLCG
VTDIHLLFTLAALMATTMLFGHQMEVSNKPGQRVDWGPFWMGCWPFLAVELVTGCYFFQA
--VSNGDPPTFVWSLFFILSFLYIMFAVNQALQFKQVRGWRGFAQAEWWYMILSLTSKQL
LAWITYGGT
>SAMEA2621812_1097862_helio_helio_1_1.1503333333333332
KQPELPYLIIHYCAIAGHLIAGTMAIEYANNIPWPAGSRPLNFCIEVDCNDESPPVCAGL
DLGWLIISFHALSFIFQGAAALTDCYRYSSIIKTGKNPLRFLEYGISAAIMLMCIALLNG
VTDINLIAAIAVLTSACEFCGLVVEYL--PTSPLKWVLHLTGWLQFLCAYGIIAHAFFKS
--VNNVNPPDFVYVIVILLFLLYASFGAVQLELFCEMKPWCNYEYKEMIYVTLSLGSKLV
LGGLIFANV
>Eh_virus_AHA55390.1_helio_helio_2_0.8691428571428571
DTIVLTINWFNFIAGLFHVALAIVCALLGD-VSQKMYMPFTTFRNGTQENEVTIKYSGYF
PMTVIFVVYFSVTALFHMGNAFLWNDTYHRFLSNRKNPIRWTEYSITAPLMTAILAFIAG
SRNWLFVIAASTLTFASISVGFVLDEIRKYS------FFVLGMIPFLVEFSLIILSLY--
--LTTSCYPSYLPITIFVEFGLWILFPFVSLLELSGI----NYKIGELVFIVLSFVSKSV
LAIILNSEN
>Micromonas_commoda_helio_helio_1_1.1503333333333332
APPCCSLWTLNAIAAAVHGAWFVVFILLGEDYPWPLLATAIAGYPTSMPVSPAAEDTLVL
SLHWLVVSFFALSFAFQFAAAVFDADTSADVARADSAWLRFVEYGFSAAVMIVAIALQVG
LMDAWMLFALATLTWATMMLGLAGERILERRGAARWATHLTGWVTQGVVFVVIIAHFFQS
GTCETGEAPDFVYAIVFGELGLFALFGLTQMCQFLSHDYWCACCSVEAAYIVQSLVSKTL
LGWLVYGGN
>SAMEA2621401_811499_helio_helio_1_1.1503333333333332
-SPLCSLWSLNAVAAAMHGVWFILWALVTNGRDIPLWYSAATFGALNFPVSPAFRDTITF
SLHWLVVSFFALSFLFQATAAVVDVSSYQNSTSPVSSWFRFIEYSLSASVMVVAIALQVG
LFDAWLLFACAALTWVTMMLGLVAERVFKRTDGIRWTSHFSAWVTQGVVFVIIIAHFNSV
DGQSDNTAPKFVYAIVFAELALFLGFGVTQLSQFVVFD---KQKSGEAAYIVQSFVSKTV
LGWLVYGGN
>Eh_virus_AHA55207.1_helio_helio_2_0.8691428571428571
KTRQSILFKLNMIAFALHLILAIVTGTVGN-INLPIYNTKVTFTYNGFSLDPYYVSYGGY
PITALTVVFFVLTAFFHLANATFLNETYISCLELCFTPTRWIEYFLTASLMSCTIAYLSG
SRSVLVIVGVCGLIASTMLFGFISELYNRPRTVDAWEPHFLGYVPYLFAWFIILYSFFGS
--GGTCAAPAWVWVIILAQFIQFSLFVIPQL--YQLKNPPSKFIRGEYYFIFLSFFAKAT
LGIILLAGG
>Chrysochromulina_CCMP291_helio_helio_2_0.8691428571428571
PIPSRRLWRWNVGMSIFHGILLIATCVIGN-LELPVYGSSVKLRVGGWALAPDTDTRGWM
YMTSLVALFFGMSCGFHFGNAFIWRKYYEYALERAYAPFRWIEYSGSASVMILILSYTSG
TLLSPMLVSLFALTMITMYFGHLHEVICRPKSLDEWEAHLLGYVPQCFAWGLIIAQFMAS
--GQTRQMPKFVYAIVFGEMAVFWSFGVVQL--IVSLRPPSKYCQGEIAYMWLSLFAKGF
LGIIVLGNV
>SAMEA2619399_340071_helio_helio_2_0.8691428571428571
AVPTGQLTAWNGAMFIFHTILATTTLVVGN-NDLPLFKTRLDFRFTPWEIIPTYEESGSL
PFTWLVAVFFILSAAFHLLNATALRSFYLRSLEECYSPTRWIEYTLSAPVMIVLISYTLG
IRNQEVLLAQFVLVMITMPFGYWVEVVSRPKNQDEWIPWFIGHIPQIAAWFLIIATFYGQ
--DQVDRAPWFVHLILWVEFILFFSFGAASV--LSQWYAPRFFYRGEILFQVLSLVSKGL
LGLILLTNV
>SAMEA2623673_3000060_helio_helio_2_0.8691428571428571
DIPERLLVRWNLAMAAMHGSLIIITLSLAN---WPIYRTSLDAPRDAWRVIPYHEEKGSI
NLTFLTAAFFFLSFFFHIGNATFWRRLYISELQHCRTPTRWVEYCLSAPVMFVLIAYGVG
VRGRDVLLATATLISITMAFGHYTELRARPASRDRWEPWVIGHFPQAIAWVLVLLQFY--
--SNSWDVPDFVHVIVFSELALFWSFGVAALISFPPR----SFYKGELMFQVLSLLSKGL
LGILLLTNI
>SAMEA2619548_526558_helio_helio_2_0.8691428571428571
CSKPGLLWWLNVAACLFHLLFAIATLVLASGFDIPILLVY-STNLSTNALRPEYVVSGDI
SLPWLTASFFFLSALMHGIVAGFNRGWYYRWMHECRNPARWLEYSISASVMLIVIAISSG
VAHVYMLVLIFCSSFATMTYGHFAEELHRYQDSQTWAPNLLGWVPFGAVWGVLLHSFNSN
--TGDGGPPTFVYVIVYGQFVAFLTFCVTQLLLVPDNGPW--YYWGEVSYLILSFLSKGF
LGVTLFASV
>Phaeodactylum_tricornutum_helio_helio_3_0.8395
NVVPASLKIWNGVAVIVQFAQAAALFALSADYYW--YTNYPTFEDREEFGRPGPTEVADF
SITWYSAVFILLSGLDHLACIIFW-STYKYQIERHQNHFRWAEYSISASLMRIMIAQLAG
VTDIHLIWMLFASTAIMILGGIHESVNAKARDGQNWYPFLAAWIPHLACWLVIFNYFFKA
--VIEGDPPNFVWAIIFVLFFLDGCFAILFTLQWFKIGIFKDYVAGEKGFIVLSFTAKVL
LAWINYGGG
>Aquiluna_SCX07967.1_helio_helio_4_0.78
----SKLQILNRLAGVFHLVQAVLFFILNDETRIPVISRFFDTPEG---IRPVSETLFEF
PIALIGPIFLLLSAIAHLLISSPFIRRYEQNIAKGINPPRWWEYSISSSLMLVVLLMLGG
LIEISAVVFVFTLNFLMNMFGLVMERHNQLTEKTSWLPFNLGVVAGIVPWIMGGIYFWVS
TNNISDSIPTYAQFGFLLTFLFFNTFAINMWLQYKKVGKWKLYEFGEKGYIILSLVSKSV
LAWVIVIGT
>Aquiluna_WP_007541057.1_helio_helio_4_0.78
----KQLQTFNRFAGLFHLIQAILFFILNSDTKIPVITRFFDTPEG---IRPVSETLFEF
PIALIAPIFLLLSAIAHLLISAPFIQRYEQNIAKGINPPRWWEYSISSSLMLVVLLMLGG
LIEISAIVLIFTLNFIMNLMGLVMEKYNQLTEKVSWLPFNIGVVAGIVPWIMGGLYFWVS
TNNIADAIPVYAQFGFLLTFIFFNTFAINMFLQYKKVGKWKDYPYGEKAYIVLSLVSKSV
LGWVIVLGT
>SAMEA2620217_989933_helio_helio_4_0.78
----EGLKLFNRNMGVLHLIQSILIAILGFDREFSLYVFTLNGPPA--DIIPVPEELFEF
TIAPLLTLFLFASAVAHLLIAFPLFDKYKVHIKNGMNPYRWYEYAISSSIMILFILISFG
ILDFWVIVATFILNALMNIFGYYMEEVNKGADSTDWKPYLWGWVAGIVPWIVIIDNTQRF
EIPEGGEDFFFVFYIAVIYFFFFNTFAINMGLQYGKIGKWKDYLYGEKVYQILSLISKSI
LCWLIFIAI
>contig__2376895_helio_helio_5_0.761375
EIKIKKLKRFNIIMGTVHLIQGGLLFWLGTNSDFPITLTQLVGVGSSFALVPELEVWREV
AFGPAVATFLLASAVAHYLISGPFYNKYKEDLLKGINKVRWIEYSISASVMIVLIALLVG
IYDVWALAGIFFMNAAMCWFGWMMEVHNQYTEKVDWTSYIMGCLVGVTPWIFIFINLIGD
VASNPQGVPQFVVWIFVSIFLFFNTFSINMILQYKQVGKWKDYLYGERAYIWLSLLAKTC
LAWQVFFGT
>Actinomarina_minuta_helio_helio_5_0.761375
SEKIGKLRRFNIIMGFMHLIQGSGLFWLGTNSDFPITLTQLVGVGSSFALVPELEIWREI
TFGPAVATFLLASAVAHFLISGPFYNKYQEDLAKGINKVRWIEYSISASVMIVLIALLVG
IYDVWALLGIFFMNAAMCWFGWMMEVNNQYTDKVDWTSYIMGCLVGVTPWIFIFINLIGD
VASNPQGVPQFVVWIFVSIFLFFNTFSINMVLQYKGVGKWKDYLYGERAYIWLSLLAKTA
LAWQVFFGT
>contig__381806_helio_helio_5_0.761375
SEKIRKLRRFNIIMGFMHLVQGSALFWLGTNSDFPITLTQLVGEGSSFALVPKLEIWREV
TFGPAVATFLLASAVAHFLISGPFYNKYQEDLGKGINKVRWIEYSISASVMIVLIALLVG
IYDIWALLGIFFMNAAMCWFGWMMEVNNQYTEKVDWTSYIMGCLVGVAPWIFIFINLIGD
VASNPQGVPQFVVWIFVSIFIFFNTFSINMVLQYKGVGKWKDYLYGERAYIWLSLLAKTA
LAWQVFFGT
>Pyrococcus_furiosus_helio_helio_5_0.761375
GDKFKSLKRLNMIAGVFHLIQGVLILLLSSDFTVTITRNYLKFDEATRSLVTVTENLFEV
KLVYLIALFPFLTALSHLAVSTVLFESYKKNLSKGINPYRWAEYSVTSSIMVVIIALLVG
ISDIGTLMLMFSINAAMIFFGYLMELLNQYTEKVNWSPFIFGSFAGIMPWIVIFMIILRS
------NPPSFVIWIFVSIAVFFNLFPLNMVLQYKKWGKWADYLYGEKVYIILSFVSKTI
LVWQVYAGT
>Fervidobacterium_pennivorans_helio_helio_5_0.761375
NGELTKLREMNLFAAIFHLVQGIVVLVLANDFSITITRGFLKFDETTRSLIPAVENLFDV
KLAYLIASFPFITFIFHLLVATVFNKKYNEDLSKGINPFRWAEYSISSSIMMIIIAMLVG
ISDFGTLLLIFSINATMILFGYLMELINQFTEKTVWSPFYFGVFAGLIPWIVVFLVILRS
------NPPDFVIWIFVSIAIFFNLFPINMTLQYKKIGKWKDYLYGEKVYIILSLVSKTI
LVWQVFAGT
>Heimdallarchaeota_AB_125_helio_helio_4_0.78
PISFKYLRKFNLAMGILHLVQGVAMLVLGFFWDFPLYSITLDY---VAALQPE----FSF
TVGPTVAAFLLFSALAHLLIAGPLNKFYVKNLKKKMNPIRWFEYAFSSSIMVFFIAILFG
VWDLWVLIGLFFLNMLMNLFGHMMELHNQTTKKTNWTAYIYGWIAGIIPWVIISVFF-AR
IAINSTGMPWFVPVIYAFELILFMSFAFNMLLQYKKVGKWKDYLYGERMYQILSLVAKTL
LAWLVFAGV
>Thorarchaeota_SMTZ1_45_helio_helio_4_0.78
PISFSYLKKFNLYAGVLHLLTGVLMLFLGLTLEWDVYTIYLDFEIIEFLVQPTPAVLFTL
TIGVILASFPLMSALAHFLIAFPLNDKYVENLKKGMNPYRWYEYSVSSSVMIFLITFLLG
IWDLWSLVMIVVLNAMMIMFGYLMEVINQYTEKTKWSPFILGCVSGGTPWVVLFGYFAAA
ISVAETQPPTFVYIIIFMYLFLFNIFALNMLLQYKKVSKWKDYLYGERMYIVLSLVAKTL
LAWIVFAGI
>Methanobacterium_formicicum_helio_helio_4_0.78
PITFGGLKKLNIGAGALHLIQGLIMIALGLWLTWDIYTFYIKFKILSFQIAPDPTVAFTV
SLGVILASFLLISAIAHFTIAFLKNKNYNENLKKGMNPYRWFEYFFSSSIMLVIIATFVG
VWDLWSLVMIFVLNAVTMLCGYLMEKINYYTKETDWSAYLVGCLSGFVPWIVLAAYFIAA
LGSTETNPPTFVYAILAIYFIMFNTFSINMVLQYKGVGKWKDYLYGERVYIILSLIAKTA
LAWLTFVGI
>PIXT01000199.1_3_1
SISFKYLKRFNTAAGILHLVQGVIMLALGLQLEWDIYTFYMDLNIIVITAVPNPQVLFSI
GLGAILASFPLISAIAHFVIAYPKNKSYNDNLKNGMNPYRWYEYAFSSSIMIVLIALFLG
VWDLWSLVMIFVLNAMMIMFGYLMEVVNQKTEKTSWSAFIFGTISGLTPWVVLYAYFIAA
VMSVDLNPPTFVYMILFIYFFVFNIFAVNMVLQYKGVGRWKDYLYGERFYIILSFVAKTI
LSWLVFIGI
>PIXS01000358.1_1_1
PISFKYLKRFNTAAGILHLVQGIIMLVLGLQLEWDIYTFYMKLNIVVITAVPDPQVFFSV
GLGAILASFPLISAIAHFMIAYPKNKNYNNYLTKGMNPYRWYEYSVSSSIMIVLISLFLG
IWDFWSLVMIFVLNAMMIMFGYLMEVINQKTEKTSWSAFILGSISGFTPWVVLYAYFIAA
VNSVGLEVPTFVYMILFIYFFVFNVFAINMVLQYKGVGRWKDYLYGERFYIILSFVAKTI
LSWLVFIGI
>gi|921071257|gb|LFWW01000082.1|_3_1
PITFQYLKRFNIAAGILHLIQGMLMLGLGFLLEW-------------VDVVPDPQILITI
GIGIIVASFPLLSALAHFVIATVKNKKYNENLKNGINPYRWYEYVFSSSIMIVLIALFLG
VWDIWSLVMIFTLNAMMILFGNLMEKINQYTSKTDWSSFIYGTISGFIPWIVLYSYFIAS
ILSTGLEVPTFVYMILFIYFIVFNIFAINMVLQYKGVGRWKDYLYGERFYIILSFIAKSI
LGWLVFIGI
>PIXS01000381.1_2_1
PISFNYLKRFNIAAGVLHLIQGLLMLILGTQLEWSIYTFYPKFIIGPFQIVIDPQVLLTV
GLGVIVASFPLISALAHFAIAFAKNKQYNENLKKGMNPYRWYEYAFSSSIMIVLIALFLG
VWDFWSLVMIFVLNAMMIMFGYLMEVINQKTEKTSWSAFILGSISGFTPWVVLYAYFVAA
IQSTGLDPPTFVYMILFIYFFMFNIFAVNMILQYKGVGRWRDYLYGERFYIILSFVAKSI
LAWLVFIGV
>PLYI01000033.1_5_1
------------------------------------------------------------
------------------------------------------------------------
--------MIFVLNAMMIMFGYLMELVNQKTEKTNWSSFILGCISGGFPWVVLFAYFGGA
VASSGGSVPNFVYVIFVVYLTLFMSFAVNQVLQYKAVGRWRDYLYGERTYIVLSFVAKTF
LVWLVFIGL
>gi|921072911|gb|LFWU01000039.1|_7_1
PISFSYLKRFNAAAGVLHLIQGLLMLGLGTQLEWSIYTFYTKFTIIQLEVSPDPQVLFTI
GLGIIVASFPLLSSAAHFIIAFIKNDKYNENLKKGMNPYRWYEYAFSSSIMIALIALFLG
VWDFWSLAMIFVLNAMM-------------------------------------------
------------------------------------------------------------
---------
>archaeon_SG8-32-1_helio_helio_4_0.78
PISFSYLKRFNAAAGILHLIQGLLMLGLGTQLEWSIYTFYTKFTIIQLEVTPDPQILFTI
GLGIIVASFPLLSSAAHFIIAFIKNDKYNENLKKGMNPYRWYEYAFSSSIMITLIALFLG
VWDFWSLAMIFVLNAMMIMFGYLMELINQKTEKTSWSAFILGTISGFTPWVVLYAYFIGS
LLSINADVPTFVYMILFIYFIVFNIFALNMVLQYKGVGRWKDYLYGERIYIILSFIAKTI
LSWLVFVGI
>gi|921074451|gb|LFWU01000007.1|_5_1
PISFSYLKRFNAAAGILHLIQGLLMLGLGTQLEWSIYTFYTKFTIIQLEVTPDPQILFTI
GLGIIVASFPLLSSAAHFIIAFIKNDKYNENLKKGMNPYRWYEYAFSSSIMITLIALFLG
VWDFWSLAMIFVLNAMMIMFGYLMELINQKTEKTSWSAFILGTISGFTPWVVLYAYFIGS
LLSINADVPTFVYMILFIYFIVFNIFALNMVLQYKGVGRWKDYLYGERIYIILSFIAKTI
LSWLVFVGI
>NODE_1264_length_5096_cov_6.020721_7_1
SISFSYLKKFNLGAGILHLSQGIIMLALGTLLTWEIYTFYLKLDVTFFNIAPDPQVWFTL
SLGVIVASFPLLSALAHFLIAFPKNKDYNENLKKGMNPYRWYEYAFSSSIMIVLIATFVG
VWDFWSLVMIFTLNAMMIMFGYYMEAVNQHTEKTSWSAFLVGCISGGVPWVVLFAYFVAA
IMSTGVEPPAFVYSIFFIYFAVFNVFALNMVLQYKGVGRWRDYLYGERVYIILSFVAKTA
LAWLVFIGV
>NODE_5129_length_2181_cov_6.814163_2_1
PISFSYLKKFNLGAGILHLSQGLIMLALGTLLTWEIYTFYLKFDVTVFNIAPDPQVWFTL
SLGVIVASFPLLSALAHFLIAFPKNKDYNENLKKGMNPYRWYEYAFSSSIMIVLIATFVG
VWDFWSLVMIFTLNAMMIMFGYYMEAVNQHTEKTSWSAFLVGCISGGVPWVVLFAYFVAA
IMSTGVEPPAFVYSIFFIYFAVFNVFALNMVLQYKGVGRWRDYLYGERVYIILSFIAKTA
LAWLVFIGV
>NODE_618_length_7756_cov_18.534314_1_1
------------------------------------------------------------
------------------------------------------------------------
----WSLVMIFVLNAMMIMFGYFMEVVNQKTEKTSWLAFIVGCISGGVPWVVLFAYFVAA
IMSTGTEPPAFVYSIFFIYFAVFNVFALNMVLQYKGIGRWRDYLYGERVYIILSFAAKTA
LAWLVFIGV
>TM7_genomosp_GTL1_helio_helio_5_0.761375
KITTTKLRKFNVAMAVLHAVQGFLILWLSRSFDLPIMGSYLEFNRQTQQLEPVTTTLFNL
SLPMLVAVFFFISALAHAIIATIYYRWYEQGLKQGINKARWIEYILSASTMMIAISLLVG
IYDLSSLAMVFALTAIMNLMGLVMEVHNQTTKKTNWLSYIIGCFAGIVPWLVVAFYMLGA
--ENGSSAPMFVYWIFVSIFVFFNCFAINMFLQYKKIGPWRDYLYGERAYIILSLVAKSL
LAWQVFAGT
>Halovivax_asiaticus_helio_helio_5_0.761375
APEYRRLRRWNAVMAVLHFVQGALMVVFAESIQWPITRTRYEFDVATEALAPTTVQWVEV
PLPLLVAGFLFISAIAHTIVATVRYGAYVRYLERGMNPYRWYEYALSASLMIVVIAMLAG
IWDLGTLVALFGLVAVMNLCGLVMERHNELTDRTDWTAYNVGVVAGAIPWVVIAIVLVGS
VVAGDVEVPDFVIYIYVSIFVFFNLFAINMILQYRETWRWRQYLFGERVYILLSLVAKSA
LAWQVYFGT
>Halobacterium_DL1_helio_helio_5_0.761375
SARDSRLRLWNSVMAVLHFLQGAAMVLLADTVLWPITRTRYGFDPGSQSIFPETVAFVDA
NLPLLVAGFLFISALAHTAIATVWYDKYVRYLDRGMNPYRWYEYSVSASLMIVVIGMLSG
VWDLGTLVALFGLVAVMNLSGLLMEQRNELTEQTDWTPYWVGVIAGIVPWITIGVAFVGS
VTASAGEFPEFVIYIYVSIFVFFNLFALNMALQYLEVSRWKNYLFGEKMYIVLSLVAKSA
LAWQVYFGT
>Halolamina_pelagica_helio_helio_5_0.761375
ATQYRRLRQFNAVMALLHFVQGALMIYLSTPLKWTVTVTSLEFQAGSQRLTPVLEPWTTV
QLSYLVAAFLLLSALAHLLIATVLYDSYVAYLERGMNPYRWYEYSISASVMIVVIAMLAG
VWDLGTLLALFSLVAVMNLMGLMMELHNQTTGTTDWTAYVIGSFAGLVPWVVIAITIVAT
LGSDGGGPPDFVLAIYASLFVFFNLFAINMVLQYRESWKWQDYLFGEKTYIVLSLVAKSL
LAWQVFFGA
>Halorhabdus_tiamatea_helio_helio_5_0.761375
PSDW-NLRRFNAAMAVLHFLQGALMVYLSSSREWTITAVYQEFDTTTETLSPVMESIGTI
ELAYLAAGFLFISAIAHALIATVLYDRYVAYLEQGMNPYRWYEYAVSASLMIVLIAMLAG
VWNLGTLIALFGLVAVMNLCGLVMERHNALTEETDWSSFIVGSLAGVVPWITIAVTIVGT
YSFGEGSPPDFVIAIYVSLFVLFNLFAINMLLQYRGVWKWKDYRFGEVGYIVLSLVAKSL
LAWQVYFGA
>Haloterrigena_mahii_helio_helio_5_0.761375
PSDW-NLRRFNAIMGILHFLQGAVMLYLSSSREWTITATRLDFDTESQQLVPVMESIGAI
ELAYLAVAFLFVSAIAHVLIATVLYDRYVAYLGQGMNPYRWYEYAVSASVMIVLIAMLAG
VWDLGTLIALFGLVAVMNLCGLVMERHNRLTEKIDWSSFIVGSIAGVVPWIVIAVSIIGT
FNAG-GSPPDFVIIIYVSLFVLFNLFAINMLLQYLGVWKWQDYLYGERAYIVLSLVAKSL
LAWQVYFGA
>archaeon_SCGC-AAA259I09_helio_helio_5_0.761375
DSKFKRLRIFNGFMGVLHLIQAALMFWLSNDFSLAVTNTFPSGPPGSGEV--MTETLFNL
RIGPLVALFLLISAIAHFLLATVLYEWYVKNLKNKINHLRWVEYSFSSSIMIVIIAMLVG
FLDISALILIFIVNASMIFFGWLMELYNQRTEDTKWSPFIFGCIAGAAPWIAIAIRLITA
VWRSPVEVPSFVIWIFVSIAVFFNIFALNQLLQYKKAGPWRDYLFGERMYIVLSLVAKSA
LAWQVFSGT
>archaeon_SG8-52-2_helio_helio_5_0.761375
DHTIRRFRIFNAIMGGIHLLQVFLVLYLSNNFSLPVTISKPVYNEFTNSISPVSETLFSI
RVGPLVALFLFISAIAHILIATVLYYRYVENLKSGMNPYRWFEYSISASVMIVIIAMLTT
IYDLGTLLALFTLTAVMNLMGLMMELHNQTTQNTDWTSYIIGCIAGLVPWIVIFIPLIAA
-----ESVPDFVIYIFVSIAIFFNCFAINMYLQYKKIGKWKDYLHGERVYIILSLVAKSA
LAWQVFAGT
>Chloroflexi_RBG_13_48_10_helio_helio_5_0.761375
EKKYLGLRRFNLSMGFLHLIQGILMIVLSNDTAYPIYTNFLKFDTTTMALVPDPKIAAEL
LFGPAVAIFLLLSAVAHFFLATVGYKLYVSNLKKGMNPVRFYEYALSSSVMIVLIGMLVG
IYDLGAIILIFGINAVMNLFGIMMELHNQNTQKTNWTAFIYGCIAGIVPWIVIVTYFLGS
LAGEGGEPPAFVYAIIPTLFIFFNIFAVNMVLQYKKVGPWKDYLFGERVYIVLSLTAKTV
LAWIIFAGT
>WS6_bacterium_OLB21_helio_helio_5_0.761375
ENSYKKLRKWNAIMAVLHFVQGIAMLAISRDFSIPLTTTYLDFNLQANTILPVTNEAMQL
NLGQFISVFLFLSAFFHFLLILPGYEWYVKNLKNKINYLRWIEYAFSSSVMIVAIAILCG
MFDLPSLILIFGLNAMMNLFGLMMELHNQTTKKTNWTAFIFGTIAGILPWIVIAMYFFGA
VSSVGTNIPSFVYAILVSIFLFFNCFAINMFLQYKQVGPWKDYLFGERVYILLSLIAKSA
LAWQIFSGT
>Mesotoga_infera_helio_helio_5_0.761375
ESVYKKLRIYNLIMGLLHLVQGIIMLIVSNDSSLTITRNYLEFNQEIMRLVPATENFMDL
KMGPFIASFLFMSAIAHFIVSTFGFGWYARNLQRGINYARWYEYSISSSVMIVAIAMFSG
MLDIVSLMLLFTVNALMNLFGLMMELHNQTTERTNWAAFIFGCIAGAVTWIAVFIYLFTS
LGKANIEFPSFVYAILITFLVFFNSFAINMFLQYKKIGPWKNYLFGESMYVLLSLVAKSV
LAWQVFAGT
>contig__172728_helio_helio_6_0.7615
DDRIDRLRRFNLVMGVLHLVSGGFMLLVSNDFSLPVTSFATNGPPGTPLADGEMVEAFSY
PLAVGTAGFLLLSAVAHLFVATLGFSFYASELRAGRNRIRWIEYAASSTLMIVLIASVVG
IYDAGALLAIAGANIAMILFGWLMETVNQPGRPVYWSPFWFGCIAGIAPWKAITASVWIS
VAVADDGPPGFVYGILVSIFLAFNCFALNQWLQYRGKGRWADYAHGETVYIWLSLIAKSL
LAWQIWGNT
>Aeromicrobium_marinum_helio_helio_6_0.7615
DTRLLGLKRWNWALTVLHAVQAVAVLVLASDFA-TLSTSFPEGPPG--TRIPAPTDLVDV
RISVAIAVFLALAALDHGLTSTVMRGRYEAGLRAGINRFRWVEYSVSATIMILLIALYAG
ITQMNAVIAIAGANVAMILFGWLQEQMNPPGSVTTMLPFWFGCVAGAVPWIVITYNIVGA
--DT---VPGFVYGIFVSLFVFFMSFAVNQYLQYREIGPWRSYAFGEKAYLVLSLGAKSA
LAWQIFVGS
>Nocardioides_helio_helio_6_0.7615
DRALRSLKGWNLGLTVLHLGQAVAVVVLATDFA-TITRSLPTGPPG--TPTASPEALFDL
PIGVAIAAFLVLAGLDHLLTATALRRTYERDLLGGINRFRWVEYSFSATIMVVLIALYSG
IDGISALIGIIGANVAMILFGWLQESANPPGPSVTMKPFWFGCVAGAAPWVAIGYNL---
--VAAEEVPGFVVGIFVSLFVFFNSFALNQWLQYRRVGPWRSYAFGERAYLVLSLVAKSA
LAWQIFGGS
>SAMEA2621021_2274068_helio_helio_6_0.7615
NPDMQNLKKLNFRAGCLHLVSFILILILSNDASLPVVATYLTEAPGTGNF-SDPINLFNL
NISYMVAGFMALSAFFHFYICIPSFKKYELNLSRGINTYRWIEYSISSTLMIIVILQLNG
TADYIALLGIAGVNVCMILFGWLQERYVKAGNG-DLLPFWFGCFAGSIPWIATVFNLITL
KGPPESITPGFVYGIVISIFIFFNCFALVQWKQYRAKGKWVNYLYGERIYIVLSFVAKSL
LAWQVYSGS
>contig__161490_helio_helio_6_0.7615
ITDMQNLKKLNFRAGCLHLVSFVLILILSNDASLPVVATYLTEAPGTGNF-SDPINLFNL
NISYMVAGFMALSAFFHFYICIPSFKKYELNLSRGINTYRWVEYSISSTLMIIVILQLNG
TSDYIALLGIAGVNVCMILFGWIQERYVKAGNG-DLLPFWFGCFAGSIPWIATVFNLIAP
KGPPESTTPGFVYGIVISIFIFFNCFALVQWKQYKAKGKWVNYLYGERIYIVLSFVAKSL
LAWQVYSGS
>Dehalogenimonas_helio_helio_6_0.7615
EARIKSLRVWNIVVGLILAVQAVAIAVLTNDFS-PVTATFISGPPG---TPPELHTLFSI
ATGWGVFTFLAISAGALLIMASPAFPWYKRNLLQSRNYGRWIEYFFSSSIMIVLIAQITG
ISEIAALLAIFGVNASMILFGLLQEKYEKPGKP-SFLPFWFGSFAGIIPWIAIVIYVIAP
LSIS---PPGFVYGIIISLFIFFNCFALNMYLQYKQVGPWRDYLFGERVYIILSGTAKAL
LAWQVFFPV
>Chloroflexi_RBG_16_57_8_helio_helio_6_0.7615
ERRLGQLRIWNTVVGAILAVQAVLIAVLTNSFSLPVTATFMSGPPGT--T-PELHHLFSI
STGWGVFAFLAISAAALLLVASPPFAWYKRNLLQSRNYGRWIEYFFSSSIMIVLISQITG
ISDIAALLAIFGINSCMILFGALQEKYEKPRKP-SWLPFWFGSFGGIIPWIAIAIYVWAP
RLN--VSPPGFVYGIIASLFVFFNCFAINMVLQYKKVGLWRDYLYGEKAYILLSLTAKAL
LAWQVFFPV
>Phycisphaerae_helio_helio_6_0.7615
DRRLNRLRIWNIAVGLILAVQAIMIAVLTNSFSLPVTATFMSGPPGT--A-PELHHLFDI
PTGWGVFAFLAISAGALLIIASPLFPWYKRNLLQNRNYGRWIEYFFSSSIMIVLISQITG
ISDIAALLAIFGINASMILFGALQEKYEKPGKP-SLLPFWFGSFAGIIPWIAIVIYVWAP
GLT--VSPPGFVYGIIVSLFVFFNCFAVNMILQYKQVGSWRDYLFGEKVYIVLSLTAKAL
LAWQVFFPV
>Aquiluna_SCX15262.1_helio_helio_6_0.7615
-VYIKGLRRYNVVAGLLHLAQALVLTLLDNQILFPVTIEYPTGPPGVPAP-TDLVTLFDI
NIGAGAIGFLALSALFHFIISSPMYGRYKAGLKKNHNYFRWVEYSLSSSVMIFLIALLNG
INGVAALIAIFAVNASMILFGALQEKYETPGNG-KGLPFIMGSMTGIVPWLILILYIWQP
GATNASEIPGFVYGIVVALFLFFNTFGFNQAFQYKQIGPWKNYLFGETTYITLSLVAKSV
LAWQVFAGA
>Aquiluna_WP_007540014.1_helio_helio_6_0.7615
-QQIGGLRKYNVVAGFLHLIQAVVLTMLDYQILYPVKIEYPTGPPGVASP-VDVVTLFDI
NIGAGIVGFLALSALFHFIISSPMFQRYKAGLKVNHNYFRWVEYSLSSSVMIFCIALLNG
ITDIAALVAIFAVNASMIMFGALQEKYETPGSG-KGLPFIFGSMTGIIPWLILVLYIWQP
GATNASEIPGFVYGIVVALFLFFNTFGFNQAFQYKKIGPWKNYLFGEKSYITLSLVAKTV
LAWQIFSGA
>Aurantimicrobium_minutum_helio_helio_6_0.7615
-EQIKRLRVYNIVAGAIHLLQGLILTKLSSQVMFPVTVDYMTGPPGVDLP-TERVTLFEV
NLGLGVVAFLFMSAFFHFLISLPGFTRYANGLKLNHNYFRWTEYSLSSSVMIWLIAQLNG
ATDFAALFAIFAVNASMIFFGALQEKYEKPGNK-KFLPFIFGSMTGIVPWIIIAIYTLQP
GSTSAAEVPGFVYGIVISLFIFFNTFAINQVLQYRQIGGWKSYLRGERAYITLSLVAKSV
LAWQVFSGA
>Cryobacterium_arcticum_helio_helio_6_0.7615
-QQIDRLRIYNVVAGSLHLVQAIILTLLSSQVLFAVTTDYLAGPPGVPIP-PERVTLFEV
NIGVGVVAFLALSAFFHFLISSPWFTRYKTGLLNNHNYFRWVEYSLSSSIMIWLILAING
VTDIGALCAVFAVNAAMIMFGALQEKYEQPGSG-GMLPFIFGSMVGIVPWILILIYFLRP
GSASDVAAPGFVVGIVISLFVFFNTFAINQWLQYKQVGKWKSYLQGERTYITLSLVAKTA
LAWQVFSGA
>SAMEA2622518_623348_helio_helio_6_0.7615
GISFAGLRELNLVAGFAHLTQMVLVLVLASDFS-PITAAYVFGPPG--TPPNDPVTIFES
RIAWGVALFFALSALFHFVVASRWFPRYVGGLQSGHNYFRWVEYSLSSSIMIVLIAQITG
ISDVAALMAIFGVNASMILFGWLQEKYEQPGGM----LFIFGCMTGIVPWLIIVVWVLAP
GSSNKPEIPGFVIGIIISLFVFFNTFALVQWLQYKQVGKWRDYLRGERSYILLSLIAKTA
LAWQIFSGT
>contig__1205911_helio_helio_6_0.7615
GISFAGLRKLNLVAGFAHLAQMVLVLVLASDFS-PITAAYVFGPPG--TPPNDPVTIFES
RIAWGVALFFALSAFFHFVVASRWYPRYVGGLQSGHNYFRWVEYSLSSSIMIVLIAQITG
ISDVAALMAIFGVNASMILFGWLQEKYEQPG--GGMLPFIFGCMSGIVPWLIIVVWVLAP
GSSNKPEIPGFVIGIIISLFVFFNTFALVQWLQYKQVGKWRDYLRGERSYILLSLIAKTA
LAWQIFSGT
>Ornithinimicrobium_CNJ-824_WP__helio_helio_6_0.7615
PSRYARLRTFNWIAAVVHAAQAVAVVVLATDFT-PVTATYLSGPPG--TPPGDQVTLWDV
PTALAIAAFLALSAVFHVLVASPGFERYRAGLAQEHNYFRWVEYSLSSSLMIVIIAQLVG
ISDVVALLALFGVNASMILFGWLQEKYHQPGDG-GWLPFVFGCFAGAVPWIGVVLYTIAP
GSTSGAEPPGFVYGIIVSLFLFFNVFALVQWLQYKPVGRFRDYLTGETAYIVLSLTAKSA
LAWQIFVGT
>48C12_helio_helio_6_0.7615
-KEIKSLQNFNRIAGVFHLLQMLAVLALANDFA-PMTGTYLNGPPG--TTFSAPVVILET
PVGLAVALFLGLSALFHFIVSSGNFKRYSASLMKNQNIFRWVEYSLSSSVMIVLIAQICG
IADIVALLAIFGVNASMILFGWLQEKYTQPKDG-DLLPFWFGCIAGIVPWIGLLIYVIAP
GSTSDVAVPGFVYGIIISLFLFFNSFALVQYLQYKGKGKWSNYLRGERAYIVLSLVAKSA
LAWQIFSGT
>Actinobacteria_IMCC25003_helio_helio_6_0.7615
---AGSIRRSNLIAGFFHLAQMAVVLILANDFS-PIVARYMAGPPG--SVFAEPVTLLDT
PVGLTVAIFLGLSAFFHFLVASPQFTRYAAGLAAQRNYFRWVEYSISSSVMIVLIAQICG
VSDVVAVISLFGVNASMILFGWLQEKYEQPGNG-GWLPFIFGCIAGLVPWIAITFYVLAI
GGPGDTKAPAFVYGIVISLFVLFNTFAVVQYLQYKKVGKWSDYLRGEKTYITLSLVAKSA
LAWQIFAST
>Actinobacteria_IMCC26077_helio_helio_6_0.7615
---MGGLRRINIIAGLLHLVQMITVLALSSEFT-PINATYMSGPPG--TTFSAPVVLFNT
PIGLTVAIFLGLSALAHFIVASPQFGRYSKGLEEQRNYFRWVEYSISSSVMIVLIAQVTG
VADITAIISIFGVNASMILFGWLQEKYETPGNG-GWLPFIFGCIAGAVPWLALLFYVFSI
GGPTDSAAPAFVYGIVITIFLFFNSFALVQWLQYKKVGKWSDYLRGERTYITLSLIAKSA
LAWQIFANT
>HKR1_N_type_1_1_1_0.706
LICTSNLGDPELTAQFHAQADPNPMVAFGT-----------AFGLNFITLLFERESAFQL
A---LLACYINFLAGFSDYMSWKGAPIVRDSWGQGFQLLRTVMWLLTTPAMVYLLSIIS-
--DFSRLYSVMLADVLMITFGILAFLAYNKV--MSILFYMVAWC--LFAYVVHSMWSFHA
IAEARHDSSRVSLEVLRFAVGLWFTFPVIWIVKMGLV----DIRTEEWTWCACDFLGKVM
FSSSLLHGN
>Phaeocystis_type_1_1_4_0.6475
SFIVKNTMIFSFLIQIITLIIGI--------FA-------------QFIKVPRHKYI--L
KALLLENIVQFIEAIFYLWFIYFY-KENVDKID--IAKYRYYDWFLTTPTMIVIIYFHYN
SKDFRKILELWFYNFNMLIIGYLQEINII----SILLSTLIGFYFFGLLFYKMFKYYV--
--QNKK-----NYLLFFLMFFIWGLYGIAAL--F-------NYKFKNAFYNILDIFSKNF
FLFLAYLV-
>Phycodnavirus_type_1_1_4_0.6475
IIMTAYISIFVQIITAIISVYG-LFIPLNF-KD------------------------IIL
RILILELIVQIIEFIFYIWLIITL-QSINED----ITYVRYFDWVLTTPVMLLTTVYFFE
NSDYVYLFYICLSNFFMLLIGYLGETKQI----NKMLTLFGGSFFLFLTFYLLYVKY---
-----TKENWMNYIVFYFMFLVWFLYGFAFMFPFSIK---------NQMYNILDIVSKNI
YSIFIFIVI
>ChR1_Cterm_type_1_1_2_0.6952
GTNAEKLAANILQWITFALSALCLMFYG---YQ-------------TWKSTCGWEEI---
----YVATIEMIKFIIEYFHEFDEAVIYSSNGNK-TVWLRYAEWLLTCPVILIHLSNLTG
LANDYNKMGLLVSDIGTIVWGTTAALSK---GYVRVIFFLMGLCYGYTFFNAAKVYI---
----EAYPKGIVRYLAWLYFCSWAMFPVLFLLGPEGFGH--INQFNSAIHAILDLASKN-
-AWSMMGHF
>ChR2_Cterm_type_1_1_2_0.6952
-----GTNGAQTASNVLQWLAAGFSILL------LMFYAYQ-----TWKSTCGWEEI---
----YVCAIEMVKVILEFFFEFKNSMLYLATGHR-VQWLRYAEWLLTCPVILIHLSNLTG
LSNDYSRMGLLVSDIGTIVWGATSAMAT---GYVKVIFFCLGLCYGNTFFHAAKAYI---
----EGYPKGRVTGMAWLFFVSWGMFPILFILGPEGFGV--LSVYGSTVHTIIDLMSKN-
-CWGLLGHY
>RhPDE_Cterm_type_X_X_0.826
GRGKRRAKTRNIAIASTKEVQWQIIVWLGSFFA-PEASRRVAFAFAGLDILAYVNAVDEK
RLSGILAYVDGVACISYLSMATLNY--FLVDSTQGVWLMRYAEWIITCPTLLYWCGLASR
-ADRSSVSDIATADALLLAGGALSSILP------SWPAFFV--FAGFATYIYVMLHMWGM
GKAMQPDPPPLLHLLRCEIVMSWSIFPLVEF--LRRQG-YIDFQVGEAMNCVADYAAKVG
LAMIMVNCN
>GtACR2_type_1_1_2_0.6952
-----FVSLLQLVWAVVSGCQTIFMISR-------------------------------A
PVPWESVYLPFVESITYALAST---GNGTLQMRDGFPWSRMASWLCTCPIMLISMALV--
KYKSIPLNPIAQAASIRVVMGITATISPAEY--MKWLFFFFGATCLVFEYSVVFTIFVGL
YGSVGTPLAQKIKMLRLIFFIAWTMFPIVWLISPTGV----CVIHESAIYLLADGLCKNT
YGVILWSTA
>GtACR1_type_1_1_2_0.6952
-----GIKYVQLVMAVVSACQ--VFFMV-----------------------------TRA
PVPW-EAIYLPTTEMITYSLAFTG-NGYIRVANGKLPWARMASWLCTCPIMLVSMALVK-
YKSIPLNPMMIAASSICTVFGITASVVLDPL--HVWLFFIFEMVVAFAIFAITIHDF-QT
GSPMSLKVVERKLMRI-VFYVSWMAYPILWS--FSSTGAIMSENTSSVLYLLGDALCKNT
YGILLWATT
>BeRhGC_type_1_1_2_0.6952
QSAMSELWSWNMMLSTPSLKFLTTWIVLTT-VG-AIYTLFFYGAFGSFAYMGFTGARPEK
KLSLCLLGVNFISFMSYIIIMLRLTPTIEGTMANPVEPARYLEWIATCPVLILLISEITQ
----YPHYKVIVNDYALCLAGFVGAISAQ----QPWGAHFVSCLCFYVVYSLWSCFT-GA
DGQCNVEKSG-LRWIRFSTITTWSLFPITWFYTSGLI----SFTVAEAGFSMIDIGAKVF
LTLVLVNST
>HsSRI_type_1_1_3_0.6724
----MDAVATAYLGGAVALIVGVAFVWL-----L------------YRSLDGSPHQSLA-
----PLAIIPVFAGLSYVGMAYDI-GTVIVNGNQ-IVGLRYIDWLVTTPILVGYVGYAAG
-ASRRSIIGVMVADALMIAVGAGAVVTD-GTLK--WALFGVSSIFHLSLFAYLYVIF-PR
VPPEQIG----LFNLLKHIGLLWLAYPLVWLFGPAGIGE--ATAAGVALYVFLDVLAKVP
YVYFFYARR
>SrSRI_type_1_1_3_0.6724
----MDPITIVYIIGTLGMLVGI-----PP----------------ALSLVGDEVGLFD-
----YVWAIPGIAAFMYLLMTFDVSVQFQGYH---VPIPRYIDWALTTPLLVGYTAYIAG
-ASRGMIAGTALADFMMIVFGLGAVVFS-STAQ--WV--FFG-LSSACHLTLLALLY-GP
RNSAFGEPPSHARLLLNYVGLLWLAYPLVWLFG-PGL-QWVDAAGIAVIISYLDVTAKVP
FVYFIYRAR
>NpHR_type_1_1_3_0.6724
-VLNDPLLASSLYINIALAGLSILLFVFMTLDD-PRAKLIA-----VSTILVPVVSIASY
TLASLTISVLEMPAGHFAEGSSVMGGEEVDGVV--TMWGRYLTWALSTPMILLALGLLAG
-SNATKLFTAITFDIAMCVTGLAAALTTSSHMR--WFWYAISCACFLVVLYILLVEW-AQ
AK--AAGTADM-FNTLKLTVVMWLGYPIVWALGVEGI-TWG--------YSFLDIVAKYI
FAFLLLNYL
>HsHR_type_1_1_3_0.6724
VRENALLSSSLWVNVALAGIAILVFVYMGR-----------TIRPGRPRLIWGATLM--I
PVS-ISSYLGLLSGLTVGMIEMPAHALAGEMVR--SQWGRYLTWALSTPMILLALGLLAD
-VDLGSLFTVIAADIGMCVTGLAAAMTTSALFR--WAFYAISCAFFVVVLSALVTDW-AA
--SASSAGTAEIFDTLRLTVVLWLGYPIVWAVGVEGLA-WA--------YSVLDVFAKYV
FAFILLRWV
>LR_type_1_1_3_0.6724
ETVGDSGSKTLWVVFVLMLIASAAFTAL--S--WPVNRRLY-------HVITTIITLAAL
SFAMTGHGVALNKIVIRTQHDHVP-DTYETVYRQ-VYYARYIDWAITTPLLLLDLGLLAG
MSG-AHIFMAIVADLIMVLTGLFAAFGSEGTQK--WGWYTIACIAYFVVWHLVLNG--GA
ARVKGEKLRSF-FVAIGYTLILWTAYPIVWGLAARKIG-----VDGEIIYAVLDVLAKGV
FAWLLVTH-
>NR_type_1_1_3_0.6724
TLGETGHRTLWVTFALMVLSSGIFALLS-----WPTSKRLF-------HVITTLITVAS-
----LSYFAMATGHATTFNCDTAWHHKHVPDTSHQVFWGRYVDWALTTPLLLLELCLLAG
VDGAHTLMAIVA-DVIMVLCGLFAALGE-GGTAQKWGWYTIGCFSYFVIWHVALHG--SR
VTAKGRGVSRLFTGLAVFALLLWTAYPIIWG--IAGGARRTNVDTEILIYTVLDLLAKPV
FFWLLLSH-
>ASR_type_1_1_3_0.6724
-MNLESLLHWIYVAG---MTIGALHFWS---LS--------RNPRG----VPQYEYL---
----VAMFIPIWSGLAYMAMAID--QGKVEAAGQIAHYARYIDWMVTTPLLLLSLSWT--
AMQFWTLIGFLMSTQIVITSGLIADLSE-----RDWVRYLW-YICGVCAFLIILWGIWNP
RARTQSSELANLYDKLVYFTVLWIGYPIVWIIGPSGFG-WINQTIDTFLFCLLPFFSKVG
FSFLDLHGL
>PoXeR_type_1_1_3_0.6724
-----MTEAFWLWLYVAVMAAGACLFLY-----W-------RKPRG----VPGYEYT---
----IAAVIPIWSGLAYLAMALGQ-GTVMIDGRE-VYYARYLDWLVTTPLLLLGTATFYR
ANDTRLIGSLMFADVVMILSGLFADLTAEQS--VRWLWYTIGCVSFLILWQV-----WGP
RRGEQGEALSKTYTRVAYLTVFWVSYPLVWLISPSGIG-----IVGSIAFVILPAFSKVG
FSILDLYEL
>HsSRII_type_1_1_3_0.6724
----MALTTW-FWVGAVGMLAGTVLPIR--------------------DCIRHPSHRYDL
----VLAGITGLAAIAYTTMGLGIA---TTVGDRTVYLARYIDWLVTTPLIVLYLAMLAR
HRTS---AWLLAADVFVIAAGIAAALTT---GVQRWLFFAVGAAGYALLYGLLGTLP---
--RALGDDPRVLFVTLRITVVLWTLYPVVWLLSPAGIGILQTEMY-TIVVVYLDFISKVA
FAFAVLGA-
>NpSRII_type_1_1_3_0.6724
MVGLTTL----FWLGAIGMLVGTLAFAW------------------AGRDAGSGERRYYV
TVGI-----SGIAAVAYAVMALG--VGWVPVAERTVFVPRYIDWILTTPLIVYFLGLLAG
-LDSREFGIVITLNTVVMLAGFAGAMV--PGER----YALFGM--GAVAFIGLVYYLVGP
TESASQRSSGILYVRLRLTVVLWAIYPFIWLLGPPGV----ALLTPDVAIVYLDLVTKVG
FGFIALDA-
>PaDTG_type_1_1_3_0.6724
-QGESIMDQTAFLIGFSVMALASLVIYA-------------SGKKI-----------FPL
RHTLMHASVPFIAATAYLAMAFGF-GNLATESGSIVYLARYADWSVTTPVLLLVMVAFHE
QSKPGFLTAIIILDVMMIITGLVSALAT-TFAK--WVWYLWSCAA----FLGVVYLLWGP
RTAGRGRAMAVAYNKNVLLTVVWFIYPIVFLVGPEGL-KITDPAS-VWAFLVLDIIAKVF
YAFYAASSL
>PsuDTG_type_1_1_3_0.6724
------MIQTPLLIGFIVMALASLAIYIGA---HPLLGHTL-------------------
----IHAAVPFIAATAYLCMYLGV-GNLIKVDGSVTYLARYVDWAFTTPLLLVVSSAYYG
TRDLGYITAIVTLDVIMIVTGLIASLAP-YGIK--WVFFAWSCAAFAGVLYLLWKPV-AS
ASQQPGVSPAYRNVGF--LTVLWLIYPVVFAVGPEGF--WASDATTVWVFLVLDVLAKVV
YAFTS----
>MR_type_1_1_3_0.6724
------SEATWLWIGTIGMVLGTVYFAV---RG-------------RGSTDPEQQTYYI-
----ITTLIPAIAAAAYLAMATGL-GVISMPIRGTIYWARYADWLLTTPLLIIDLALVAG
ARKQ-TLYKLIIIDAIMILGGLAGSMMQQGAIRIVW------WAVSTAAFIILLYYLLGE
SERSRSAETGIVFNRLRITLGLWALYPIVWILGTGGGGI--IAVTTEIMYVMLDIGTKIG
FGAVLLESQ
>BR_type_1_1_3_0.6724
----GRPEWIWLALGTALMGLGTLYFLV---KG-------------MGVSDPDAKKFYAI
TLVPAIAFTMYLSMLLGYGLTMVPGGEQNP-----IYWARYADWLFTTPLLLLDLALLVD
-ADQGTILALVGADGIMIGTGLVGALTKVYS----YRFVWWAISTAAMLYILYVLFFFTS
--KAESMRPEVTFKVLRVTVVLWSAYPVVWLIGSEGAG-IVPLNIETLLFMVLDVSAKVG
FGLILLRSR
>AR3_type_1_1_3_0.6724
-LGDGRPETLWLGIGTLLMLIGTFYFLV---RGW--------------VTDKDAREYYAV
TLVPGIASAAYLSMFFGIGLTEVTGGEMLD-----IYYARYADWLFTTPLLLLDLALLAK
V-DRVTIGTLVGVDALMIVTGLIGALSH-TAAR--YSWWLFSTICMIVVLYFLATSL-RS
--AAKERGPEVTFNTLTLVLVLWTAYPILWIIGTEGAG---VVGLGETLFMVLDVTAKVG
FGFILLRSR
>BaClR_type_1_1_1_0.706
SIMQHDIVAHVLTLGFVAHAAGLVYFAF--A---------------QKDIHPRLRTATIM
SFIMAAASLNLFRQFSSWNDAFTWGSAYVMEQTFS-NGYRYFNWFITLPLLLTQPMFVFG
IKGKVFLTLIFVVASAMVLTGYIGQMFE-VTSALYWLWFIVGSIA-YVPLLIVLYRVF--
--VDREKVPVHVKGLFYFQVVAWTIYLFAYLPAFTPT----GVVTRHILYTVADISSKFI
YVWLSYIA-
>FR_type_1_1_1_0.706
-----TVGQYTMGSLILMVSYGAVLYFL---MT-------------SLQLAPRYRIVPIM
SIVMVSAGLSLLREFNAWEQSYEFEGMYQPLAENSTNAYRYGNWTITVPILLTQLPLAFG
RPELHVRAARMCIPALMIWTGLVG----QFGTGNYLRLNVWGVISTFFVWLIIEVRGISR
IAMGPAELAAWPKNIWWFFLAFWGLYPIAYALPQLGHG---DIVVIRQLYSIADVFSKLV
YGIILSRYV
>NmClR_type_1_1_1_0.706
AGQFEFIDHLLTMGVGVHFAALIFFLVV------------------SQFVAPKYRIATAL
SIVMVSAGLILNSQAVMWTDAYAYDGSYQLQDLTFSNGYRYVNWMATIPCLLLLIVLNLK
GKELFSTATWLILAAWMIITGYVGQLYEVDDAQ----LMIWGAVS--TAFFVVMNWIVGT
IFRAGGTDST-ITKVFWLMMFAWTLYPIAYLPAFMNND---GVVLRQLLFTIADISSKVI
YGLMITYIA
>KR2_type_1_1_1_0.706
SEIAYQFTSHILTLGYAVMLAGLLYFIL------------------TIKNVDKKFQMSNI
LAVVMVSAFLLLYAQAQNWTSSFTNGRYFLDPSGDNNGYRYLNWLIDVPMLLFQILFVVS
TSKFSSVRNQFWFSGAMIITGYIGQFYEVSNTA----FLVWGAISSAFFFHILWVMKV--
INKEGISPAGQLSNIWILFLISWTLYPGAYLMPYLTGD---GFLYSQLVYTIADVSSKVI
Y--GVLLGN
>IaNaR_type_1_1_1_0.706
NEMAYQMVAHVLTLGYAVMLAGLFYFVL--T---------------IKTVAPRFRTSSVL
SVVMVSAFLLLYVQASNWTESFVFTERGKYFLGEGNNGYRYLNWLIDVPMLLFQILFVVT
KSNFSSIRNQFWISGTMIVTGYIGQFYE-VTDLTMFA--IWGAISTVFFFHILWLMKVID
--EGKDGIPAKLQSIWVLFLVSWMLYPGAYLPHLAGIG---LFFSERQIYTIADVSSKVI
YGILLTNVA
>KR1_type_1_1_1_0.706
KLDPSDYVGFTFFVGAMAMMAASAFFFL--SLN-------------QFNKKWRTSVL---
----VSGLITFIAAVHYWYM-----RDYWFAIQESPTFFRYVDWVLTVPLMCFYLILKVA
GAKPALMWKLILFSVIMLVTGYFGEAVFQ--DQ----AALWGAISGAAYFYIVYEIWLGS
KKLAGGDILK-AHKILCFVLVGWAIYPLGYM---LGTG-WYTSILGDVAYNIADAINKIG
FGLVIYALA
>GPR_type_1_1_1_0.706
DLDASDYTGVSFWLVTAALLASTVFFFV--E---------------RDRVSAKWKTSLT-
----VSGLVTGIAFWHYMYMRGVW-------IETGPTVFRYIDWLLTVPLLIFYLILAAA
TNVAGSLFKKLLVGSLMLVFGYMG----E--AGAAWPAFIIGCLA----WVYMIYELWAG
EGACNTASPAVAYNTMMIIIFGWAIYPVGYFTGYLMGGG--SALNLNLIYNLADFVNKIL
FGLIIWNVA
>BPR_type_1_1_1_0.706
DLDISDTVGVSFWLVTAGMLAATVFFFV--------------------ERDQVSAKWTSL
T---VSGLITGIAFWHYLYMRGVW-------IDTGPTVFRYIDWLLTVPLQVFYLILAAC
TSVAASLFKKLLAGSLMLGAGFAG----E----AGLAPVLPAFIIGMAGWLYMIYELMGE
KAAVSTASPAVAYNAMMIIVVGWAIYPAGYAAGYLMGG---EGVYANLIYNLADFVNKIL
FGLIIWNVA
>KrActR_type_1_1_1_0.706
GPGAHDLIHFSLVVAGFALLAHFLRTWHST----EVSARYR------------PAVLAS-
-LAVGVAFLSYVYLVLEFDQGYDLEGVYQPNAEALTLVPRYMDWAVTVPLLMFLVSAVVG
AAARRTRFTLVGLAFLMILTGFIGAAVQEDGSRTA--LIAWGVVSS-AFYAALHVVL-IR
LRRGAMGAQAYSYRNATLLLSVWGWYPIAYALQFGGQW-WTTIQVG---FSAADIAAKVG
FGALIHKVA
>GR_type_1_1_1_0.706
-----TYGQFNLVYNAFSFAIAAALFFFSA----------------QALVGQRYRLALLV
SIVVSIAGYHYFRIFNSWDAAYVLNGVYSLTSEKFNDAYRYVDWLLTVPLLLTVAVLTLP
AKEARPLLIKLTVASVMIATGYPGEISD---DITT--RIIWGTVS-TIPFAYILYVLWVE
SRSLVRQPAAVVRNMRWLLLLSWGVYPIAYLLPMLGVGT--SAAVGVQVYTIADVLAKPV
FGLLVFAIA
>XR_type_1_1_1_0.706
-TPGQYSLVFNMFSFTVATMTASFVFFV---LA-------------RNNVAPKYRISMMV
SLVVFIAGYHYFRITSSWEAAYALNGMYQPTGELFNDAYRYVDWLLTVPLLTVELVLVMG
KNERGPLAAKLGFLAAMIVLGYPGEVSENAA--LFGTRGLWGFLSTPFVWILYILFTLGD
IQRQSSRVSTLLGNARLLLLATWGFYPIAYMIPFPEA--FPALQVG---YTIADVLAKAG
YGVLIYNIA
