# Supplementary material for: Genomic and transcriptomic evidence of light-sensing, porphyrin biosynthesis, Calvin-Benson-Bassham cycle, and urea production in Bathyarchaeota
Source: Microbiome. 2020 Mar 31;8:43. doi: 10.1186/s40168-020-00820-1 (PMC7110647; doi:10.1186/s40168-020-00820-1)
Supplement: Supplementary file 18 — Additional file 17: Supplementary data 4. The multiple amino acid alignment of chelatase sequences using in Figure S4. [file 40168_2020_820_MOESM17_ESM.fas]

>Q54IA8_hemH
---------------------------------------------------MISRKIITI
NSKTFYNKSLSY------CTVNNNKNTTININNNEKPK----------IKTGILMLNLGG
PSKLEEVEPFLTRLFTDKEIFKLPFQKYTGTLINAVMKLY---------EAIGGGSPIR-
---KWTEKQGELLSSMMDKISPETAPHKH-------YIGFRYSDPLIADTLDQMENDNVE
RVVAFSQYPQYSCTTTGSSLNNLWKTLEEKQMQSKFKWIDRWQDHKGFIDATIHKIKKAY
NQFPVLVFSAHSLPSTVEGDPYPQKVGPLPWLSPKTSFVIEQLAKKG-RNAIVIPIAFTS
DHIETLSEIDIELQHLAKKCGMKLLVRSESLNDDSTFCRTISNPIQALKL-------
>A2Y3Q5_HEMH
-------MWSSSQASTRGVIEVGRVEAGPSHFPKRPAPRNSSRVNLSRTYAIKSCSVSRT
GLCLGQCYHKKSACKCKLGWSSQPLSSLRHHLRVHSSASDFTKLLVGNEKIGVLLLNLGG
PETLDDVQPFLFN------LFADPDIIRLPRLFRFLQKPLAQFISVV---------RAPK
SKEGYASI-GGGSP---LRQITDAQAEALKDIPAKVYVGMRYWHPFTEEAIEQIKRDGIT
KLVVLPLYPQFSISTSGSSLRLLEGIFREDEYLVNMQHIPSWYQREGYIKAMATLIEKEL
RTFVMIFFSAHGVPYVEEGDPYKARVGPVEWLRPYTDETIIELGQKGVKSLLAVPISFVS
EHIETLEEIDVEYKELALESGIKHWGRVPALGSAETWNGRAAMLAVLALLVLEVTTG
>P42044_HEMH
----MDAASSSLALSNIKLHGSTNTLNSDQRISSLCSLPKSRVTFSCKTSGNL--QVRRS
TGLVVSCSSSNGRDVIQGLHLSGPIEKKSRLGQACCSVALESQSQAVDDKVGVLLLNLGG
PETLDDVQPFLYNFADPDIIRLPRLFRFLQEPL----------------AKLISTYRAPK
SKEGYASI-GGGSP---LRKITDEQAQALKNMSTNVYVGMRYWYPFTEEAIQQIKRDGIT
RLVVLPLYPQYSISTTGSSIRVLQKMFREDAYLSSLPVIKSWYQREGYIKSMADLMQAEL
KNFVMIFFSAHGVPYVENGDPYKDRVGPVQWLKPYTDEVLVELGQKGIKSLLAVPVSFVS
EHIETLEEIDMEYKHLALESGIQNWGRVPALNNYTRIYGYRGERSEFFWVRLIFT--
>P42045_HEMH
--------MECVRSGALDLGFLGKSGSTTSCGKVRCSTNLAGSTKCEQNLH---------
----GKAKPLL---LSASGKARGTSGLVHRSPVLHQHHTDVCTTFDEDEKVGVLLLNLGG
PETLNDVQPFLFNFADPDIIRLPRLFRFLQRPL----------------AKLISTFRAPK
SNEGYASI-GGGSP---LRKITDEQANALKNLEADIYVGMRYWYPFTEEAIDQIKKDKIT
KLVVLPLYPQYSISTSGSSIRVLQNIVKEDPYFAGLPIIESWYQREGYVKSMADLIEKEL
SVFVMIFFSAHGVPYVKDGDPYRDRVGPVQWLKPYTDEVLVELGQKGVKSLLAVPVSFVS
EHIETLEEIDMEYRELALESGIENWGRVPALGSDMDMMHYLTKMFLGSVLAFFLLLS
>Q9Z7V1_hemH
------------------------------------------------------------
------------------------------------------------TTPAYLLANFGG
PRHAKDLQEFLISLTDRDVTGTFLPRVLHRHLF-----------------TFIAKKRVPK
VLPQYQSL-QNWSPIYFDTETLAKTLSEI--LRAPVIPFHRYLPSTHEKTLLALRTLHTR
HVIGIPLFPHFTYSVTGSIVRFFMKHVPEIPISWIPQFGSDSKFVSLITCHIRDFLQKLG
ILECCFLFSVHGLPYISQGDPYSKKFGPGKWLSPSTAQLCQN-IDTDKPNVIVVPFGFIS
DHLETLYEIERDYLPLLRSRGYRALRIPAIYS-SPLWVSTLVDIVKENSTVVAEELI
>Q5ZYE7_hemH
------------------------------------------------------------
------------------------------------------------MRRGLLLLNLGT
PNNADIRAVKLYLREFLTDKRVIDLPTIPRYILV---------------YCLILPFRSPK
SAQAYQSIWEKGSPLLYHSQNLVTKLQSALKDEYKIALGMRYGTPSITTALAELKDCHSL
TIL--PLFPQYSSAATGSAIEKTLSHLANQEIIPSIKIIRDFYQRPEYIQAQAKIMKPYI
KDNFHLLFSYHGIPERHIKSGCDTRLGKTPWIKPYTDEIFAELISKGIKNIVVSCPSFVA
DCLETLEEIGIRAKEQWEKLGGEQFILTPCMNDHPEWIKAIQSIVNEQF--------
>P23871_hemH
------------------------------------------------------------
---------------------------------------------MRQTKTGILLANLGT
PDA----------PTPEAVKRYLKQFLSDRRVV----DTSRLLWWPLLR-GVILPLRSPR
VAKLYASVWMEGGSPLMSRQQQQALAQRL--PEMPVALGMSYGSPSLESAVDELLAEHVD
HIVVLPLYPQFSCSTVGAVWDELARILARKRSIPGISFIRDYADNHDYINALANSVRASF
AKHDLLLLSYHGIPRYADGDDYPQRFGREPWLMPYTDETLKMLGEKGVGHIQVMCPGFAA
DCLETLEEIAEQNREVFLGAGGKKYEYIPALNATPEHIEMMANLVAAYR--------
>Q32J55_hemH
------------------------------------------------------------
---------------------------------------------MRQTKTGILLANLGT
PDS----------PTPEAVKRYLKQFLSDRRVV----DTSRLLWWPLLR-GVILPLRSPR
VAKLYASVWMEGGSPLMSRQQQQALAQRL--PETPVALGMSYGSPSLESAVDELLAEHVD
HIVVLPLYPQFSCSTVGAVWDELARILARKRSIPGISFIRDYADNHDYINALANSVRASF
AKHDLLLLSYHGIPRYADGDDYPQRFGREPWLMPYTDETLKMLGEKGVGHIQVMCPGFAA
DCLETLEEIAEQNREVFLGAGGKKYEYIPALNATPEHIEMMANLVAAYR--------
>Q9K097_hemH
------------------------------------------------------------
------MLPFF---------------------------PEPSLSYTQQNRTAVLLLNLGT
PDA----------PTAQAVRPYLKSFLTDRRVV----ELPKWLWYPIL-HGLVLTLRPKK
SAHAYEKIWKEGSPLEVARQA-AALAKRM--PDLIVRHAMTYGNPSVADVLSELKAQGAG
RLLVIPMYPQYAASSSGAAVDKVCEQLLLQRNQMSVRTVSRFYDDTGYIDAMKNHILRYW
AEHKKLMLSFHGVPKHHDGDPYPDQFGRAKWVTPSTQDLFGKLPKQGVTELDVFCPGFLA
DCLETMEEIALMGREQFYEAGGKSYRYIPCLNDNPDWIDALVALAEENLGSWR----
>Q7VVX8_hemH
--------------MFLRLF------------KYLWPERYLPETPAQDPFD---------
-ENPPPCGP---------------------------------------GRVGVLLVNLGT
PDE----------PTRGAIRRYLGEFLSDPRVI----EIPRYLWMPIL-HGLVLTMRPKK
LAPRYAGIWEEGSPLLVQRQAAGVRQGLARGVHAEVELAMRYGKPSIPAAITALRERGCD
HILAVPLYPQYAASTTATVVDAVTRHAGRLRDQPALRFVKRFHNDPAYVEAQAGRIAEFW
QAHQKLVMSFHGLPYSIEGDPYYRRFGSARWLEPYTEPTLAELARQGVTEVDVVCPGFVA
DCLETLEEISQECRDAFVAAGGRQFRYIPALNDCPPWIEGLTDLVERQLRGWPTGNP
>Q9PFU1_hemH
------------------------------------------------------------
--------------------------------------------MNHTSDTALLIVNLGT
P----------EAPTAAAVRRYLGEFLSDRRVV----SIPPLFWKPLL-HMVILPIRGPR
SASKYAKVWQEGSPLSVRRIA-EGLTQHL--PDWRVAWAMRYGAPALTKALDALQAQQVR
RIVILPLYPQYSTTTTASV-QDVVEAWCKRTPQVQVECIQDYAEDSAWVAAVAASIRRHW
QAHEKLMFSFHGLPRVANGDPYPQRFGAERWLQPYAEPTLWALAESGIRRFDLVCPGFSV
DCL-ETLEEVALGFSETLAARGATMRYIPCLNDDPAHVQALAGLAQRALL-------
>Q9KTB6_hemH
------------------------------------------------------------
--------------------------------------------MNNHKKLGILLANLGT
P----------QAPTSQAVKAFLSQFLHDQRVV----DMSRWLWCPLL-HGIILPTRSPK
VAKLYQSIWDEGSPLMVYSRRQRDKLAEL--SQRPVELGMTYGEPSLLEGVRKLQQQGVE
QIVVLPLYPQYSATTTAAVFDGLAKALRQLPVVPELHFIRDYHDHPLYIQALAKSVRASW
QQHDLLLCSYHGIPYAQNGDIYPEQFGKEEWLQPYTDKTMEALPRQGIKKLDVICPAFSV
DCLETLEEIAEQNQEIFLHSGGEAFHYVPCLNDSQSHIELMAALVKVDC--------
>A0KL51_hemH
------------------------------------------------------------
----------------------------------------------MTTKTGILLVNLGT
P----------AAPTTAAVKAFLSQFLHDQRVVD--LPRYL--WCPLL-HFIILPTRSPK
VAKLYQQVWEQGSPLMVISKQQRAALEQEEGVEVPVELAMTYGSPSLDEGWQALKAKGVN
RVILLPLYPQYSVSTTASVFDGWAKAMKKERNLPVVRLIRDYHAHPEYIQALAMSVRRHW
EQHEHLLMSFHGIPYEREGDPYGHRFGKEEWLKPYTDVTIAGLPATGIKRLDVICPAFAA
DCLETLEEIQVQNREIFMAAGGEQFEYIPALNSDQAHIRMMVSLICRELA-------
>A0A2S6RZT2_sirB
------------------------------------------------------------
------------------------------------------------MKNGVLLCCHGS
RSNVGINDTKKLL------------------------------------KTLKKNNKSLL
TKIGYLEI---TKPSIKDQLE-------------------------------FFFKKNIN
SLIIVPVMIFSGNHTTKDIPKILRVIKKKYKKSPQVFITKPLIFANDFFNTVQRNLKKKI
KKNVGLITVSSNTI-----NPKAKKKLSKKNSFMFHKSILINLNKEKLKRELINVCNKNN
KLLGKLLDNLIKTIKDLNKKDKSKFILCNHISNYKDIHNLIKNVSNNKLH-------
>O34632_sirB
------------------------------------------------------------
------------------------------------------------MKQAILYVGHGS
RVKKAQQEAAAFLEGCKAHISVPVQEISFLELQE---PTIETGFEACVKQGATHIAVVPL
LLLTAAHAKHDIPEEIV-RVASRYPSVRI----------------------SYGKPIGID
EEVVKAV---YHRMKDIGVPYENARVVLIGRGSSDPDVKRDVTGIANLLQEMVPVKEV--
---IPCFLTACGPNYKEVSELEKD-----------DGITTFIVPYLLFTGMLMNEIEREV
QKL---------------KAHNPNVYLSSYIGFHPHVKNAFLNRVRETAANSEGQFD
>A0A0G3XVZ0_sirB
------------------------------------------------------------
-------------------------------------------------MEAILYVSHGS
RVPAARREAARFVEQCKAAIDIPIQELCFVELAE---PDIATGVDRCAAQGATRVIVIPL
LLLSAGHAKQDIPAALKAAKQRHPSLEIV-----------------------CGAPFGVH
DAMIDIIIDRIGEQPAPLDHESMVLLIGRGSSDPDT--KRDIAAIARRLQEKTSVP----
---HVDVCFLAAIR-------------------PTLDEGFKRAQASIYRRVFIVPYLLFT
GVL----MKTVERKLQAMPVSDQQWHLCSYLGYHPRLVTLIQQQVQALSAAKKGA--
>P61817_sirB
------------------------------------------------------------
--------------------------------------MHKKLTKEVDYMDAVLYVCHGS
RVKEGADQAVAFIERCKKNLDVPIQEVCFLELA---SPTIEQGFEACIEQGATRIAIVPL
LLLTAAHAKHDIPEEIQKVYERYPQVEVL-----------------------YGEPFGVD
ERIVDILVERINETNVDKHEDSMVLLVGRGSSDPAV--KRDLNEIAQLLKGKGAFKEVST
---CYLAAASPNLKLHLARTSYKQ---------------VFVLPYLLFTGILMNEIKEEL
EQL---------------STDAQQFILANYLGYHDGLAHILSHQVKTLLSSKGNQYD
>A0A2X0XFZ7_sirB
------------------------------------------------------------
-------------------------------------------------MQAILYIAHGS
RVKEGVEQAVNFLQGVQQEVTVPIQEICFLELA---TPTIAEGIASCIRKGATAIAVMPI
LLLAAQHAKHDIPKEMAKAQKLYPYVKFT-----------------------YGEPLGIH
ERLIDTL-QARIIEKQQPNSNASVLLIGRGSSDPAV--KRDLAKIAKRLRTKYHYK----
---AVDTCFLYGM-----GPTFED------WLLQVKGKQQQVFIVPYLLFTGILRQSIAK
RLQ---------------GFDSQNIMLCESLGYDDNVKKVLVERIDELLHFKEEGVS
>P32396_hemH
------------------------------------------------------------
---------------------------------------------MSRKKMGLLVMAYGT
PYKEEDIE--------RYYTHIRRGRKPEPEMLQDLKDRY---------EAIGGISPLAQ
ITEQQAHNLEQHLNEIQDEITFKAYIGLKPFIEDAV----------------AEMHKDGI
TEAVSIVLAPHFSTFSVQSYNKRAKEEAEKLGGLTITSVESWYDEPKFVTYWVDRVKETY
ASMAMLIVSAHSLPIKEFGDPYPDQLHESAKLIAEGAGVSEYAVGWQSEGNTPDPWLGPD
VQD---------LTRDLFEQKGYQAFVYVPVGTDDIGASYYRPEMPNAKPEFIDALA
>W6EQQ5_cbiK
---------------MKKTI-------------------------------MLISMMMVF
IFNGFTLFQNK-------------------------------------DKKAILFVNF--
-------------GTTYNDTRVATIDTLQKKIA-DTYKDYDVRLAYTSR--QIIRKLSER
DGIRIDTPEEALKKLKADGYGVIVQATHI---------------INGEEADYLKREVASL
KDDFYVIKLGHPLLTHIKDYELTMKALQLQYSELKADE----------------------
----AVVLIGHGTH--HPTSAYAMVYFGTVEGFPSYDNVLTRLKKNGIRTVTLMPFLFVA
GDHDIAGDEEDSWKSMLLKEGFNVNVYLHGLGENEAIQQIFIEHIEHAITNKEIDMK
>A1JTQ7_cbiK
------------------------------------------------------------
------------------------------------------------MKKALLVISFGT
SYE----------HTRQKNIEACEQQLSAAYSDRDVFRAFTSEMIIRKLDGLLINNPREA
LKLLAEQ--GY----------QDVAIQSL-------------HVINGDEYEKIANEVRGF
SDCFHHLVLGTPLLSSFADYQQLLVALQAQMPLLAADE---RVVFMGHGASHFAF-----
---SAYACLDHLMTSLNFALVGAV------ESYPEIDHIISRLQQQGVRKVHLMPLMLVA
GDHDMASAEPDSWRSQLEAAGISAQSWLQGLGENPLIRQMFVQHLASALQQKQQEAA
>Q7N2T5_cbiK
------------------------------------------------------------
------------------------------------------------MKKALLIISFGT
SYH----------QTRQKNIDVCEQQLAAAYRDRDLYRAFTSEMIIRKLDGLQVDNPRQA
LERLVNE--GY----------QDVAIQSL-------------HVINGDEYEKIVSEVRTF
SDHFQRLVVGTPLLNSFADYQQLLIALKSQMPPLAEDE---RVVFMGHGASHHAF-----
---SAYACLDHLMNSHNFALVGAV------ESYPEIDHIIIRLRRQAIRKVHLMPLMLVA
GDHDMASDEPDSWRSQLEAVGIKTQSWLQGLGENPLIREMFVQHLADALQAEQQEVV
>C7BRY3_cbiK
------------------------------------------------------------
------------------------------------------------MKKALLIISFGT
SYQ----------QTRQKNIEACEQQLAAAYDDRDLYRAFTSEMIIRKLDGLQVDNPRQA
LERLVSE--GY----------QDVAIQSL-------------HVINGDEYEKIVSEVRTF
SDRFQRLVVGTPLLNSFADYQQLLIALKSQMPPLAEDE---RVVFMGHGATHHAF-----
---SAYACLDHLMSSHNFALVGAV------ESYPEIDQIIIRLRRQAVRKVHLMPLMLVA
GDHDMASDEPDSWRSQLEAVGIKTQSWLQGLGENPLIRQMFVQHLANALQADQQEVV
>I2B7T4_cbiK
------------------------------------------------------------
------------------------------------------------MKKALLVISFGT
SYA----------DTREKNITACEQALAASCPGRDLFRAFTSGMIIRKLDNLVVDTPRQA
LERLAALGYQDVAIQSL-HIINGDEFEKI--------------------TAEVQQMQGRF
QRLTLGM----PLISSFSDYEALLAALVQQSPALGPDD---RLVLMGHGASHHAF-----
---AAYACLDHMMTSRRLMRVGAV------ESYPEIDLLVADLVAQGVRKVHLMPLMLVA
GDHDMASDDDDAWKMRFIRAGIPAQAWLQGLGENPAVRALFVQHLHQALGSAGQEAA
>D0Z8T2_cbiK
------------------------------------------------------------
------------------------------------------------MKKALLVVSFGT
SYR----------ETGEKNIAACERDLASHCPDRDLFRAFTSGMIIRKLDGIAIDTPLQA
LQRLAEQ--GY----------QDVAIQSL-------------HIINGDEYEKVVREVQSM
RPLFSRLTLGAPLLSSHEDYVQLMRALRQQMPPLGAQE---KVVFMGHGATHHAF-----
---AAYACLDHMMRAQGFACVGAV------ESYPQVDILIESLAREGVRAVHLMPLMLVA
GDHDMASEEADSWRTQFNAAGIPATPWLNGLGENPAVRAMFVAHLQQALSGAMEAAA
>A6TDB7_cbiK
------------------------------------------------------------
------------------------------------------------MKKALLVVSFGT
SYH----------DTREKNIAACERDLAASCPDRTLFRAFTSGMIIRKLDGIHIDTPLQA
LQKLAEQGYQDVAIQSL-HIINGDEYEKI------------------------VREVQSM
RPRFQRLTLGAPLLSGHGDYVQLMQALRQQMPPLAATE---RVVFMGHGASHHAF-----
---AAYACLDHMMAVQGFARVGAV------ESYPEVDIVINELSRQGVTGVHLMPLMLVA
GDHDMASDEDDSWKTRFNAAGIPATPWLNGLGENPAVRAIFVAHLQQALNDTMEKAA
>W9B3D7_cbiK
------------------------------------------------------------
------------------------------------------------MKKALLVVSFGT
SYH----------DTREKNIAACERDLAASCPDRTLFRAFTSGMIIRKLDGIHIDTPLQA
LQKLAEQGYQDVAIQSL-HIINGDEYEKI------------------------VREVQSM
RPRFQRLTLGAPLLSGHGDYVQLMQALRQQMPPLAATE---RVVFMGHGASHHAF-----
---AAYACLDHMMAVQGFARVGAV------ESYPEVDIVINELSRQGVTGVHLMPLMLVA
GDHDMASDEDDSWKTRFNAAGIPATPWLNGLGENPAVRAMFVAHLQQALNNAMEKAA
>Q05592_cbiK
------------------------------------------------------------
------------------------------------------------MKKALLVVSFGT
SYH----------DTCEKNIVACERDLAASCPDRDLFRAFTSGMIIRKLDGIDIDTPLQA
LQKLAAQ--GY----------QDVAIQSL-------------HIINGDEYEKIVREVQLL
RPLFTRLTLGVPLLSSHNDYVQLMQALRQQMPSLRQTE---KVVFMGHGASHHAF-----
---AAYACLDHMMTAQRFARVGAV------ESYPEVDILIDSLRDEGVTGVHLMPLMLVA
GDHDMASDDGDSWKMRFNAAGIPATPWLSGLGENPAIRAMFVAHLHQALNMAVEEAA
>A0A0F6B369_cbiK
------------------------------------------------------------
------------------------------------------------MKKALLVVSFGT
SYH----------DTCEKNIVACERDLAASCPDRDLFRAFTSGMIIRKLDGIDIDTPLQA
LQKLAAQ--GY----------QDVAIQSL-------------HIINGDEYEKIVREVQLL
RPLFTRLTLGVPLLSSHNDYVQLMQALRQQMPSLRQTE---KVVFMGHGASHHAF-----
---AAYACLDHMMTAQRFARVGAV------ESYPEVDILIDSLRDEGVTGVHLMPLMLVA
GDHDMASDDGDSWKMRFNAAGIPATPWLSGLGENPAIRAMFVAHLHQALNMAVEEAA
>E8XBX9_cbiK
------------------------------------------------------------
------------------------------------------------MKKALLVVSFGT
SYH----------DTCEKNIVACERDLAASCPDRDLFRAFTSGMIIRKLDGIDIDTPLQA
LQKLAAQ--GY----------QDVAIQSL-------------HIINGDEYEKIVREVQLL
RPLFTRLTLGVPLLSSHNDYVQLMQALRQQMPSLRQTE---KVVFMGHGASHHAF-----
---AAYACLDHMMTAQRFARVGAV------ESYPEVDILIDSLRDEGVTGVHLMPLMLVA
GDHDMASDDGDSWKMRFNAAGIPATPWLSGLGENPAIRAMFVAHLHQALNMAVEEAA
>D2TPP3_cbiK
------------------------------------------------------------
------------------------------------------------MKKALLVVSFGT
SYH----------DTCEKNIVACERDLAASCPDRDLFRAFTSGMIIRKLDGIDIDTPLQA
LQKLAEQ--GY----------RDVAIQSL-------------HIINGDEYEKIVREVQTM
RPLFSRLTLGAPLLSSHADYAQLIRALQQQMPVLGEGE---KVVFMGHGASHHAF-----
---AAYACLDHMMTAQGFARVGAV------ESYPEVDILIDSLRKEGARAVHLMPLMLVA
GDHDMASDEDDSWKTLFNAAGIPATPWLSGLGENPAVRAMFVHHLHQALSQVTEAAA
>A0A433WUM1_cobS
LASIDAPETVVTAEQNAVPTHVLGAPDRIVSARDVFGIDCDMEVPAFSIRTEHVPDIDSY
QFDCDTTRAILAFANNRRVMVQGFHGTGKSSHIEQIAAINLDSHISRIDLIGKDAIVLRD
GKQITEFREGLLPWCLQ-------------HPVALIFDEYDAGRPDV-----------MF
VIQRVLEAEGHIRPHAGFRLFATANTVGL---------------------GDTTGLYHGT
QQINQGQMDRWNIVASLNYLP-LEQEVGIVRAKLGLND---DATVTKRLESMVA------
---LANLTRAGFMAISTVMSPRAV------ITWAENERIFGD-LAFAFRLTFLNKCDEAE
RGI------VAEYYQRCFNHSPLNS--------------------------------
>A0A435LHD8_cobS
--------------MNKVDRDIANLPDTTVSVKEKFGFESKMVVPAYSVTSEHVPDIDDY
LFDKNTTMAILAFAYNRRVMVSGYHGTGKSTHIEQVAAVNLDSHVSRIDLVGKDAIVVKD
GLQITEFRDGILPWAYQ-------------HNVALCFDEYDAGRPDV-----------MF
VIQRVLESSGRIRPHPAFRLFSTANTVGL---------------------GDTTGLYHGT
QQINQAQMDRWSIVTTLNYLPHDNEVAIVLAKAKHYRDGKGKDIVNKMVR----------
---VADMTRSAFINLSTVMSPRTV------ITWAENAEIFGN-IGMAFRLTFLNKCDELE
RSV------VAEFYQRAFGEDLPESAANVVLG-------------------------
>A0A3S1JJD3_cobS
--------------MNKVDRDIANLPDTTVPVKEKFGFDSKMVVPAYSAATEHVPDIDDY
LFDKATTLAILAFAYNRRVMVSGYHGTGKSTHIEQVAAVNLDSHVSRIDLVGKDAIVVKE
GLQVTEFRDGILPWAYQ-------------HNVALCFDEYDAGRPDV-----------MF
VIQRVLESSGRIRPHPAFRLFATANTVGL---------------------GDTTGLYHGT
QQINQAQMDRWSIVTTLNYLPHDNEVSIVLAKAKHYRDSKGKEIVNKMVR----------
---VADMTRSAFINLSTVMSPRTV------ITWAENAEIFGD-IGMAFRLTFLNKCDELE
RSV------VAEFYQRAFGEDLPESAANVVLG-------------------------
>A0A3S1JPM8_cobS
--------------MNKVDRDIANLPDTTVPVKEKFGFDSKMVVPAYSAATEHVPDIDDY
LFDKATTLAILAFAYNRRVMVSGYHGTGKSTHIEQVAAVNLDSHVSRIDLVGKDAIVVKE
GLQVTEFRDGILPWAYQ-------------HNVALCFDEYDAGRPDV-----------MF
VIQRVLESSGRIRPHPAFRLFATANTVGL---------------------GDTTGLYHGT
QQINQAQMDRWSIVTTLNYLPHDNEVSIVLAKAKHYRDSKGKEIVNKMVR----------
---VADMTRSAFINLSTVMSPRTV------ITWAENAEIFGD-IGMAFRLTFLNKCDELE
RSV------VAEFYQRAFGEDLPESAANVVLG-------------------------
>A0A2A3AUX4_cobS
--------------MNKVDRDIANLPDTTVPVKEKFGFDSKMIVPAYSAATEHVPDIDDY
LFDKATTLAILAFAYNRRVMVSGYHGTGKSTHIEQVAAVNLDSHVSRIDLVGKDAIVVKE
GLQVTEFRDGILPWAYQ-------------HNVALCFDEYDAGRPDV-----------MF
VIQRVLESSGRIRPHPAFRLFATANTVGL---------------------GDTTGLYHGT
QQINQAQMDRWSIVTTLNYLPHDNEVNIVLAKAKHYRDSKGKDIVNKMVR----------
---VADMTRSAFINLSTVMSPRTV------ITWAENAEIFGD-IGMAFRLTFLNKCDELE
RSV------VAEFYQRAFGEDLPESAANVVLG-------------------------
>A0A2N6B626_cobS
--------------MTETNDTSKALPDTKISVRATFGLDTDLEVPAFSASDEHVPDVDDY
LFDRDTTLAILAFARNRRVMITGYHGTGKSTHVEQVAAVNLDSHISRIDLVGKDAIVIRE
GMQVTEFKEGILPWAIQ-------------TNTALVFDEYDAGRPDV-----------MF
VIQRVLESQGRIRPHPAFRLFATANTVGL---------------------GDTSGLYHGT
QQINQGQMDRWSIVTTLNYLPHDHEVEIVLAKAKHYQNEAGRETVNKMVR----------
---LADMTRNAFINLSTVMSPRTV------ITWSENAEIFGD-LGFAFRVTFLNKCDEME
RPL------VAEFYQRCFGKDLPESAANVVLS-------------------------
>A0A2T2QPY5_cobS
----------MTTAAMSKVEGVSGLPDMKVSVRQVFGIDSDLEVPAYSEVDPHVPEVDDY
RFDRATTLAILAFAHNRRVMVTGYHGTGKSTHIEQVAAVNLDSHISRIDLVGKDSIVVRD
GKQVTEFRDGILPWALQ-------------HNIALVFDEYDAGRPDV-----------MF
VIQRVLEVSGRIKPHPAFRMFSTANTVGL---------------------GDTSGLYHGT
QQINQGQMDRWSIVTTLNYLSHDEEVEIVLAKAKHYRTTEGRDIVNKMVR----------
---LADLTRNAFANLSTVMSPRTV------ITWAENADIFSD-IGFAFRVTFLNKCDELE
RPL------VAEFYQRCFNAELPESSVNVALS-------------------------
>A0A257KIU2_cobS
-------MTAAMTKAQDQQEALTGIPDIKVSVRKVFGIDSDLEVPAFSYSDPHVPDTDDY
RFDRATTLAILAFARNRRVMVTGFHGTGKSTHIEQVAAVNLDSHISRIDLVGKDSIVVRD
GKQVTEFRDGILPWALQ-------------HNVALVFDEYDAGRPDV-----------MF
VIQRVLEVAGRIKPHPAFRLFATANTVGL---------------------GDTSGLYHGT
QQINQGQMDRWSIVTTLNYLAHDEEVKIVLAKAKHYQTPEGKDIVNKMVR----------
---LADLTRNAFANLSTVMSPRTV------ITWAENADIFAD-IGFAFRVTFLNKCDELE
RPL------VAEFYQRCFNAELPESSVNVALS-------------------------
>A0A2N5IKB2_cobS
--------------MADNFLDKNAKPTEEISVREVFGLDSDMTVKGFAERTDRVPETDTY
KFDPDTTLAILAFQYNRRVMIQGYHGTGKSTHIEQVAAVNLDSHISRIDLIGKDAIKLKD
GKQVTEFHEGILPWALRN-------------PVAIVFDEYDAGRADV-----------MF
VIQRVLETDGKITPNPAFRLFATANTVGL---------------------GDTTGLYHGT
QQINQGQMDRWSLVATLNYLSHDAEAAIVLSKNPHWNTEKGRKDIAQMVT----------
---VADLSRTAFMNISTVMSPRTV------IAWAENARIFKD-IGFAFRLTFLNKCDELE
RQT------VAEFYQRCFDEELPESAASVSLG-------------------------
>A0A2A2GHD2_cobS
----------------MATLDQNAKPTEEIDVRDVFGVDSDMKVKGFAERTDRVPELDTY
KFDPDTTLAILAFAYNRRVMIQGYHGTGKSTHIEQVAAVNLDSHVSRIDLIGKDAIKLVE
GKQVTVFHEGILPWALRN-------------PTAIVFDEYDAGRADV-----------MF
VIQRVLEAEGKITPNPYFRLFATANTVGL---------------------GDTTGLYHGT
QQINQGQMDRWNLVATLNYLSHDAEVAIVLAKVPQMNTEKGRKCVAQMVT----------
---LADLTRTAFMQLSTVMSPRTV------ISWAQNSRIFDN-VGYAFRLTFLNKCDELE
RQT------VAEFYQRLFDEELPESAVAKAG--------------------------
>A0A3N7I9U5_cobS
------------------MLDQNAKPTEEIDLREVFGLDSDMKVKGFAERSDRVPDIDTY
KFDPDTTLAILAFAYNRRVMIQGYHGTGKSTHIEQVAAVNLDSHVSRIDLIGKDAIKLVE
GKQVTVFHEGILPWALRN-------------PTAIVFDEYDAGRADV-----------MF
VIQRVLEADGKITPNPYFRLFATANTVGL---------------------GDTTGLYHGT
QQINQGQMDRWSLVSTLNYLSHDAEAAIVLAKNPTYNTEKGRKIISQMVT----------
---LADLTRTAFMQLSTVMSPRTV------IAWAQNARIFGDNVGYAFRLTFLNKCDELE
RQT------VAEFYQRLFDEELPESAAVKAG--------------------------
>A0A290MFK3_cobS
-------MPEFAETSSAADPLTTLVPDKWVTLRDAFGVDSDMKVPAFSHRDSHVPDIDAY
RFDPQTTKAICAFAYDRRVMVQGYHGTGKSTHIEQIAAVNLDSHVSRIDLVGKDAIVLKD
GKQITEFREGILPWTLQ-------------RPVALVFDEYDAGRPDV-----------MF
VIQRVLEAGGKIRANPYFRLFATTNTIGL---------------------GDTTGLYHGT
QQINQGQMDRWSIVTTLNYLEHDVEAAIVLAKNPGYDTAEGKRTLAAMVR----------
---VADMTRNAFMNISTVMSPRTV------ITWAQNAEIFDHDVALAFRLTFLNKCDELE
RPT------VAEFFQRAFGTDLPESAARVKVA-------------------------
>A0A2E7B8G0_cobS
--------------MSDTTALDGMEPTEKINVRKVFGLDTDMVVHGFKTRTEYVPEIDAY
RFDPQTTLAILAFEXNRRVMVQGYHGTGKSTHIEQVAAVNLDSHVSRIDMVGKDAIVLKD
GQQITEFREGXLPWALQ-------------RPVAITFDEYDAGRPDV-----------MF
VIQRVLESSGKIAPNPYFRLFSTTNTVGL---------------------GDTTGLYHGT
QQLNQGQMDRWNIVTTLNYLEHDAEVXIVKSKATGVDD----DTLAKMVT----------
---LADLTRNAFMSLSTVMSPRTV------ITWAENFAIFGN-LGHAFRMTFLNKCDELE
RPL------VAEMYQRCFAEELPEXALMVKVA-------------------------
>A0A2D7B0R2_cobS
--------------MSDTDVLDGLEPTEEINVREVFGLDTDMVVHGFKTRTEYVPAIDAY
RFDPQTTLAVLAFEHNRRVMVQGYHGTGKSTHIEQIAAVNLDSHVSRIDMVGKDAIVLKD
GAQVTEFREGILPWALQ-------------RPVAITFDEYDAGRPDV-----------MF
VIQRVLEASGKIEPNPYFRLFATTNTVGL---------------------GDTTGLYHGT
QQLNQGQMDRWSIVTTLNYLEHDAEVEIVKSKATGVDE----DTLSKMVT----------
---LADLTRNAFMSLSTVMSPRTV------ITWAENFAIFGD-LGHAFRMTFLNKCDELE
RPL------VAEMYQRCFAEELPESAIMVRVA-------------------------
>Q6ATS0_CHLD
YGREYFPLAAVVGQDAIKTALLLGAIDREIGGIAISGKRGTAKTVMARGLHAMLPPIEVV
VGSIANADPNYPEEWEEGLANQVQYDADGNLKTEIIKTVQIPLGITEDRLIGSVDVEASV
KSGTTVFQPGLLAEAHRGVLYVDEINLLDEGVSNLLLNVLTEGVNIVEREGISFRHPCKP
LLIATYNPEGSVREHLLDRIAINLSADLPMSFDDRVAAVDIATQFQESSKEVFKMVEEET
EVAKTQIILAREYLKDVAISTEQLKYLVMEAIRGGCQGHRAELYAARVAKCLAAMEGREK
VYVAVELVILPRSILSDNQEQQDQRGRYIGSMLPKG-PIRRLAVDATLRAAAPYQKLRRE
KDRSTAVRVGLNAEKSGDVGRIMIVAITDGRAVAQGKYYYLPNASDAVISAATKTAL
>B8AMB8_CHLD
YGREYFPLAAVVGQDAIKTALLLGAIDREIGGIAISGKRGTAKTVMARGLHAMLPPIEVV
VGSIANADPNYPEEWEEGLANQVQYDADGNLKTEIIKTVQIPLGITEDRLIGSVDVEASV
KSGTTVFQPGLLAEAHRGVLYVDEINLLDEGVSNLLLNVLTEGVNIVEREGISFRHPCKP
LLIATYNPEGSVREHLLDRIAINLSADLPMSFDDRVAAVDIATQFQESSKEVFKMVEEET
EVAKTQIILAREYLKDVAISTEQLKYLVMEAIRGGCQGHRAELYAARVAKCLAAMEGREK
VYVAVELVILPRSILSDNQEQQDQRGRYIGSMLPKG-PIRRLAVDATLRAAAPYQKLRRE
KDRSTAVRVGLNAEKSGDVGRIMIVAITDGRAVAQGKYYYLPNASDAVISAATKTAL
>Q9SJE1_CHLD
YGRQFFPLAAVVGQEGIKTALLLGAVDREIGGIAISGRRGTAKTVMARGLHEILPPIEVV
VGSISNADPACPDEWEDDLDERIEYNADNTIKTEIVKSIQIPLGVTEDRLIGSVDVEESV
KRGTTVFQPGLLAEAHRGVLYVDEINLLDEGISNLLLNVLTDGVNIVEREGISFRHPCKP
LLIATYNPEGAVREHLLDRVAINLSADLPMSFEDRVAAVGIATQFQERCNEVFRMVNEET
ETAKTQIILAREYLKDVKISREQLKYLVLEAVRGGVQGHRAELYAARVAKCLAAIEGREK
VTIAVELVILPRSSLDETPEQQNQRGRYIKPMLPKG-PVKRLAVDATLRAAAPYQKLRRE
KDITTAVRVGLNAEKSGDVGRIMIVAITDGRAVAQGKYYYLPNASDAVISATTRDAL
>O22437_CHLD
YGRQYFPLAAVIGQDAIKTALLLGATDPRIGGIAISGRRGTAKTIMARGMHAILPPIEVV
QGSIANADPSCPEEWEDGLYKRVEYDSDGNVKTHIIKSVQIPLGVTEDRLIGSVDVEESV
KTGTTVFQPGLLAEAHRGVLYVDEINLLDEGISNLLLNVLTEGVNIVEREGISFRHPCRP
LLIATYNPDGSVREHLLDRIAINLSADLPMSFENRVEAVGIATEFQDNCGQVFKMVDEDT
DNAKTQIILAREYLKDVTISKEQLKYLVIEALRGGVQGHRAELYAARVAKCLAALEGREK
VYVAVELVILPRSIITDTPEQQNQRGRYIKPMLPKG-PVKRLAVDATLRAAAPYQKLRRE
KDTTTAVRVGLNAEKSGDVGRIMIVAITDGRAVAQGKYYYLPNASDAVVSLATREAL
>O24133_CHLD
FGRQYFPLAAVIGQDAIKTALLLGAIDREIGGIAICGKRGTAKTLMARGLHAILPPIEVV
VGSMANADPNCPDEWEDGLADRAEYGSDGNIKTQIVKSVQIPLGVTEDRLIGSVDVEESV
KSGTTVFQPGLLAEAHRGVLYVDEINLLDEGISNLLLNVLTEGVNIVEREGISFRHPCKP
LLIATYNPEGAVREHLLDRIAINLSADLPMSFDDRVAAVDIATRFQECSNEVFKMVDEET
DSAKTQIILAREYLKDVTISRDQLKYLVMEAIRGGCQGHRAELYAARVAKCLAAIDGREK
VGVAVELVILPRSTIVENPDQQNQRGRYIKPMLPKG-PVKRLAVDATLRAAAPYQKLRRA
KDITTAVRVGMNAEKSGDVGRIMIVAITDGRAVAQGKYYYLPNASDAVISAATKDAL
>P72772_chlD
FIPLNFPITAIVGQEAIKLALLLGAIDPGLGGIVIAGRRGTAKSVMARAIHTLLPPIEII
KGNRYQCDPKNPGSWDDDTLEKFADVPLDQLETQ----IQIPLGVTEDRLLGSVDVEKSV
KQGEAVFQPGLLAQAHRGVLYIDELNLLDDQIANQLLTVLTEGKNQIEREGMSFQHPCQP
LLIATYNPEGPLRRHLLDRIAIALSADGILGLDQRVAAVDQVLAYADSPISFIDQYDAEL
DDLKTTIILAREWLKEVSLTPEQVSYLVEEAIRGGLQGHRGELFAMRVAKAIAALDGRSD
VQAAVELVIVPRSVLMDNPPPEQARGRYLKPILPKG-KVRRIAVDATLRAASPYQKSRRL
RHPMQAVNVGMNAKRSGDIGQVVIVAITDGRGKAGGKYYQLPKATDQGIASMARQAI
>O07345_chlD
PSPTAFPLPAVVGQGPIKLALILAAVDPGLGGVAIAGRRGTAKSVMARALHALLPPIE-I
LENSFNADPNRAGDWDALTQQRQANGEELPTRVIPAPFCQVPLGITEDRLLGSVDVAQSI
KRGETVFQPGLLAEAHRGVLYVDEINLLDDQIANLLLTAISEGRNRIEREGISIEHACRP
LLIATYNPEGPLRLHLLDRIAIALSADAILEIEERVQAVDQALRYANDPAKVLEAYAEET
ESLRTQILLAREWLPDVTITPEQIGYLVREAIRGQVQGHRAELFAVRVARAAAALEGRTE
VNAAVQLVIVPRATVLDSPPPEEPRGRYIKPMLPRG-PVRRIAVDATLRASAPYQKARRQ
RQPTQAVRVGTNAAQSGDIGQVVIVAITDGRGAAGGQYYHLPKVSDQAIAAMAQSAL
>Q93SW1_bchI
KSALAFPFTAIVGQEEMKLSLILNIIDPRIGGVLVMGHRGTGKSTTVRALAEVLPLIPRV
KGDIYNRTVEQYEMEAAGKGAPAIKPEDVETELIPVPVVDLPLGATEDRVCGTIDIEKAL
TSGVKAFEPGLLAQSNRGFLYIDEVNLLDDHLVDVLLDVAASGKNVVEREGISIRHPARF
VLVGSGNPEGELRPQLLDRFGLHARITTINDVAKRVQIVKLRREFDEDPEAFMKKVSREQ
QKLRKKIVAAQQLLPQVTMDDAVLTDIAKLCMNLGIDGHRGELTITRTAHAYAAWEGDKK
VTMIAGLCLRHRLR----KDPLET---------VDAGEKIDRELAKVLGEAEAAA-----
---------------------------------------------------------
>Q06J65_chlI
KVRQAFPFTALIGQTNMKLALILNVIDPKIGGVMSMGDRGTGKSTIVRSLVDLLPNIQVV
SEDPFNSDPIDYDLMSQEVKEAKKSGEKIYTTSIKTPMVDLPLGATEDRVCGTIDIEKAL
IDGTKAFEPGLLAKANRGILYVDEVNLLDDHLVDILLDSAAGGWNTVEREGISIVHPARF
ILIGSGNPEGELRPQLLDRFGMHVRIKTIKDPLSRVKIVERRSNFDKSAESFLKNYEYLQ
DFLKNRIVNAQGSLKDIKIDYQYKVNIAELCSNLNIDGLRGDIVTNRAVKAFVALNSRKT
VLDIMSLCLTHRLK----KNPLES------------------------------------
----------IDSSQNIVTIFKDIFGYSDLTA-------------------------
>Q9TLX7_chlI
QFNFVFPFTAIVGQEEMKISLLLNVVDPKIGGVMIMGDRGTGKTTTIRALVDILPDILVV
KDDPYNSHPHDVDLMSSEVQALVLNRMNIETCYTKVPLVDLPLGATEDRVCGSIDIEKAL
SEGKKSFEPGLLAKANRGLLYVDEINLLDDHLVDVLLDCSASGWNLVEREGISVKHPSKF
VLIGSGNPEGELRPQLLDRFGLHAEIKTVKDPELRVKIVEERTEFDKDPVAYIRKFSKSQ
DELREKIINAQNLLPKVEMPRELKFNISKICGILDIDGLRGDIVTNRASKAYAAIQQRNV
VEIVIVSCLRHRLR----KDPLEI-------------------IESGEKIQKAFTNIF--
---------------------------------------------------------
>P31205_chlI
NERPVFPFTSIVGQEEMKLSLILNVIDPKIGGVMIMGDRGTGKSTIVRALVDLLPPIDVI
ENDPYNSDPYDTELMSDDVLEKIKKNEKVSIIQVKTPMVDLPLGGTEDRVCGTIDIEKAI
SEGKKAFEPGLLAQANRGILYVDEVNLLDDHLVDVLLDSAASGWNTVEREGVSICHPARF
ILVGSGNPEGELRPQLLDRFGMHAQIKTLKEPALRVKIVQQRELFEKSPKEFKEKYKEEQ
NKLMEKIINARKKLKNIIIKYELLEKISQICSELNVDGLRGDMVTSRAAKALVAFEDRTE
VTPVITLCLRHRLR----KDPLES-------------------IDSGYKVQETFKKVFNY
---------------------------------------------------------
>Q9MUT3_chlI
EERPVYPFTAIVGQEEMKLALILNVIDPDIGGVMIMGDRGTGKSTTIRALVDLLPEIEVV
TNDPFNSDPRDPDLMSDEVREKINNKQEVPTIKTKIKIVDLPLGATEDRVCGTIDIERAL
NEGVKAFEPGLLAKANRGILYVDEVNLLDDHLVDILLDSAASGWNTVEREGISVRHPAKF
ILVGSGNPEGELRPQLLDRFGMHAEIRTVKDPDLRVKIVEERSSFDENPQVFRKAYEQSQ
EDVKSQIIQARKNLANVQMDRELRIKVSQICSELDVDGLRGDLVINRAAKALAAFEGRDK
VLPIITLCLRHRLR----KDPLES--------IDSGSKVESKFYEVFGLLEEN-------
---------------------------------------------------------
>P51394_chlI
TVRPVFPFTAIVGQEEMKLALMLNVIDPKIGGVMIMGDRGTGKSTTIRAIADLLPKIEIV
KDDLFNSHPSDVDLMSDENKHALQNGINIDKAYIKVPMVDLPLGATEDRVCGTIDIEKAL
TEGVKTFEPGLLAKANRGILYVDEVNLLDDHLVDILLDSAASGWNTVEREGISVRHPARF
VLVGSGNPEGELRPQLLDRFGMHAEIRTVKDPELRVQIVEQRTNFDQDPKKCIENCAKDQ
IKLKQQIADAQLLLSTITIDYDLRVKISQVCGELDVDGLRGDIVTNRAAKAYAAFNGQQT
VNSVITLCLRHRLR----KDPLES-------------------MDSGEKVEKVFNKVFNL
EEI------------------------------------------------------
>Q1XD93_chlI
TIRPVFPFTAIVGQEEMKLALILNVIDPKIGGVMIMGDRGTGKSTTIRAIADLLPKIEVV
KDDLFNSHPMDVDLMSDENKKTLQDGVALTTSYINVPMVDLPLGATEDRVCGTIDIEKAL
TEGIKTFEPGLLAKANRGILYVDEVNLLDDHLVDILLDSAASGWNTVEREGISVRHPARF
VLVGSGNPEGELRPQLLDRFGMHAEIRTVKDPELRVKIVEQRTNFDQNPRRCIEDCQKTQ
NDLKEKIAEAQLLLSNITIDYDLRIKISQVCGELDVDGLRGDIVTNRAAKAYAAFNGQQN
VKSVITLCLRHRLR----KDPLEA-------------------MDSGEKVQKVFNKIFEE
EN-------------------------------------------------------
>Q32742_chlI
INPPIFPFTAIVGQEEMKLALQLNVIDPKIGGVMIMGDRGTGKSTTIRAIADLLPEIEVV
KDNQFNTAPSED--------------LNEEIVKIKTPMIDLPLGATEDRVCGTIDIEKAL
TDGVKAFEPGLLAKANRGILYVDEVNLLDDHLVDILLDSAASGLNTVEREGISIRHAARF
VLVGSGNPEGELRPQLLDRFGMHAVIKTVKDPKLRVRVVEERTLFDLNPEEWINKYREQQ
EALKTRIIAAQNLISSVTISDDFKLKISQVCSELDVDGLRGDIVTNRAAKAYAAFNNRTE
VEIVITLCLRHRLR----KDPLET-------------------IDSGDKVQKLFEEIFD-
---------------------------------------------------------
>P49469_chlI
FSTPVFPFTAIVGQEEMKLALQLNVIDPKIGGVMIMGDRGTGKSTTIRAIADLLPEIEVV
KDDPFNSHKSDLDLMGNEIKLAIQNGESLETELIKIPMVDLPLGATEDRVCGTIDIEKAL
TEGVKAFEPGLLAKANRGILYVDEVNLLDDHLVDILLDSAASGWNTVEREGISIRHPARF
VLVGSGNPEGELRPQLLDRFGMHAEIRTVKDPILRVKVVEERTSFDQTPMVWIENYEKQQ
QELRDRIVLAQKVLPTVELDYDLRVKISEVCSQLDVDGLRGDIVTNRAAKAHAAYHGRDK
VTVIITLCLRHRLR----KDPLET-------------------IDSGNKVSKVFNEIFEI
EE-------------------------------------------------------
>Q53RM0_CHLI
SQRPVYPFAAIVGQDEMKLCLLLNVIDPKIGGVMIMGDRGTGKSTTVRSLVDLLPDIRVV
VGDPFNSDPDDPEVMGPEVRERVLEGEKLPVVTAKITMVDLPLGATEDRVCGTIDIEKAL
TDGVKAFEPGLLAKANRGILYVDEVNLLDDHLVDVLLDSAASGWNTVEREGISISHPARF
ILIGSGNPEGELRPQLLDRFGMHAQVGTVRDAELRVKIVEERARFDRDPKAFRESYLEEQ
DKLQQQISSARSNLGAVQIDHDLRVKISKVCAELNVDGLRGDIVTNRAAKALAALKGRDT
VTVVIPNCLRHRLR----KDPLES---------------IDSGLLVVEKFYEVFT-----
---------------------------------------------------------
>A2XIK9_CHLI
SLRPVYPFAAIVGQDEMKLCLLLNVIDPKIGGVMIMGDRGTGKSTTVRSLVDLLPDIRVV
VGDPFNSDPDDPEVMGPEVRERVLEGEKLPVVTAKITMVDLPLGATEDRVCGTIDIEKAL
TDGVKAFEPGLLAKANRGILYVDEVNLLDDHLVDVLLDSAASGWNTVEREGISISHPARF
ILIGSGNPEGELRPQLLDRFGMHAQVGTVRDAELRVKIVEERARFDRDPKAFRESYLEEQ
DKLQQQISSARSNLGAVQIDHDLRVKISKVCAELNVDGLRGDIVTNRAAKALAALKGRDT
VTVVIPNCLRHRLR----KDPLES---------------IDSGLLVVEKFYEVFT-----
---------------------------------------------------------
>O22436_CHLI
SQRPVYPFAAIVGQDEMKLCLLLNVIDPKIGGVMIMGDRGTGKSTTVRSLVDLLPEIKVI
SGDPFNSDPDDQEVMSAEVRDKLRSGQQLPISRTKINMVDLPLGATEDRVCGTIDIEKAL
TEGVKAFEPGLLAKANRGILYVDEVNLLDDHLVDVLLDSAASGWNTVEREGISISHPARF
ILIGSGNPEGELRPQLLDRFGMHAQVGTVRDAELRVKIVEERARFDKNPKEFRESYKAEQ
EKLQNQIDSARNALSAVTIDHDLRVKISKVCAELNVDGLRGDIVTNRAARALAALKGRDK
VTPVIPNCLRHRLR----KDPLES--------IDSGVLVVEKFYEVFA------------
---------------------------------------------------------
>P93162_CHLI
SQRPVYPFSAIVGQDEMKLCLLLNVIDPKIGGVMIMGDRGTGKSTTVRSLVDLLPEIKVV
AGDPYNSDPQDPEFMGVEVRERVLQGEELSVVLTKINMVDLPLGATEDRVCGTIDIEKAL
TEGVKAFEPGLLAKANRGILYVDEVNLLDDHLVDVLLDSAASGWNTVEREGISISHPARF
ILIGSGNPEGELRPQLLDRFGMHAQVGTVRDAELRVKIVEERGRFDKNPKEFRDSYKAEQ
EKLQQQITSARSVLSSVQIDQDLKVKISKVCAELNVDGLRGDIVTNRAAKALAALKGRDN
VSAVIPNCLRHRLR----KDPLES---------------IDSGLLVTEKFYEVFS-----
---------------------------------------------------------
>P16127_CHLI1
SARPVYPFAAIVGQDEMKLCLLLNVIDPKIGGVMIMGDRGTGKSTTVRSLVDLLPEINVV
AGDPYNSDPIDPEFMGVEVRERVEKGEQVPVIATKINMVDLPLGATEDRVCGTIDIEKAL
TEGVKAFEPGLLAKANRGILYVDEVNLLDDHLVDVLLDSAASGWNTVEREGISISHPARF
ILIGSGNPEGELRPQLLDRFGMHAQVGTVRDADLRVKIVEERARFDSNPKDFRDTYKTEQ
DKLQDQISTARANLSSVQIDRELKVKISRVCSELNVDGLRGDIVTNRAAKALAALKGKDR
VTPVIPNCLRHRLR----KDPLES---------------IDSGVLVSEKFAEIFS-----
---------------------------------------------------------
>Q5XF33_CHLI2
SARPVYPFAAIVGQDEMKLCLLLNVIDPKIGGVMIMGDRGTGKSTTVRSLVDLLPEITVV
SGDPYNSDPRDPECMGKEVREKVQKGEELSVIETKINMVDLPLGATEDRVCGTIDIEKAL
TEGVKAFEPGLLAKANRGILYVDEVNLLDDHLVDVLLDSAASGWNTVEREGISISHPARF
ILIGSGNPEGELRPQLLDRFGMHAQVGTVRDAELRVKIVEERARFDSNPKEFRETYQEEQ
LKLQEQITTARSNLSAVQIDQDLKVKISKVCAELDVDGLRGDMVINRAARALAALQGRDQ
VTAVIPNCLRHRLR----KDPLES-------------------MDSGILVTEKFYEVFT-
---------------------------------------------------------
>Q39516_chlI
KERPVFPFTAIVGQEEMKLALTLNVIDPKIGGVIIMGDRGTGKSTTIRAITDILPEIPIV
ENDPFNSHPQDFDLMSDEVRSRIEKGESIPSVMKKVSMIDLPLGATEDRVCGTIDIEKAL
TEGVKAFEPGLLAKANRGILYVDEVNLLDDHLVDILLDSAASGWNTVEREGISIRHPARF
VLVGSGNPEGELRPQLLDRFGMHSEIRTVRDPELRVKIVEQRSEFDKNPSACLETYKNQQ
TEFKQRIIQAQKVLPTVELDYDLRIRISKICGELDVDGLRGDIVTNRAAKAHAAFNGKQT
VTVVITMCLRHRLR----KDPLET-------------------IDSGSKVQKVFEDIFAD
LM-------------------------------------------------------
>Q9TL08_chlI
QARPVFPFTAIVGQEEMKLALLLNVIDPKIGGVMIMGDRGTGKSTTVRALVDLLPEIEVV
ENDPFNSHPYDPELMSDEVREKVHRGESIRTTTTKIPMVDLPLGATEDRVCGTIDIEKAL
TEGVKAFEPGLLAKANRGILYVDEVNLLDDHLVDVLLDSAASGWNTVEREGISICHPARF
ILVGSGNPEGELRPQLLDRFGMHAQIGTVREPELRVKIVEQRATFDENPKEFRQSYETSQ
ASLTSQLTEARARLRQVQTDYSLRVKISQVCSELNVDGLRGDIVTNRAAKALAALEGRTS
VSVIITLCLRHRLR----KDPLES-------------------IDSGEKVQEVFSIVFGT
NPL------------------------------------------------------
>Q94FT3_CHLI
QARPIFPFTAIVGQDEMKLALILNVIDPKIGGVMIMGDRGTGKSTTIRALADLLPEMQVV
ANDPFNSDPTDPELMSEEVRNRVKAGEQLPVSSKKIPMVDLPLGATEDRVCGTIDIEKAL
TEGVKAFEPGLLAKANRGILYVDEVNLLDDHLVDVLLDSAASGWNTVEREGISISHPARF
ILVGSGNPEGELRPQLLDRFGMHAQIGTVKDPRLRVQIVSQRSTFDENPAAFRKDYEAGQ
MALTQRIVDARKLLKQGEVNYDFRVKISQICSDLNVDGIRGDIVTNRAAKALAAFEGRTE
VTPVIPLCLRHRLR----KDPLAE-------------------IDDGDRVREIFKQVFGM
E--------------------------------------------------------
>P56304_chlI
QARPVFPFTAIVGQEEMKLALILNVIDPKIGGVMIMGDRGTGKSTTVRALVDLLPEIQVV
ADDPFNSDPKDPELMSQEVRGRLQRKETVPITTKKISMVDLPLGATEDRVCGTIDIEKAL
TEGVKAFEPGLLAKANRGILYVDEVNLLDDHLVDVLLDSAASGWNTVEREGISISHPARF
ILVGSGNPEGELRPQLLDRFGMHAQIGTVKEPNLRVQIVEQRANFDAAPLEFRETYQDSQ
AQLGNQILEARNLLPQIQLEYDYRVKISQICSELDVDGLRGDLVTNRASKAIASFEGRTE
VTPVIPLCLRHRLR----KDPLES-------------------IDSGDKVRDIFKRVFGY
E--------------------------------------------------------
>P48101_chlI
NNRPIFPFTAIVGQEEMKLALLLNIVDPKIGGVMIMGDRGTGKSTTIRALADLLPEIDIV
ANDPFNSHPTDIELMSDNVRQLKENGEEISLIQKKVPMIDLPLGATEDRVCGTIDIEKAL
TEGVKAFEPGLLAQANRGILYVDEVNLLDDHLVDILLDSAASGWNTVEREGISIRHPARF
VLVGSGNPEGELRPQLLDRFGMHAEIRTVKDPTLRVQIVEERSEFDRSPEDFLQEYKLQQ
EVLRQRIINAQQQLNNVQLNYEIKVKISQVCSELDVDGLRGDIVTNRAAKALAAFEGRDE
VTVIITLCLRHRLR----KDPLEE-------------------IDSGQKVEKVFQRIFSN
L--------------------------------------------------------
>P51634_chlI
TRRVVFPFTAIVGQDEMKLALLLNVIDPKIGGVMIMGDRGTGKSTTIRALADLLPEIEVV
ANDPFNSSPSDPEMMSEEVRIRVDSQEPLSIVKKKVTMVDLPLGATEDRVCGTIDIEKAL
SEGVKAFEPGLLAKANRGILYVDEVNLLDDHLVDVLLDSAAGGWNTVEREGISIRHPARF
VLVGSGNPEGELRPQLLDRFGMHAEIRTVREPELRVKIVEQRTEFDQNPHPFCDQYQTEQ
EALQAKIVNAQNLLPQVTIDYDYRVKVSEVCAELDVDGLRGDIVTNRAAKALAAFEGRTE
VTVVIVLCLRHRLR----KDPLES-------------------IDSGSKVEKVFKRVFGV
VDE----------A-------------------------------------------
>P58571_chlI
ARRVVFPFTAIVGQEEMKLALLLNVIDPKIGGVMIMGDRGTGKSTTIRALADLLPEIPVV
ANDPFNSDPSDPDLMSDEVRQKSGTGAEIPIEFKKVQMVDLPLGATEDRVCGTIDIEKAL
SEGVKAFEPGLLAKANRGILYVDEVNLLDDHLVDVLLDSAASGWNTVEREGISIRHPARF
VLVGSGNPEGELRPQLLDRFGMHAEIHTVKEPALRVQIVEQRSEFDQNPPTFLEKYNPEQ
TALQKKIVEAQKLLPEVKLDYDLRVKISEVCSELDVDGLRGDIVTNRAAKALTAYEGRTE
VTVVITLCLRHRLR----KDPLES-------------------IDSGYKVEKVFARIFGV
ELL-----------EDDSSQKNGAGQIKTGVR-------------------------
>Q44498_chlI
--------------------------DPKIGGVMIMGDRGTGKSTTIRALADLLPEIPVV
ANDPFNSDPSDPDLMSDEVRQKSGTGAEIPIEFKKVQMVDLPLGATEDRVCGTIDIEKAL
SEGVKAFEPGLLAKANRGILYVDEVNLLDDHLVDVLLDSAASGWNTVEREGISIRHPARF
VLVGSGNPEGELRPQLLDRFGMHAEIHTVKEPALRVQIVEQRSEFDQNPPTFLEKYNPEQ
TALQKKIVEAQKLLPEVKLDYDLRVKISEVCSELDVDGLRGDIVTNRAAKALTAYEGRTE
VTVVITLCLRHRLR----KDPLES-------------------IDSGYKVEKVFARIFGV
ELL-----------EDDSSQKNGAGQIKTGVR-------------------------
>QMYJ01000084.1_4_1
ESRPIYPFTAIVGQDELKMALILNTIDPNIGGALLTGPKGTGKSSLVRAVEEIFPVIEVV
EDCVFKCNPFDPTSMCDDCQSRFDAKKVLPKIQKKVRVVTLPLSATEDRVVGSLDVELAL
RKGIKALQPGILAEANQNSLYIDEVNLLPDHLVDMILDVSASGWNVIEREGISITHPSRF
VLVGTMNPEGGLRPQILDRFGLHAQAQRLVNPQDRMKVIRRREAFLRNPLTFCETYESQQ
EDLKRRIEVARDVLPRVQTPQSVMESIAKICIHLQVDGYRPDIVMMRAAKALAAFNNREL
ILPASNLALSHRTRGQTPPTTKEISRGRYVWHALPKEKPWNIALEPTIRAAAPYQLARKK
QNLLKACRVLRLEKQRNKDSVRMLIIISDGIAESSKGSYYGLVLNKEDAVRIDPDIK
>gi|921068657|gb|LFWZ01000067.1|_9_1
MPSLVYPFTAVVGHERAKMALILSAIDPRLGGALISGPKGSGKTTLIRGLSDILPAVESV
EGCPFNCDPLDEPSLCPTCKERLADEGRLPSTLRRVRIVELPLGASEDGLLGAVDAEAAL
RRGVRALQPGLLAKANRNILYIDEVNLLPDHLIDVILDPAASGWNVVQREGISLVHPSRF
TLIASMNPEGELRPQILDRFALRVEMDTLGDPGRRAEVARRNLAFEEDPEAFYNEHEEEQ
ERLRERIQAAREALARVEVSEAVMEGVAEACSKVKVAGFRPDLATVKGARALAAYEGRAA
VDVLLDLALSHRIKEIIPGAPSEVRGRYVSYTFPKR-RPWDVAIHPTLRAAAPFQLARRR
EGQFEAWRVLRNEKTKNRDAIPYLVIVSDGIARITGGYYYGIGEEGELEEVILTEAL
>PIXT01000162.1_10_1
RTKTVYPFSAIVGQETMKMALILNVINPKIGGVLLRGEKGTGKSLAVRALAHLLPEVDVV
IDCPFHCDPANKKELCDTCSTKMTNGEKLSVAKRSVSVVDLPIGATEDRLVGTIDIEKAI
KTGEKHFEPGLLAEANKNILYIDEVNLLDDHLVDVLLDAAAMGVNFVEREGVSFSHPAQF
VLVGTMNPEGELRPQLLDRFGLTVEIKGIPYREARAEIVRRRIAFEADSASFVVDRHENQ
EQIRKKIVDARNLLSKVKLSDEMLDLITQICVDFAVDGHRADITIYKTACTIAAFRGRIE
VTEAAELALPHRLRFDEPQEQQQIKTGRYVASAIPNGNVKDLAFDATLRAAAPFQNRRKK
DSGKFGLDTIRDYMKRDSEAIPLLALVSDGRASAAPIASAVRDNLPQSHGIMTMNFG
>QMXO01000010.1_2_1
RGRLLYPFPAIVGQERVKRALIINAVDPSIGGVLISGPKGSGKSTLVRAFSQLLPEVEVV
ADCPFRCNPHDPTNMCPSCLKRFESGEPLPVAKTMMEIVEMPLSVTDDMLVGTLDLDR-I
GEGVKALQPGLLAEANQNILYIDQVNLLPDHIVDCILDAAASGWNIVEREGVSIQHPARF
ILVGTMNPEGELRPQILDRFGIYVEMERIEDPEMRLLVLKRSEEYASKPMKFISKFSGEV
EELKRRIREARRLLPRVKIPRDVYATIAEVCSSLKVDGFRPDIVAVKAARALAALHGRVV
VSEALELALGHRTRGLQPPTKAEIRLGRYAWHRIPRGRPTDIALIPTIKAAALRGPSHGR
PRILEALKMIKRERMRNREAAIHLIVISDGIATPTQFLIELARVMKGDYRGLTLRTP
>QMXI01000199.1_1_1
EKRLVFPFSAIVGQEKAKLSLLCVAVNPLIGGVLLKGNKGTGKSTMVRALAHVLPEIEVT
ADCPFNCNPSNPLEMCDSCYRRYKKG--EDLPVVRRKMIDLPLSITVDRLVGTVDVERFL
KEGRKALQPGILAEANRNILYIDEVNLLDDYIADSLLDAAAMGWNTIEREGISFKHPARF
ILVGSMNPEGELRPQILDRFGLCVEVSALMDPEERIEIVRRVEEFHEDPVGFYKKYEDEE
NKLTENIVKAREILPKVEIDDDLLKLLAETVIKLGIKTNRAEIATIKTAKAIAALNGRRR
VTLAMELALPHRLK-DKPQKPQPPDVSVTVINFPRGIPVSYIPPKGEIRDVDLYNSAVWA
VLNYNLLLLADRERMKDKSVKVRAFLITDGKATSDKGIKPRISCVPVLKEVANAKVH
>QMXY01000022.1_11_1
ENRLIFPFSAIVGQERAKLALLCVAVNPLIGGVLLKGDKGTGKSTLVRALANVLPEIEVV
EGCPFNCNPANPLEMCDLCYKSYAKG--KALPVSKRKMIDLPLSVTIDRLVGTIDVERFL
KEGERALQPGILAEANRGVLYIDEVNLLDDYIADSLLDSAAMGWNAIEREGISFRHPSRF
ILVGSMNPEGDLRPQILDRFGLCVEVSAPMSPEERIEIVKRIEEFHEDPIGFYKKFEGKE
RELTERVVKARRILPKVEVNDDLLKLLAETVINLGIKTSRAEITTIKTAKSIAALNGRRK
VSLAMELSLPHRLKQKPPMEPPKLRGLPISYLPLKNEEIRDIDLYNSLIWAVLNGKKPPL
KLDYNLLLLASREKMKNKSIKVRAFLITDGKAYGKISLGTYIPILQEFANAKVYKT-
>NJEJ01000026.1_14_1
PERPVFPFSAIVGLEKLKLALLLNAVDPRIGGVLIKGPKGSGKTTCVRAFADVLPTIKVV
KGCPFNCNPYDLTNMCEKCRERYLRG--EELPVEERKMVNLPLSATEDRVVGSLDVEKAI
KHGIEALKPGILAEANQNILYVDEVNLLPDHLADDLLDAAATGWNVVEREGISVSHPSRF
ILVGSMNPEGELRPQLLDRFGLSVVVDNITSVEERMEIVRRSMEFEDDPEGFLKKYEAEQ
KKLRQNIIRARELLPRVQIPEELLKVISEACVRLGVDGMRPDIVMARAARALAALRGKTE
VELVAELALGHRTRRKEPARPEEIRGRRWSWRFPRE-SPRAIHIPATIRAAVRRKPKAPI
EIR---LEDIMEPLYVCKAPATIMFILDASDS--MHLTYHLVRRTVSCLYHDFRIHR
>QMXY01000039.1_7_1
QKRVTFPFSAIVNLEKLKLAILINAINPKIGGLLIRGPKGSGKTTIVRALADILPKIKVV
KGCPFNCNPHDPTNMCPKCLEKYRKG--EKLPVEEREMVDLPLGATEDRVVGSLDVEKAI
KYGIEALEPGILAEANQNILYVDEINLLPDHIADDLLDAAATGWNVVEREGVSVRHPSRF
IFIGTMNPEGELRPQLLDRFPLSVTVQRITSIKERMEIVKRNLEFERDPEGFLKKFEPYQ
NELRERIIKARELLPNVRLDDKLLEAICNVCLELKVDGMRPDIVISKAACTLAAFENRPG
VTMAAELALSHRTRFVEPATPEEIRGRVYGWRFPKE-KPKDVYLPATIRAAAHRRVIERR
KTGLKALEVLKEEKRRDPSIIPVMVLITDGCASKEDFVSEVMERIAEDRKAIVYRTS
>MTLR01000180.1_3_1
RRRLVFPFSAIVGMEKLKLAMLINAIDPKIGGLLIRGPKGSGKTTIVRALADILPKIKVV
KGCPFNCHPEDLSNMCSKCSERYRQT--GRLPMEEKEMVDLPLGATEDRVVGSLDVEKAI
KHGIEALEPGILADANQNILYVDEINLLPDHIADDLLDAAATGWNVVEREGISVSHPARF
IFIGTMNPEGELRPQLLDRFPLSVTVRRMASVKDRMEVVKRNMEFEDNPEGFYEKYRPMQ
EELKNRIIQARKVLPKVRINEGLIQAVCESCLELKVDGLRPDIVITRAARAIAALNNRTE
VTTAAELALSHRTRFLEPATPDEIRGKPYGWRFPRG-KPRDVHLPATIRAAARKQ-KNRE
KPALKAWEVLKEAKRRDPSTIPVMAIITDGNATPEELIENVTERIAEDQRRIAYESS
>DAZI01000063.1_20_1
RRRLVFPFSAIVGMEKLKLAMLINAIDPKIGGLLIRGPKGSGKTTIVRALADILPKIKVV
KDCPFNCNPEDLSNMCPRCSERYKKG--GKLPTEMKEMVDLPLGATEDRVVGSLDVEKAI
KHGIEALEPGILAEANQNILYVDEINLLPDHIADDLLDAAATGWNVVEREGISVSHPARF
IFIGTMNPEGELRPQLLDRFPLSVTVERMVSVKDRIEVVRRNMEFEDNPEGFYKKYQSIQ
EELRERIIQARKILPKVEIDEGLIQAVCESCLELKVDGLRPDIVITRAARAIAALDNRTE
VTAAAELALSHRTRFLEPATPDEIRGKPYRWKIPKG-KPRDVHLPATIRAAARKQ-KYRE
RPALKAWEVLKEAKRRDPSTIPVMAIITDGNATPEELVEMVTEKIADDQRRIAFEAS
>QMXY01000336.1_1_1
--------------------------------------------------------IKVV
KGCPFNCNPHDPSNMCPKCFERYKKG--EKLPVEEREMVDLPLGATEDRVVGSLDVEKAI
KYGIEALEPGILAEANQNILYVDEINLLPDHIADDLLDAAATGWNVVEREGVSVRHPSRF
IFIGTMNPEGELRPQLLDRFPLSVTVGRISSVEERMEIVKRNLEFEKNPEAFIKKFEPYQ
RELKKRIIQAKKILPKVKLNEALLEAICKACLELKVDGVRPDIVISKAACALAAFENRIE
VTMAAELALSHRTRFLEPATPEEIRGRPFAWKFPKG-KPRDIHLPASLRAAAKRQMQRKK
RPTLKGLEVIKAAKRRDPSMVPLMVVITDGNARKQELTNRIFEKIDNSRKIMFSK-T
>QMXC01000088.1_5_1
RKRLVFPFSAIVGMEKLKLAMLINAVNPKIGGLLIRGPKGSGKTTMVRALADILPRIKVV
KGCPFNCNPEDLSNMCPKCSERYRKG--ENLPVEEKEMVDLPLGATEDRVVGSLDVEKAI
KLGVEALEPGILAEANQNILYVDEINLLPDHIADDLLDAAATGWNVVEREGISVSHPARF
IFIGTMNPEGELRPQLLDRFPLSVTVERLTSVEQRMEVVRRNMEFERDPEKFYKKYEPLQ
KKLRERILRARKILPKAKISDALLQAICESCLDLKVDGLRPDIVIAKAACTLAALNNRTK
VNVAAELALSHRTRFVEPATPEEIRGKPYGWKFPSG-EPRDVHLPATIRAAALKQ-KYRE
KPELKAWEVLKEAKRRDSSTIPVMAIITDGNATATELVENVTEKIAEDQKRIAYE-S
>PFIN01000196.1_1_1
CPFNCSPYDP----------------------------------------SNMCPKCSIV
KDCPFNCSPYDPSNMCPKCSERYKKG--EKLSIEEREMVDLPLGCTEDRVVGSLDLEEAI
KHGIEALEPGILAEANQNILYVDEVNLLPDHIADDLLDAAATGWNIVEREGISVNHPSRF
IFIGTMNPEGELRPQLLDRFPLSVTVERITSVEDRIEIVKKNMEFEANPEKFYEKNESLL
EELRNRIVQARKVLENVVIPNNLLESICKACLELKVDGLRPDIVIAKAATALAAFENRTE
VALAAELALSHRTRFLEPASPQEIKGKPYGWRIPHG-KPTDIHLPATIREAARKQ-KNRQ
KPLLKTWEVLKEAKRRDPSTVPVMVVITDGGATNKDIVENMIEQIREDQRKVINE-K
>PEWI01000158.1_10_1
RKRLAFPFSAIVGLDKLKLAILINAINPKIGGLLIRGPKGSGKSTMARSLADILPKIRVV
KDCPFNCSPSDPSNMCPRCSERYKKG--EKLPTEDREMVDLPLGATEDRVIGSLDVEKAI
KQGIEALEPGILAEANQNVLYVDEVNLLPDHIADDLLDAAATGWNIVEREGISISHPSRF
IFVGTMNPEGELRPQLLDRFALSVTVGTITSVEDRVEVVKRNMDFEADPEGFDEKYTSTQ
EELKNRIAQARTTLKNVVLPDNLIGSICRACLDLKVDGLRPDLVISKAAATLAAFEKRTE
VTLAAELALSHRTRFIEPATPEEVRGKPYGWRIPHG-KPIDIHMPATIREAARWQ-RFRQ
KSMYKAWEVLTEAKRRDLSTVPVMVIITDGNATERGLVNDMVERIREDERAIIAK-R
>PNIF01000028.1_28_1
----MFPFSAIVGLDKLKLAILINAINPKIGGLLIKGPKGSGKSTIVRALVDILPKINVV
KDCPFNCNPYDPSNMCPKCNERYNRG--EKLPVEEREMVDLPLGATEDRVIGSLDVEKAI
KYGIEALEPGILAEANQNILYVDEVNLLPDHIADDLLDAAATGWNIVEREGISVSHPSRF
IFIGTMNPEGDLRPQLLDRFPLSATVERITSLKDRMEIVKRNMEFEADPEGFYEKYKPMQ
DELRGKIIQAKEILKEIKIPDELLEAICNACLELKVDGVRPDIVIAKAAIALAAFENRRE
VTLAADLALSHRTRLLEPATPQEIKGKPYSWKFPKG-VPSDIHLFATIRAAARKQ-KFRE
RNSLKALEVLKEARRRDPSTMLMMVLITDGSATKEELSKNVIERIKEESAKVMYC-P
>MTLT01000008.1_115_1
RKRLVFPFSAIVDLEKLKLAILINAINPKIGGLLIRGPKGSGKSTVVRALADILPKINVV
KNCVFNCNPYDPSNMCPRCSERYKQG--ENLPVEERKMVDLPLGATEDRVVGSLDVEKAI
KYGIEALEPGILAEANQNVLYVDEVNLLPDHIADDLLDAAATGWNFVEREGISVSHPSRF
IFVGTMNPEGELRPQLLDRFPLSVAVERITSAKDRMEIVKRNMEFEADPERFYKKYQPMQ
MELQKRIKEARKVLNEVVIPEEILEGICKACVDLKIDGVRPDIVIAKAAVTLAAFENRKE
VTLAADFVLSHRTRFLEPASHEEIRGRPYGWKLPKG-KSSDIHIPATIRTAARKQ-KGRE
KAALKAWKVLKEEKRRNPSTIPLMVIITDGNATKEDVVKNMIEKIREGQQNIVGN-S
>MTLV01000028.1_3_1
RKRLVFPFSAIVDLEKLKLAILINVINPKIGGLLIRGPKGSGKSTMVRALASILPKISVV
KDCPFNCNPYDPSNMCPKCSKKYQKG--KNLPVEEREMVDLPLGATEDRVVGSLDVEKAI
KYGIEALEPGILAEANQNVLYVDEVNLLPDHIADDLLDAAATGWNIVEREGISVSHPSRF
IFIGTMNPEGELRPQLLDRFPLSVTVERISSAKDRIEIVKRNMEFEADPEKFYEKYKPLQ
EELRVRIVKARENLKKVTIPEKLLEGICKTCLDLKVDGLRPDIVIAKAAATLAALEDRTE
VNTAAELALSHRTRFLEPASPQEIRGKPYGWKIPKG-KPTDIHIPATIREAARKQ-KHRE
KPLLKAWEVIKETKRRDPSTVPVMVIISDGSATEEAMIENMVKGIRQDQRRIVSE-L
>QMYP01000042.1_1_1
KKRLVFPFSAIVGLDKLKLAILINAINPRIGGLLIRGPKGSGKSTVVRALADILPKIKVV
KDCPFNCNPYDPSNMCQKCSERYKKG--EKLPVEEREMVDLPLGATEDRVVGSLDVEKAI
KHGIEALEPGILAEANQNILYVDEVNLLPDHIADDLLDAAAMGWNIVEREGISVSHPSRF
IFIGTMNPEGELRPQLLDRFPLSVTVERITSVKDRMEIVKRNIEFEADPEAFYKKYKPLQ
EELRKRIVQARKILEEVTIPESLLEAICKTCSDLKVDGLRPDIVIAKAASTLAAFENRKE
VTPAAELALSHRTRFLEPATPQEI----------------VEAFKANVKKLYRFEKTGET
TKE-------KMKKRKFLKGKAIFWAKGEATEEEKAKKENLLRKIRRKQLRLMFLLN
>QMYI01000042.1_6_1
---MAFPFSAIVNQEKVKFALLINLVNPRIGGLLIRGPKGTGKTLCVRALEDILPEIEVV
SDCPFNCNPRDPTNMCEYCKKRAKEG---KLPVERRKMVNLPLGATEDRVVGSLDVEKAI
KEGLAALKPGILAEANQNILYVDEINLLPDHIVDDLLDAAATGWNVVEREGVSVSHPSRF
ILIGTMNPEGELRPQLLDRLPLSVSPEPITSPEERVEIVKRNLEFESDPIKFYKKYEKLQ
EKLRERIIKARELLPKVKIPEPLFKLISQMCIQLKVDGLRADISICKTASTLAAMRGRTI
VNEASEFVLQHRTRFMEPSREEIMKGRIIGWRFP-GKEVRNIHLSATIRAAALRGVETGS
RLRYEALKVLKAEKRRNDETIPLMIIVTDGFALRKRWDSLATGLVICNLIAYLTKGK
>QMYJ01000084.1_5_1
FERIVYPFAAIVGQQELKRALLLNAINPRIGGLLIRGPKGTGKSTSVRAIADLLPEINVV
KDCRFNCNPSDPTNMCLDCFSAYKKG--EFLPVEKRKMVSLPIGATEDRVIGSLDIEKAI
KIGVRALEPGILAEANQSILYIDEVNLLPDHITDVILDVAASGWNIVERESISVGHPSRF
ILIGTMNPEGELRPQLLDRFSLHISIQELLDKNQRISIVKNNLQFGDNPLNFIETFRNEQ
AMLKDKIIQAQETLLKVTIPDSLLEVVVRSCIALNIDGHRPDIVAVRTAKTLAAFKGLME
VTAVAQMAIGFRTRFEEPATAEEV------------EEAFTIAMSRKV------------
---------------------------------------------------------
>QMXO01000010.1_1_1
------------------------------------------------------------
---PFNCNPHDPTNMCESCLERYENG--EALEVERRKMVTLPIGSTEDRVIGSLDIEKAI
TEGVRALQPGLLAEANQNILYIDEVNLLPDHITDSILDAAASGWNVVEREGVSVAHPSRF
ILVGTMNPEGELRPQLADRFALHISVEGIYDEEQRMEIIKRNIEFGEDPMGFKERWRGEQ
EDLRRRIIKARELLSKVIVPDEILRAVASACIMLHVDGHRPDIATVRAAKALAALEGRMR
VEAVAVMAVGYRTRFEEPARPEEI--------------------REAFRSALEKASR---
---------------------------------------------------------
>gi|1007509650|gb|LUCB01000003.1|_8_1
DKRVPFPFTAFVDQDDLKLALLLNAVNPSIGGVLIKGEKGSGKSTIVRALADLLPEIKVS
EGCMFNCNPDNPAEMCENCFRRWKKGE-LKVAYRRMRVITVPLGITEDRLLGTLDIEKAL
REGVKAFQPGLLAEANRNILYIDEVNLLPDHIVDDILDAAASGWNIVERETISIAHPSRF
LLIGTMNPEGELRPQLLDRFPLSVTVTSVKDEKLRMEIVKRNLEFEEDPEGFRERYRPKQ
EELRRRIIEARRLLPKVKVPDAVIQLTVRLCISLEVDGHRPDIIILKAAKTLAAFEGKTV
VEAVAPLVLSHRTRGFREATPEEITGRYMGYEDFRRGSSLNVALVPTIQTAIVRGRRSNG
EVTMCCLEMVKMEKRRSRDVLPLIILISDGAALLPHYTSDEEVEVLIKTVRDVVNRF
>QMYB01000005.1_1_1
DKRVPFPFTAFVDQDDLKLALLLNAVNPNIGGVLIKGEKGSGKSTIVRALADLLPEIKVS
EGCLFNCNPDNPAEMCENCFRKWKKG-ELKVAYRRMRVITVPLGITEDRLLGTLDIEKAL
REGVKAFQPGLLAEANRNILYIDEVNLLPDHIVDDILDAAASGWNIVERETISIAHPSRF
LLIGTMNPEGELRPQLLDRFPLSVTVTSVKDEKLRMEIVKRNLEFEEDPEGFRERYRPKQ
EELRRR------------------------------------------------------
------------------------------------------------------------
---------------------------------------------------------
>gi|1007508389|gb|LUCA01000057.1|_1_1
TLRAVFPFTAFVDQERLKLALLLNAINPRIGGVLIRGPKGTGKSTAVRALVDLLPEVEVV
ADCPFRCSPHDPTNMCEVCRSRLRRG--ERLPMERRKMVELPIGATEDRVVGTLDIEKAI
REGVRALEPGILAQANQNLLYIDEINLLPDHIVDCILDAAASGWNVVEREGISVQHPSRF
ILVGTMNPEGELRPQLLDRMALHTEVSTIKDPKLRMEVMRLNIEFEEDPLGFRERYVERQ
RELMERIERAKGLLPSVKVPETLYEVVARMAITLNVDGHRPDIIIAKSS-----------
------------------------------------------------------------
---------------------------------------------------------
>gi|921068657|gb|LFWZ01000067.1|_8_1
GLRTVFPFTAIVDQERLKLALLLNAVNPRIGGVLVRGPKGTGKSTAVRALVDLLPEVESV
EGCPFRCNPSDPTNMCDVCRSRAAGG--GGLPVARRKMVDLPIGATEDRVVGTLNIERAI
REGVRALEPGILATANQNVLYVDEVNLLPDHLTDVILDAASSGWNTVEREGISVHHPSRF
ILVGTMNPEGELRPQLLDRMALHTEISTIKDPKLRIDVMRRNIEFEDDPADFRERFRGEQ
EELMERIIRAKELMPKVASPDHLYEIVAKMCISLNMDGHRPDIIIIKTARTLAALEGREL
MEDCAYLALSHRTR--NLMDPPAS----------------EEQIQEAFKEALPIASDREA
---------------------------------------------------------
>gi|939572332|gb|LIHJ01000082.1|_10_1
---------------------------------------------MVNALADLLPGVEVV
AGCVFNCSPRDPTNMCDECRGRLERG--QNLPIEKRKMITLPLGATEDRVIGTLDIEKAI
REGIRALEPGLLAEVNQNILYVDEINLLPDHIVDDILDAASSGWNVVEREAVSVAHPSRF
ILIGTMNPEGELRPQILDRLALHIAVTGIFEKEARVEIIKKNLEFDEDPLGFRKLYEKQQ
RELRERIVMAQEALNRVVIPEAILDAVARACISLTVDGHRPDIIILRAAKTLAAFEGREE
VTPVAEMALSHRTRFDEPASPGEI------------RRVFNEAIEASYKERGVTAATQLR
T--------------------------------------------------------
>gi|939572332|gb|LIHJ01000082.1|_9_1
YERVVYPFSAIVGQEKLKLALILNVVNPRIGGALLTGTKGTGKSLVVNALADLLPGVEVV
AGCVFNCSPRDPTNMCDECRGRLERG--QNLPIEKRKMVHLPIGATEDRVIGTVDIEKVF
REGVKALQTGLLAEANRNILYIDQVNLLPDHIVDDILDAASSGWNVIQREEISITHPSRF
ILVGSMNPEGELRPQILDRFSLHAKAETLYTRDQRIEIARRNLAFEEDPVGFCKRYEAEQ
RDLRQRIVAARELLPKVRASEPICEAVAKMCAELEVDGHRPDIVAVKAAEALAAFHGRTS
IQPASELALSHRTRLEKPAAPEEIRGRYIWFKLPEE-RPWDIALGPTIRAAAPHQ--SRR
RP-LRAREILQFERRRNKDVILTLVIISDGIARTTGGHYYGLSLGGGKETFSSLKPL
>A0A0U5BJ75_cobT
----MADQAKDIGNSPVRLSEKRADAFKQATEATLRALGGRKETDVSFHSG-NMPMTPGL
GEKIRLSAPSL---NLNEEEAQRLRGAADAQALRKHHDFNLHAARRPADTIAREVYDALE
QARVEAVGARHMKGVAANLRTRLEQEIRSDRMTDAAQLSPVVGLELLARTGDPIPESARA
IMDQWKQPQDALVADQDKAYSAARKLLAADSLSDQESNEDDNETPPPEQEDDTSGAAPDQ
SDAVSEPQLMAGSADTADNTPEVEQESGSAEGTGDAAGNRKDIEAGQTAKGYHPYTTQFD
EEI-----------LAEDCDPEELRDTVVTLLIDNSGSMRGRPISVAASCGDILARTLER
CGVIDGEALLWAWRRLKSRPEARKILMVISDGGHDVTRYYQRAVTITDAEELGGTML
>A0A0M0EKZ0_cobT
RENRKKPPSPQADQEARQAE---GFKRATVGAVRALGGQAQAEVSFLNG-----PVPSVS
VTGTHVRLPHP-SRRMTDADVTRMRGAADAAALRRHHDVALHDSASPPPGEAREVYDVLE
QARVESLGARHMEGVAANLDARLAQECADMGLDTKLPTPIALGLLARARSGRPVPASMRG
LMKAWSDSLPPAALRALDEMVRQDSQRDFAQAARRLDLMQQETTPDEVADDGTSEAEAAS
SENEEQ-TDDTTPEPQDEGPEEDDNSLPMQMSQGTGAGDPDDGEQGGSASGSEEAGGPGE
NEAEEEEATPTYHPFTTVDEEIAARDTVVTLLIDNSGSMRGRPISVAAMCGDILARTLER
CAVIDGEALLWAQRRLAARPEGRRILMVISDGGHDVTRYYRRAVTITDPEELGGTMM
>A0A2N5IKB5_cobT
NDNPADPFKKALAEATKAMA-----NEPELNVTYTVDPPGQSNDAMRLPQV---------
------------TRRMTRDEVLLARGTADAYAMRRFHNEATHNRYAPQGEMARSLYEAME
TARCEAMGARAMPGTASNIDAKISNEAAKMGFA-QIQDAAGAPLATAAGTGRDLPPAAAH
VMELWR---GFIESQAADTLGLDDVLDDQ-------VAFSKFARQMIDDLGYGEQLGDDP
DEEN---PDRQEEAEEDNQEDENPDTDSGDQSDEDDESSQDQQATDEQQQAQTSMEERDE
LDDAEEMEAPDGQPPLDPPPAAHSKDTVVTLLLDNSGSMRGRPISIAAICADVLARTLER
CQVIDGEALEWAHKRMINRPEQRRILMVISDGGHDVTRYYERAVTITDAEQLAGAIT
>A0A2E3UCZ5_cobT
SDNPADPFKKALAEATRVMA-----DDPDLGVSYSVDPPGMSDDA------VRLPQI---
---SRRMTRDE---------VLLARGTADAYALRKYHDAATHSRYQPQGEMARDLYEAME
TARCEAVGARTMPGTAGNIDSMIGAEAARKGYAE-ITNAADAPLARAAGTGRALPAGAQN
VMELWRGFIEEQAGDTLDNLEETLTDQSA---------FARFARQVIRDLGYGDQLGDDP
DMEDEEQDQSTQSDEEEDQPESTGDDQDQSSEESEASPEQSQDDTQEAAEAQVSMDDLAD
MEMEAELPEGDA--PMEPPPPPHSRDTVVTLLLDNSGSMRGRPISIAAICADVLARTLER
CQVIDGEALEWAHRRLVARHEARKILMVISDGGHDVTRYYDRAVTITDVEQLAGAMT
>A0A347UF18_cobT
TDNPADPFKKALTEATKVMA-----DDPELSVSFTVDPPGATQDT------VRLPQV---
---TRRMTHDE---------VLLARGTADALALRKHHDIATHARYAPQGELARGIYEAME
NARCEAVGARDMPGTLGNIDAKIADEAMR-RGYGEITDQAEAPLSEAAGTGRDLPADAQN
VLDLWKGFFGGTLDSLQDMLADQADFARF-------TRQVIADLGYGDQLGDDPDAEDDD
SDEQSEESDEQDDNPDSQGQDDEQEE-AEASPEQSQDEQQDQSQASVTMDDMADMEQGDE
AELEAPMDPPPPAPVSEADPDYKVRDTCVTLLIDNSGSMRGRPISIAAICADVLART-LE
RCQIDGEALEWAHRRMVGRPEARKILMVISDGGHDVTRYYDRAVTITDVEQLAGAMT
>A0A2D8ELV2_cobT
----MSKDTSPQELFKQALATTTKAMSADRDVEVGFGNDVGGDGETITLRT---------
-----------PQQLEPHIAARI-RGEADAIALRAHHNAEAHFAHRPGGDLPRKVYDAAE
QARIESLGANAMRGTADNLDAVLDHRCQS--------GEFAMGAEDAEALAPALEFLLRE
KLTGRALPDSAKRVADVWRERVEAETGGA---------IDRLIAQLHDQPGFARTVRDMI
RDLTASDAPGEDV--ETQEQDDSEQSEENEQPSEGDQDMESEEQMGSSAEQMDAGDTEEM
EGEESNVSVDMDVD-AEADTPDDDRDTIVTLLLDNSGSMRGRPIMVAALCADILARTLER
CGVIDGEALLWAHDRMLGRPEQRKILMVISDGGHDVTRYYKRAVTIVDAEQLGGAMT
>A0A257ENC9_cobT
--------MPQPENPIEDFRQAVGAALRAMGHAPDLELAYTADKPSCFGDQARVP-----
--QPGRALPPEQ--------VAEVRGWADSFALRRRLHAKLHAQDQPDAGLARDIWNAVE
QARVEAIGSSEMLGVAQNLDRMTEMRVRADPIVEEVPLATALGLMVRER---LTGAPVPR
IAEAAMDL---VRDGIEERAG---------------PHLDALADAIDDQAAFAQLMRRVL
SDLGLGADPDENAEESGDSEEQQDEEQPGDEGEEQEQDGQDQSTETRAEDSADDPDASET
RETEMDTDMVSDAEMGEDGQEGMMRDTVVTLLIDNSGSMRGRPISIAAICADILARTLER
CAVIDGEALLWAHDRLMARREDRRILMVISDGGHDVTRYYAKAVTIMDVEQLGGTII
>A0A430EMV2_cobT
---------MAQDNPLDRLRDVLAGTARALSGADELEFGFTADAPFQSGKTVKVP-----
--MPSRTLPPEQ--------VAEARGFADSFALRMRHHANLHGRTAPREPVARAVYDAIE
AARVEALGSRGYAGIADNLEQALAMRLRSDPIGRARTR-----------EEVPLSTALGL
MVRERLT--GRESPSSA-ALGLALVRDWI----------EEKAGSDLDAMAMAIDDQNAF
AALAAKLLQDLELTEGEMVPDEADEGGGEEEGQEEQQEEEEGESQQQQGEGQTEARGEQR
ESEQGEEGDQEQQSMDDGGEPGDDKDTVVTLLIDNSGSMRGRPISIAAISADILARTLER
VGVIDGEALLWAHGRLIARPEDRKILMVISDGGHDVTRYYSRAVTIMDAEQLAGTMV
>A0A371BIR9_cobT
-------MADNSPLEQFK--QVLTGTSRAIAHDPEVELAFTADAPTQAGKN-------FR
VPMPGRSLPPE--------QIAEARGFADSFALRKHHDVARHAALRPHEAMAGAAFDAIE
TARIEALGSRAMDGVKGNLTHALEMRLRTDPIS----RAQAA-------EEVPISTALAL
MVRERLT--GQAVPEIA-SQGVDLLRGWI----------EDKAGSDLDALGLALDDQAAF
ASLAQTMLEHLDLTEGEIEPNEADEGGDESEQEQEQDGDDEGQGEAGQAEARAEPQEGEG
EESEADYDSSEMDDMDDTGDMGEDRDTVVTLLIDNSGSMRGRPISIAAISADIMARTLER
CGVIDGEALLWAHNRLIARPEDRRILMVISDGGHDVTRYYRRAVTIMDAEQLGGTMI
>A0A2U8HVA6_cobT
-----------------------MALTNRPKTGDRKEPGAEPLKRSVAGCLRAIAKRPIE
VTYASDRPALIGKARLPEPTRRLTAEDAAILRGHSDSMTSVHRRLAPDNAAARAVYDAVE
QARVEAIGSRRLEGVAANITAMLEDRYHRGGKYENITDRADAPMEDA------VALMVRE
RLTGQKPPP--AAARIVDLWREHIEARAG-----------KNLDGLIGTIDNQRGFARSV
RDLLSSLMADQTPLDQDDESDEDENQAQDDEQQPSEGEEQSQGDRAEIEVSDEATDELDE
GATESADAPSGELPEEAEAESEEARDTVVTLLLDNSGSMRGRPITVAATCADILARTLER
CGVIDGEALDWAHKRLLARPEQRRILMVISDGGHDVTRYYRRAVTIIDAEELGGAMT
>A0A345ZYL1_cobT
IKGKAPGKEAPTEPFKRAVQGCLRALARKPDLEVAYAAERPGLIGGKARLPEPARKLTAE
AAIVRGNADSIAKLACHD--------------------ATLHRRLQPAGQQARAVYEAVE
QARVEAIGARRMDGVASNLTAMLDDRFHRAKF-DTVTERADAPIEEA------LAMMVRE
RLTGLAPPKDLWRPLIEERVG--PDLDRL-----------------EDLIEDQRHFSDVV
HEMLDSLMGEDRSSESEDEDEGEEEQRKQDSGEEGEAAESDDMQRTSMEDSQVSSEEMPD
SAATADMADDTDMGDAETGEPQRPRDTVVTLLLDNSGSMRGRPITVAATCADILART-LE
RCGIDGEALDWAHKRLLARPEQRKILMMISDGGHDVTRYYRRAVTIVDAEELGGAMT
>A0A2T2QPX4_cobT
NSKFRNTKEAPTEPFKRSVASCLKAIAKAPELDVSFAAERPGLAPGKARLPEPARKMTRD
AAIVRGHADSIAKLACHD--------------------PKLHRKLMPGNPQARGVFEAVE
QARVEAIGARRMAGVAKNLTAMLDDHFHRGKF-DEITDRADAPLADA------LAMLVRE
RLTGMAPPTDLWRPILEDKIG-------------------RRLDRLDTLVEDQTRFGDAV
HDLLTALEIGDERSADSEDNDENDENQDGDNDQSGAEGDSDAAQEMSADQAQASSEEMSE
SAMSAQASTSDTFDELGDETPGEARDTVVTLLLDNSGSMRGRPITVAATCADILART-LE
RCGIDGEALDWAHKRLLGRPEQRKILMMISDGGHDVTRYYRRAVTIVDAEELGGAIT
>A0A257KIW0_cobT
NKFRPGAKEAPTEPFKRSVASALRAIARTPELEVTYAAEKPGLAPGKARLP---------
-----------EARKLSKRDAAIVRGHADSIALKACHDPKVHRKLMPGNPQARSVFEAVE
QARVEAIGSRRMAGVAKNLGAMLEDHFHRGKFD-EITDRADAPLADA------LAMLVRE
RLTGLAPPDDLWRPILEEKIGRLDQLESF--------------------TENQAKFGDAI
HSLLSDLDLGED---RDAQPDDEQNEDDERQGENNQDGGSPESDAAQEMSADQAQQSSDE
MTDAMESAQASASDTFDEGEMGDERDTVVTLLLDNSGSMRGRPITVAATCADILARTLER
CGVIDGEALDWAHKRLLGRPEQRKILMMISDGGHDVTRYYRRAVTIVDAEELGGAIT
>A0A2Z6I1H0_cobT
AREPSSSAKSPPPTEPLKKA----------VGVAMRAIAGDGELEVVFATDPSLAGHRRL
PEPPRRPTAHD---------VAVTRGLADSMALRACHDAAVHRDHVPEGPKARAVFEAVE
QARCEALGARAMPGVGANLGAMLEDRYFRGNYH-EISDRADAPLEDA------VALMVRE
RLTGEAPPRQMWRPWIEEKAGNLANLDAV--------------------VGSQKDFARAV
RGLLVSLDMADELGGEPDEPDENEDGDRNDTSDDQSSGDEQEAADKAAPQEQEATGEDQE
TGEEVEADVSDQSMEEDADQAREARDTVVTLLIDNSGSMRGRPITVAAACADILARTLER
CGVIDGEALNWAHERLLARPENRKILMMISDGGHDVTRYYRRAVTIVDAEELAGAMT
>A0A3S2ND55_cobT
GPGDNTRNKSKTGSEADSFKRAVTVCMRAIAGDKELEVGFAKDRPALAGSRARLPELP--
-------------KKASKTDIAITRGLGDSMALKACHDVRIHTKLAPEGKAARAIYDAVE
QARVEAIGSRAMQGVADNIGSMLEDKYAKANLV-DIKDKADAPIEEA------LALMVRE
KLTGRPIPKELWRPWVEEK--AKADLDGL-----------------SAKLGDQQAFARVV
REMLASMEMAEELGDETEDSEDNDDNQPQGEEQSEEGGDSGSEQSQSEDAEASADDEQSA
ETEASDATADDLSDDDADETPGEARDTVVTLVLDNSGSMRGRPITVAATCADILARTLER
CGVIDGEALLWAHNRLIARPEQRKILMMISDGGHDVTRYYRRAVTIVDAEELAGAMT
>A0A328EST6_cobT
GDNSRAKPGTAVDTEPLRQA--IAGCVRSVAGDAEVEVVFANERPGLAGERMRLPEI---
------------SKKPTAQEIAITRGLGDSMALRACHDADTHAVMSPQGAEARLIFDAVE
QARVESIGALRMPGMASNIHAMNTEKYAKANFA---------GITKQ--DDAPLAEAVSL
LVREKLT--GEKPPESA----GKVLDLWR-------DFIEDKAAGDLNDLSRVIGDQKAF
SRLVRKMLTSMQMAEDFGDEDNEPESQEAESNEDQPRTTEEEQVEEEAGSDATPADENEA
SQEGAEMSDEEMSDLDEDETPGETRDTVVSLVIDNSGSMRGRPITVAATCADILARTLER
SGVIDGEALMWAHNRLIGRPEQRKIMMMISDGGHDVTRYYRRAVTIVDADELAGAMT
>P9WNE3_hemH
------------------------------------------------------------
------------------------------------------------QFDAVLLLSFGG
PEGPEQVRPFLENVTRGRGVPAERLDAVAEH----------------------------Y
LHFGGVSPINGINRTLIAELEAQQELPVY--------FGNRNWEPYVEDAVTAMRDNGVR
RAAVFA-TSAWSGYSSCTQYVEDIARARRAAGRDAPELLRPYFDHPLFVEMFADAITAAA
ATVARLVFTAHSIPTAADRCGPNLGPPQVPWLEPDVTDQLTGLAGAGINAVIVCPIGFVA
DHIEVVWDLDHELRLQAEAAGIAYARASTPNAGPDPVPGCLSSINGQPCRPPHCVAS
>P57777_hemH
------------------------------------------------------------
----------------------------------------------MTQKLAVVLFNLGG
PDGPDAVRPFLFN------LFRDPAIIGAPALIRYPLAALIS-------TTREKSAKANY
AIMGGGSP---LLPETEARALEAALALAMPGVEAKCFIAMRYWHPLTDETARQVAAFAPD
QVVLLPLYPQFSTTTTGSSLKAWKKTYKGSGVQTTVGCTEGGLIEAHARMIRESWEKAGS
PTNIRLLFSAHGLPVILAGDPYQKRVGPLKWIGPSTDDEIRRAGGED-KGVMITPIAFVS
EHVETLVELDHEYAELAEEVGAAPYLRVSALGTAPEFIDGLAKAVRDSVGKAPGTVS
>I0JLK9_sirB
------------------------------------------------------------
-------------------------------------------------MQAVLYVSHGS
RVEETRSEAVACIEKAQAHVNVPLYKI--CYLE-IASPNVADGVEELVQNGASEIAVVPV
LLLSAGHYYKD-LPEEIKHMQRFPSITFT-----------------------YGKPLGVQ
DRLVDVLVDRIESTTTLQNSPLNLLLVGRGSRKPETKR-----DIESIANKLKSKTNASN
VD-VCYLAACGPTF----QEGLET--------------SLSRAGEGAIVVPYLWFTGLLI
RSM--------QERIDELKAAGHSIEMTHYLQDHPGIVEALADRVKEALQNKESFPV
>QMXK01000156.1_1_1
------------------------------------------------------------
----------------------------------MKALIILAHGSKINQCLKSIEFHK--
-------------RRIEKLEVFDEVKIAF-------------------------------
---------LEFKPKLH----------------------------------EVVKKCKSE
TIYIIPFFLLYGVHTIENIPK---------------------------------------
---LVEMVKSKYKE----------------------------------------------
----------------------KKIVLCKPIGTDPLITFAILNRVIEEIKDEEGYKD
>QMXY01000020.1_2_1
------------------------------------------------------------
-------------------------------------------------MKGLVIVGHGS
QLP-----------YYKKVMELHKKRIERTKIF---------------------------
---------NEVKLAFANRKPVDEAVRNM----------------------------KSK
VIYVVPLFIAYGLTV-----KELLKTLGLKKRRGVVEG----------------------
------------------------------------------------------------
------------------KFNGKKVILCEPIG-----KDFFVTCAILNATFKFNQKC
>O29537_cbiX
------------------------------------------------------------
------------------------------------------------MRRGLVIVGHGS
Q-----------LNHYREVMELHRKRIEESGAFDEVKIAFAA------------------
---------RKRRPMPD----------------------------------EAIREMNCD
IIYVVPLFISYGLHVTEDLPDLLGFPRGRGIKEGEFEG----------------------
----------KKVVICEPGEDYFV-------------------TYAILNSVFRIGRDGKG
EE-------------------------------------------------------
>A0A174U913_cobN
EGYNVYPVQSMTRFMSFIDEAVINMAHGRMGDRMVDYLK-TKNILLFAPLTDPLGMSGFM
SQSIVTPEIDGARPFALFAQYEDKEGLRHSYAIPRLKTLNLKTKPNKDKKVAIYYYKGPG
QNALTAAGMEVVPSLYNLLLRMKQEGYNVSGLPAEFMKNGNPELITKEQVAADGEFPGNY
MVTSDGCLGGNFKADALIHFGTHGSLEFTPKKQVALAVPHFYLYSIGNVGEGMMAKRRSY
ATLQSYLTPPFLESSVRGIYRELMEKIKIYNNSAKENKEQESLAIKALTVKMGIHRDLGL
DSIMGVPYEPERITFTQQLNPARQTSGQLRDLAASRLFLINRAVEMAAGAKDDKYENQVA
TSVQSNTWGALSLDHVYEFMGGMNLAVRNVTGLNLGVKKYFEQQNPAALEEMTAVML
>Q980A7_cbiX
------------------------------------------------------------
-------------------------------------------------MLGVLLVLHGS
KIP---------------------------------------EWKDV-------------
---------GIKYAEYLSKYFSLVEFGFL-----------EFNKPTLSEALSNLLAKGAD
KIVVVPLLFATGTHFRRDIPR-----------LLGIDN----------------------
------------------------------------------------------------
-----------DEKKIRYMGREIEITIADPLGFDEKIGEVLVKRVNETYNKNY----
>C3MR05_cbiX
------------------------------------------------------------
-------------------------------------------------MLGVLLVLHGS
KIP---------------------------------------EWKDV-------------
---------GIKYAEYLSRYFNLVEFGFL-----------EFNKPTLSEALSNLLAKGAN
KIVVVPLLFATGTHFKRDIPR-----------LLGIDG----------------------
------------------------------------------------------------
-----------DEKKIQYMGKEIEIIIADPLGFDEKIGEVLVKRVNETYNKNY----
>C3NGG2_cbiX
------------------------------------------------------------
-------------------------------------------------MLGVLLVLHGS
KIP---------------------------------------EWKDV-------------
---------GIKYAEYLSRYFNLVEFGFL-----------EFNKPTLSEALSNLLAKGAN
KIVVVPLLFATGTHFKRDIPR-----------LLGIDG----------------------
------------------------------------------------------------
-----------DEKKIQYMGKEIEIIIADPLGFDEKIGEVLVKRVNETYNKNY----
>C3MWZ3_cbiX
------------------------------------------------------------
-------------------------------------------------MLGVLLVLHGS
KIP---------------------------------------EWKDV-------------
---------GIKYAEYLSRYFNLVEFGFL-----------EFNKPTLSEALSNLLAKGAN
KIVVVPLLFATGTHFKRDIPR-----------LLGIDG----------------------
------------------------------------------------------------
-----------DEKKIQYMGKEIEIIIADPLGFDEKIGEVLVKRVNETYNKNY----
>C3MZ53_cbiX
------------------------------------------------------------
-------------------------------------------------MLGVLLVLHGS
KIP---------------------------------------EWKDV-------------
---------GIKYAEYLSRYFNLVEFGFL-----------EFNKPTLSEALSNLLAKGAN
KIVVVPLLFATGTHFKRDIPR-----------LLGIDG----------------------
------------------------------------------------------------
-----------DEKKIQYMGKEIEIIIADPLGFDEKIGEVLVKRVNETYNKNY----
>C4KID1_cbiX
------------------------------------------------------------
-------------------------------------------------MLGVLLVLHGS
KIP---------------------------------------EWKDV-------------
---------GIKYAEYLSRYFNLVEFGFL-----------EFNKPTLSEALSNLLAKGAN
KIVVVPLLFATGTHFKRDIPR-----------LLGIDG----------------------
------------------------------------------------------------
-----------DEKKIQYMGKEIEIIIADPLGFDEKIGEVLVKRVNETYNKNY----
>C3N773_cbiX
------------------------------------------------------------
-------------------------------------------------MLGVLLVLHGS
KIP---------------------------------------EWKDV-------------
---------GIKYAEYLSRYFNLVEFGFL-----------EFNKPTLSEALSNLLAKGAN
KIVVVPLLFATGTHFKRDIPR-----------LLGIDG----------------------
------------------------------------------------------------
-----------DEKKIQYMGKEIEIIIADPLGFDEKIGEVLVKGVNETYNKNY----
>Q4JAI2_cbiX
------------------------------------------------------------
-------------------------------------------------MIGLLLVLHGS
KIK---------------------------------------EWQEIVI-----------
-----------NYAEELKRHFPLVEYGFI-----------EINEPKIDEAAKKLVERGAD
TIVVVPLLFAAGMHFKRDIPNQLKETSNKA------------------------------
------------------------------------------------------------
-----------------------KIIIAEPIGFDKRIVDILKEKAEKALSVEGTSYQ
>Q975N6_cbiX
------------------------------------------------------------
-------------------------------------------------MYGVLLVLHGS
KIK---------------------------------------EWQDVAI-----------
-----------QYANLLRKYFDLVEYGFI-----------EFNQPSITEAAKKLASNGVD
TIIVVPLLFAAGTHFKRDIPKQLEEI----------------------------------
------------------------------------------------------------
--------------------KGVKIMIAEPIGVDERIAEILKERVEEVLRSSTRS--
>A0A0N7J8L7_sirB
------------------------------------------------------------
----------------------------------------------MTQKTGVILFAH--
------------------------------------------------------------
-----------GSRDPLWRLPIDAVAQRM-----------------------------RG
QQASTPVSVAFLELTEPDLPSTVEALMKQDVTHVRI--VPMFLGVGRHAR----------
---EDLPELVHGLR----QAYPQM------------------------------------
-----------------------SFELLPAIGEHPAMTALMADIAAGRDQTDI----
>Q12X56_cbiX
------------------------------------------------------------
----------------------------------------------MSEKIGILAIGHGS
RLPNKEVVSEIAA-------------------------------------TIAKKHPDYV
IKAGFME--NTLPTVME----ALADFDGT----------------------------GVT
KIIAVPVFLASGVHITEDIPEILKLDPETNEGKITVDG----------------------
------------------------------------------------------------
--------------------NEIPVTFGKPLGHHELLADLVFERAMEVM--------
>P61816_cbiX
------------------------------------------------------------
----------------------------------------------MTEKLGILAIGHGS
KLP-----------YNKEVV---------TQIA----------------DYIARKHSDVV
VRAGFME----------NSEPLGEAIEGF-------------------------SGTGVT
KIAAVPVFLASGVHITKDIPR-ILSLDENGCGTLEIDG----------------------
------------------------------------------------------------
--------------------KTVPLCYANPLGADELIADLVFKRVQEAL--------
>Q8TJZ5_cbiX
------------------------------------------------------------
----------------------------------------------MTEKLGILAIGHGS
KLP-----------YNKEVV---------SQIA----------------DYIAQKHSDVV
VRAGFME----------NSEPLEEAIAGF-------------------------AGTGVT
KIAAVPVFLASGVHITKDIP-GILSLDEKGCGILNIDG----------------------
------------------------------------------------------------
--------------------KDVPLCYAKPLGADELIADLVFKRVQEAL--------
>Q8PZH6_cbiX
------------------------------------------------------------
----------------------------------------------MTEKLGILAIGHGS
KLP-----------YNKEVV---------TQIA----------------NYIAQKHSDVV
VRAGFME----------NSEPLEEAIEGF-------------------------SGTGVT
KISAVPVFLASGVHITKDIPE-ILSLDKEGCGILEIDG----------------------
------------------------------------------------------------
--------------------KEVPLCYAKPLGADELIAELVFKRVQESL--------
>O27448_cbiX
------------------------------------------------------------
----------------------------------------MDSNSNQKPKIGVLLVGHGS
RLPGEEVINGIAD------IYRQEA----DHPV---------------------------
-AVGFMNMSRPSIPEAINELA----------------------------------AMGVE
KIIVTPVFLAHGVHTKHDIPHIL-------GLDNGAEG----------------------
----------HHHHEHEHHEEFEF------------------------------------
---------------------DGEIVYTEPLGADPRIAEIIRDRVKSAI--------
>Q8TY77_cbiX
------------------------------------------------------------
-------------------------------------------------MVAVVLVGHGS
RLPSRQVVEKIAE-------YVEEM-----------------------------------
---------GD---------FETVEVGFM-----------ELCEPTVQEAVKKAAESGVD
KIVVVPVFLAHGVHTKRDIPKML-------GLEPEWDD----------------------
---DEDDHDHHHHH----------------------------------------------
------------HRDYTPVDVDAEIVYAEPLGADPRIAEIVIDRIKEALGEE-----
>Q58380_cbiX
------------------------------------------------------------
-------------------------------------------------MEALVLVGHGS
RLPSKELLVKLAE-------KVKERNLFP------------------------------I
VEIGLMEFSEPTIPQAVKKAI----------------------------------EQGAK
RIIVVPVFLAHGIHTTRDIPRLLGLIEDNHEHHHEHSH----------------------
----------HHHHHHHHHEKLEI------------------------------------
-------------------PEDVEIIYREPIGADDRIVDIIIDRAFGR---------
>P61819_cbiX
------------------------------------------------------------
-------------------------------------------------MEALVLVGHGS
RLP----------HSKNVVMEVA--------------------------EKIKARNIYDI
VEVGMMEFNEPTIPQTIKKVI----------------------------------DAGAK
KVIVTPVFLAPGNHTERDIPKILGIYEGDDEGGHHHHH----------------------
---------DHEHHHHHHTTAVEI------------------------------------
-------------------PEGVELVYRKPMGADDRIIDIVLDRANGL---------
>A6UWT5_cbiX
------------------------------------------------------------
-------------------------------------------------MEALVLLGHGS
RLPYSKEIVGKVA------------------------------------EKIKEKNIYDI
VEIGMMEFNEPTIPQTINKVI----------------------------------AEGAK
KIIIVPVFLAHGNHTKRDIPQILGLIECEEHHHEGEGG----------------------
----------HHHHHHHHGEKIEV------------------------------------
-------------------PEGVEIIYRDPMGADDRVVDIVLDRAKGN---------
>A0A2K9K5T0_cobN
DLLINYRSLHYVEKRRAEFAPVIHAMNYTEGDEAAFNQDHAGISPSLTPFFLVMPEDTSV
DPSIIAANDKGVVVMQAQLDALVERAFNHANLAHKNREGEKNIGAAFLSIVNIADAMKAK
GYDVKQAHPEQIIEQAGKLLRPYYRGEDAEALVDYMPLSTYQRWFDSLPQHVTAPIVEKF
GKPSESTMVGEFGADAVIHLGTHGSQEWLSGKERGLNIPVFYPYIIDNVGEAMQAKRRGR
ATMISHLTPGFAKAGLYTDVAELSELITNYLML--AEGLTRENTRAEIITLATKLNMLKD
LGLLAQMSQPLGIHFTHLGEYEREATGLYRDAFPNVMLWLAEAIDKVAKMKEENNFVYRH
ASNSTNLYALMTNDDPFQYFGGIGLAVRSLDGYDMKMREFFEQHNAEALAQILERML
>A0A1V5FXI7_cobN
LSSMETGLIDSVIDGIEQRGAFYSPVMGSTGIAALLAPKGNALHDVMLTAQEFVALQRVL
QMLNYRNGSPESPEFAGAIDAQVVAGTQKSEDKLAIPAVRLQRADNADKRLALMFWNYGY
DVGPKPDSASLLALQATLAAYYRDLDLRAIFPV-ELPESVRQRWGQPEQREGDAQFVIPR
LQVGKLVPQGEQQADALIHFGTHGTQEWLPGKERGLAIPVVYPYIADNIGEALQARRRGR
ATVISHQTPPFRPAGRDQLQRELIELADQQHLIADMGWARAKADFPAYIDALHTHLHEVA
ETVALDEALATDYEYLVDADPADLATGLYRDHFPNLMQQLARAVELAAAADEEDNAIATN
SRASSNLYGMLTTDDPFQYLGGIALAVRHLDGYDLGVREWFERENPQALAQVIERML
>A0A0E4A909_sirB
------------------------------------------------------------
-------------------------------------------------MVPLIAVAHGS
R--------------------------------D--------------------PRSARV
IAAAVAAL-REARPDLDVRLA-----------------FLDLNAPSIDQVLDGVAHDGHT
HAVVVPMLLGNAFHARVDLPGLLAAAATRHPQLTVFQA----DVLGRDARLIEAVRERIL
EAGARPDDPSVGVALAAVSSDARALLSGTNWSGVRICFATSAEPTVAQAISALEQNGAER
VVVFLAPGLLTDRLSAAAATVCPRARFAETIGGHSLLIETMIDRYRQVADALPDRLV
>P29929_cobN
DVVMNATGFAVSSPGADRQPTVLESTGAPVLQVIFSGSSRAQWETSPQGLMARDLAMNAL
PEVDGRILARAVFKAASIYDAKVEANIVGHEPLERVRFANVRRAEPAERRIAIVMANYPN
RDG--RLGNGVGLDTPAGTVEVLSAMAREGYAVDISLNDYKTFFDSLPKGRWGVPEADPF
FLDGAFALPGEFGAQAIVHMGKHGNLEWLPGKALALPLPHIYPFIVNDPGEGTQAKRRTS
AVIIDHLTPPLTRAESYGPLKDLEALVDEYYDAAGGDPRRLRLLSRQILDLVRDIGLDSD
AGIDLTVALARVPRPTSAGNPARDISGFFRDAFPDQIALFDKAIRAVALEEDDADNMIAA
RMRDNREHDLLDSDDYYQFEGG-MSAAAEQLGVDERVADFMRDKNPAAFAELAERLL
>Q9HZQ3_cobN
TTGFAQSNPEAPELRPFRRDVPVLQAICSLDNRPLWLDNPQGLGPRDLAMHVALPELDRI
VTRPISFKGLAWSERSESDVVCYLADDERMDFVAELARAELARKPNAEKRVALVLANYPT
RDG--RIGNGVGLDTPAAALNILRALRQQGYPVDGLPASGTELIRQLLGFARLPERNRQA
VLARWGEPQDGYRADALLHVGKHGNLEWLPGKGVGLPLPNIYPFIVNDPGEGAQAKRRTQ
AVIIDHLMPPLTRAESYGPLRDLERLADEFYDASLLDPRRAEQLRGEILVLLRDNRLDRE
IGLDTLLALLRVPRFDPLCDMGEAVSGFFRDAFANLIRLFDAAVQAVAELDEAEELNPLA
ARVDNREHDLLDSNDYYQFQGGMLAAVETLRGLDAETREFVRQHNPQALRDMAERLV
>E1V8U1_cobN
RAPDDADVSDGALDAGMESLPVVLQAMLASSTEEDWRDKAAGLHSRDVAMQVVLPEMDRV
ITRAVGFKAEAHSERCQLSVVRHRLHPERAAFVAELAWARLRHTPNADKRLALVLANYPT
RDGRIGNGVGLDTASTLNLLRSLEAAGYPDALISVTNDPQSLAWRGSWQFRTLPVTLQKA
VWRRWGAPEQGYRVDAVIHVGKHGNLEWLPGKSTALPLPHFYPFIVNDPGEGAQAKRRSQ
AVIIDHLMPPLARAELYGAMAELESLTDEYYQALGMDPRREALLRERILEHLRDTGIDRE
LSQIKEAQIRHGLHLADDGLCEPDVSGFFRDAFPHVIRLFDTAVRAVAAYQEPGDGNTIR
TAVDNREHDILDSSTYYAFQGG-MANAGRALGLDDTNQRFLREHNGAALEEMAERLL
>Q9FNB0_CHLH
GGPARQDHPRAIEALKKLDVPYLVAVPLVFQTTEEWLNSTLGLHPIQVALQVALPELDAM
EPIVFAGRDPRT------GKSHALHKRVEQLCIRAIRWGELKRKTKAEKKLAITVFSFPP
DKG--NVGTAAYLNVFASIFSVLRDLKRDGYNVEGLPENAETLIEEIIHEYQDLTPYANA
LEENWGKPPGEFKADAVLHFGTHGSLEFMPGKQVGMNIPNVYYYAANNPSEATIAKRRSY
ANTISYLTPPAENAGLYKGLKQLSELISSYQSLKDT--GRGPQIVSSIISTAKQCNLDKD
VDLIMEIE-SRLLPLHVIGEPPSACSGVFRDLFINQMNLLDRAIKMVAELDEPVEQNFVR
KHADSSEISLTDVSHYFDSDPTNLVQSLRKDKQDEEMLNRLMNTNPNSFRKMLQTFL
>Q10M50_CHLH
GGPARQDHPKAIAALQKLDVPYIVALPLVFQTTEEWLNSTLGLHPIQVALQVALPELDGM
EPIVFAGRDPRT--------GKSHALHKRVEQLCTRAIAELKRKTKEEKKLAITVFSFPP
DKG--NVGTAAYLNVFNSIYSVLQDLKKDGYNVEGLPDTAEALIEEVIHEYQSLTSYASL
LEENWGKPPGNFQADAVLHFGTHGSLEFMPGKQVGMNIPNIYYYAANNPSEATVAKRRSY
ANTISYLTPPAENAGLYKGLKQLSELISSYQSLKDT--GRGPQIVSSIISTAKQCNLDKD
VPLIMEIE-SRLLPLHVIGEPPSACSGVFRDLFINQMNLLDRAVKMVAELDEPEEMNYVR
KHADSSEISLTDVSHYFDSDPTKLVQGLRKDGEDEAMRKRLMDTNPNSFRKLVQTFL
>B8ANF1_CHLH
GGPARQDHPKAIAALQKLDVPYIVALPLVFQTTEEWLNSTLGLHPIQVALQVALPELDGM
EPIVFAGRDPRT--------GKSHALHKRVEQLCTRAIAELKRKTKEEKKLAITVFSFPP
DKG--NVGTAAYLNVFNSIYSVLQDLKKDGYNVEGLPDTAEALIEEVIHEYQSLTSYASL
LEENWGKPPGNFQADAVLHFGTHGSLEFMPGKQVGMNIPNIYYYAANNPSEATVAKRRSY
ANTISYLTPPAENAGLYKGLKQLSELISSYQSLKDT--GRGPQIVSSIISTAKQCNLDKD
VPLIMEIE-SRLLPLHVIGEPPSACSGVFRDLFINQMNLLDRAVKMVAELDEPEEMNYVR
KHADSSEISLTDVSHYFDSDPTKLVQGLRKDGEDEAMRKRLMDTNPNSFRKLVQTFL
>P73020_chlH
GGPARQDHPRAIESLKKLNRPYMCALPLVFQTTEEWEASDLGLHPIQVALQIAIPELDAI
EPIILSGRDGST--------GRAIALQDRLEAIAQRAMANLRKKPKLDKKVAITVFSFPP
DKG--NVGTAAYLDVFGSIYEVMKGLQGNGYDVQDLPGSAKELMEAVIHQYERLTPYSVR
LEENWGKPPGQWKADAVLHFGTHGSLEFMPGKQMGMTIPNLYYYAANNPSEATIAKRRGY
ASTISYLTPPAENAGLYKGLQELNELIGSYQTLKDS--GRGIQIVNTIMDQARICNLDQD
VNLKLMEIESRLLPLHVIGQPPSACSGVFRDLFINQMNLLDQAVKLAAEADEPLEMNFVR
KHADSSEISLTDVSHYFDSDPTKLISTLRDDGKDEEMCKRLMDLNPNSFRRMVSTLL
>A0A2K8WKS8_chlH
GGPARQDHPKAVDSLKRLNRPYMVALPLVFQTTEEWEESDLGLHPIQVALQIAIPELDAI
EPIILSGRDGNT--------GRSITLQDRVEAIASRALTNLRKKPKLEKKLAITVFSFPP
DKG--NVGTAAYLDVFGSIHEVLKGMQHNGYDIQDVPETPKELMEMVIHEYERLTPYSQK
LEENWGPPPGHWGVDAVLHFGTHGSLEFMPGKQMGMNIPNIYYYAANNPSEATIAKRRSY
ANTISYLTPPAENAGLYKGLEELSELIGSYQGLKEGGRQIVNTIVDQARICNLDKDIPEI
ATPKLMEIESRLLPLHVIGKPPTACSGVFRDLFINQMNLLDQAVKKAAEADEPIEMNFVR
KHADSSEISLTDVSHYFDSDPTKVVASLRDDGQDEEMCKRLMDLNPNSFRRMVSTLL
>A5GLP9_chlH
GGPARQDHPKAIESLKKLNRPYMVALPLVFQTTQEWEESDLGLHPVQVALQIAIPELDAI
EPIVLSGRDDAT--------GKAHTLQDRVDAIAERAISSLRIKPRQQKKLAITVFSFPP
DKG--NVGTAAYLNVFGSIHRVLEEMKAKGYDIQDLPRDSKTLMEAVINEYERLTPYSER
LEENWGKPPGQWGADAVLHFGTHGSLEFMPGKQMGMSLPNLYYYAANNPSEATIAKRRGY
ASTISYLTPPAENAGLYKGLKELGELVGSYQQLR--EGGRGVQIVNTIVETARQCNLDKD
VDLQLMEIESRLLPLHTIGKPPTACSGVFRDLFINQMALIDQAVKMAAEADEPLEQNFVR
RHADSAEISLTDVSHYFDSDPTKLIKGLRDDGNDPEMRKRLLELNPHSFRRIVGTLL
>A2BWF2_chlH
GGPARQDHPKAIDALKKLNRPYMVALPLVFQTTQEWEESDLGLHPVQVALQIAIPELDAI
EPIILSGRDDAT--------GKAHTLQDRVDVIAERAISTLRVKKREEKKLAITVFSFPP
DKG--NVGTAAYLNVFGSIYRVLLEMKDKGYQIDDLPKNSKELMEKVINEYEEFTPYSNR
LEENWGKPPGNWGADAVLHFGTHGSLEFMPGKQMGMSLPNLYYYAANNPSEATIAKRRGY
ASTISYLTPPAENAGLYKGLKELSELVGSYQQLRES--SRGIQIVNAIVETSKQCNLDKD
VDLQLMEIESRLLPLHTIEAPTAECSGVFRDLFINQMALIDQAVKLAAEAEEPLESNFVR
KHSDSSEISLTDVSHYFDSDPTKLIKTLREDGNDEEMRKRLMDLNPNSFRRIVGTLL
>Q7NG45_chlH
GGPLGGDAQKTVNLLGALDVPYYVAITSHSREIACWEASKDGLSPVETLATVALAELDAI
DPVMLYGLDPAQVAPVPGRGEHLARRILKRVALTKANRFNYPPGEGTLSVENVLVQLRRA
GYSLEVPKAGTLKDLLLGRGLLHNGGFVGSERTRVPLATYLRWYEKLPAEQVFGPPPGDL
MVEGTDLLMGNWGADAVVHVGTHGTFEFLPGKQVALDLPHVYLYHVVNVSEGTIARRRSY
AQLVSHASPTFVAAGLYGHLLELEELLAEYEEQLRVSPPRARAVLRQMVRISVEHAVPLA
VDELGLHTFGHRLTYDRPAPALPRICGFFRDLFPHLVQLIDRAFEAVAGLAEPPEQNFVR
RHTHEFEVTDLDHYYEFFGGMARASQLVGGSRFDAAMRDRLIAANPYAAAEIARQLA
>QMXY01000250.1_2_1
RLEEYVAIEDRVERMARRTALRRKSNDKKKVAIILYDYPPGEENIGKAAYLRALKDRGIV
PDIPSGKELKD--LFISAGIVNSGEWIQTRSMLEMIKV----LREVPEKSLKRILEEWGP
PPGINVYGDSLLIGLIFGNIFVGLQPSRG------VHEDYSKIYHDKDL----PPHHQYL
AFYKWIVKE--FGADAIIHLGTHGTLEFLPGKEVGLDIPNIYVYHAVNASESSIAKRRSY
ATIVNHASPPMMVSGLHGDFQEIERLIAEYFDALQYGREEADKIAEKILTRADNYGLGSS
VEEDSIQYLAFLARYAEIEKPHQRICGIFRDTFYNIVELLDKAFRTVAELDEPENMNFVK
ANVDTVDYEITDLDHYYEFLGGLAKTVENRSGFDVDRAEKMKNVNIWAFRKIIRRLL
>QMXY01000022.1_10_1
NANVIPVYSDGIDNLKVMKEDNVDCIISMLRFRLNGGPLGGDPKPTLEFLKEIKAKLFPV
VMLRQNIEDWEEDGGVEPIPICGVKGC-EVLPIPRVDKLELKRKPNKEKRVAIIIYNYGY
KVEKAKIKELFMERLFNPKLYPPEKVDCPEYFN-ELPQECKKSWGEP--PGEIMVDEKGI
LIPGVIL--GNFRADCVIHLGTHGSAEFTKGKELGLTIPHLYIYHAVNTSEATIAKRRLY
GTLISYNSPPYTTSGLYEEYERLETLLNEYREALNKDKPRAEIAKKKALEIAEKLNLGKN
LDEELKDFITLMVRYEEINSPIRLICGFFREMFPNVMEMLDKAFRMVAELDEPEEMNFVK
KHINDYEITDLDHYYEFFGGLSKSVEVLRGRKFDKEMFEKLKANNPYATKSILERLL
>A0A2Z5PFG2_chlH
ESKNRFKDVSGVELLKKLNVPVLQVIHSFRESLDEWMKNPQGIDPMSQVYQVIMPEVDTI
EPIFLVGSKVDPTEHAKYVSKRIKKWVNLSKKPNEKKIINPPCHGSEAPESLVRLLKKYI
PETGQEMMDLLMSKAVNEFRWTSSSEIVEDHGTDELPDKVTSDWKDPKEEYIGMVHENKF
VVPGVLF--GNFNADMLMHFGTHGYLEFRPGKGVGLNVPHSYIYNSANPMEGVMAKRRAY
ATIINHMYPPMTMPEEYSKAKSLEDTLKMEVTYEEILELKNNIKISSKVPDDTVEELHEY
INMISKYVITIMTYYDELTESSKIISGITRDTLPNYIKMIDDAVTKVISLDEPLEKNYVK
KHYMSDEHDITNCCSKYAYQGGMYTAVSTLKGLDDEMREWFKENNIYACEEIARRLI
>A0A2Z5PGC1_chlH
ESKNRFKDVSGVELLKKLNVPVLQVIHSFRESLDEWMKNPQGIDPMSQVYQVIMPEVDTI
EPIFLVGSKVDPTEHAKYVSKRIKKWVNLSKKPNEKKIINPPCHGSEAPESLVRLLKKYI
PETGQEMMDLLMSKAVNEFRWTSSSEIVEDHGTDELPDKVTSDWKDPKEEYIGMVHENKF
VVPGVLF--GNFNADMLMHFGTHGYLEFRPGKGVGLNVPHSYIYNSANPMEGVMAKRRAY
ATIINHMYPPMTMPEEYSKAKSLEDTLKMEVTYEEILELKNNIKISSKVPDDTVEELHEY
INMISKYVITIMTYYDELTESSKIISGITRDTLPNYIKMIDDAVTKVISLDEPLEKNYVK
KHYMSDEHDITNCCSKYAYQGGMYTAVSTLKGLDDEMREWFKENNIYACEEIARRLI
>PIXT01000082.1_2_1
LCFSLTSSNSKALDALNKLGVPVLKTILTVNTFEDWRDSMQGLSLIDIPASVVMPEFDFL
ITVPMAAMDSSKNPLTGTKILKFEPIPERVDKVARLSVAKLKHIPNSEKKIAIIFHNYGL
PESSQQLIDGIIESVTNDLRWLSAEELAKRAVDKTSGEQYVAWFNELPFPGKPFSYKGDL
LVPGIINGNGLFKADVVIHVGTHGSLEWLPGKSVGLDLPNVYPYVITNPGEGTQSKRRSY
CCIIDYLVPVMHNADTYEQTAELEVQLQEYYQTKLVDAGKLPVLQKVIWETVVSGKLDQD
LEVRLEEFLVTLTRYEDLAHKGKLISGLFRDTFPNIVHLLDEAVALVAGLNEPSDKNYVR
KHVDSREYDILDCDDWYDVHGGMIVSVKTLSGLDKKMQEWLKEVNPYALQNMVERLL
>QMXY01000020.1_1_1
NEYSRWLDELPEKNKRDMLKTWGEFKSTGIPGLSFGKVFVTIQPPRVKTFDPVLPIPHYY
AFYRFINESFDAIHVGKHGSVEWLPGKSVGLSNEYPDIVNNPAEGTQAKRRGYATIIDHL
PPPMKSSNRYEELEIALNEYFKAKERELKEHCNERIIKLARSYHFEIDEDNSALRLHSRI
LEHNESLYNGRVNKSMIDELITIIKPERI-------KVGIEYGEVLRNPSKIFKGYTLGE
L------IRMIKRGESPEFLRDIIKNVEDEIKELREEVRNRLENIVEIENLLKALEGRFI
EPSDITRGRIEAIPFNFYVDPYAIISGLFRDTFMNLVELIDEAAVKVATLDEPLEMNYVR
KHFYTDEWDILDDDCPYAFQGGLALTVKKLTGFDDEMRGWFMNNNPYAIEEIARRLM
>Q8PVG7_cobN
KLSPFFIASSKAKEREASCAELLKKLDVPVFQPVISHYMTIEQWRESQGLSEYEGGIEII
IGAGKAEENYMPQDRCSKLTSRILKWIELRKKPVDRIKVEASIGDAANSLESVSRILHRM
QEAGYSVDPPRDGELIDTILSKKAISEFRWTPI-NEIVKNGGALAFVEKFNALSPSVRQK
VIESWGNPPGEFGADVLVHVGTHGNLEFLPGKGVGLTIPHLYIYNSDNPPEGTIAKRRSL
ACLVDHMTVMTSGGLEHALKHLILDEIKKSNLDSEIRAETPFEEVTRKAHEALGRIRNSQ
IHHILGLDLDELITINSPKKPSSIVSGILRDNFPNCLEVIDEAIQAVASLDEPEEMNYPK
KHSVSDEYDLLGCCCYFGVHGGLTAAAKQASGLDEEMRRFFEENNPYALEEMARRLL
