# Supplementary material for: Genomic and transcriptomic evidence of light-sensing, porphyrin biosynthesis, Calvin-Benson-Bassham cycle, and urea production in Bathyarchaeota
Source: Microbiome. 2020 Mar 31;8:43. doi: 10.1186/s40168-020-00820-1 (PMC7110647; doi:10.1186/s40168-020-00820-1)
Supplement: Supplementary file 19 — Additional file 18: Supplementary data 5. The multiple amino acid alignment of phosphoribulokinase sequences using in Figure S5. [file 40168_2020_820_MOESM18_ESM.fas]

>QMXP01000120.1_3_1
HTGRAHVVGITGATGSGKSTLIHKLVMAYRRRRMQDLTLDGGVFSMATRESLGGISDAAG
AVKVLDAAGFDVILVETVGAGQLDGSLVHTVLLVLAPGEIQAKAGIMEIADIVVNKADLP
NADQTVADLISVLKMED-YGQGGWRPPIVRTVALTGEGVDELIEQIERHR----TYMQEE
GLRF--TEKKVKAVEALRRAVISDI-----------------------LPLITRSAKFEG
AVRMIMSGRLTVGAGALLLAPLKRMLRGWHEE
>prk_A0A1A8T7V2_Phosphoribulokinase
EKPERTLIGLTGGPGSGKSTLANYLSSRMAEIPGQMICLSMDGF-HYSKKELSLFSNPER
GAPWTFNSTAFIERLKRVKHGYQE-EDVAWPSFDHQVGDPVEDCLISKDIKLVFVEGLYL
LHQEGSTALFDQHWFLDVPLEIAIERLAQRHMQAWGYTHAQAISRIQNNDGLNAGIVAKS
KSKADW------------------------------------------------------
----------------IITI------------
>NODE_1726_length_4207_cov_13.207264_5_1
KHERPLLVAIDGYDAAGKSILAKVLAEKLRGLGLNIIEASIDGFH--NPRVIRYKRGEES
PEGYYYDSFNYAALKVMLLDSLKTGRYKTQPFYVADKGIMSTYSEA-EIDSILIFDGVFA
LRPE-LRDYWDYSIYLYVDEDVSLARGVARDPGD-----------EEAIRHRYNRYIPGQ
RIYHQE---------------AEPM---------------------------------KH
ASIVIDNNDPE-------NPEIKQV-------
>prk_A0A0K6J5T0_Phosphoribulokinase
MSDEQIVIGISGHGAAGKTTFSNRLVNLL---NNEVNYINTDPYSSDIRKHAVIHYTYQY
KMTACHPAAHHLAALERDIQMVRAG----LDFYTIDT-HYMKSKLISSKNKVTIVEGMSA
AFIN--PDLFDLKIYFYTDGETELMRRSSRDIAERGADINYLRQSHEERRIQYEVFMHSY
SQRFDI------------------------------------------------------
--IIKTSDETI-----CLEKNTFQFYKI----
>prk_A0A098ELY1_Phosphoribulokinase
HSEKKLMIGISGHGAAGKTVFAKKLMDQI-GR-NKANYLNTDPYSPSVRINTMLEYTYEF
KMTACHPGAHHLPSLERDIRMIQDGLSVKTIDTHYLEG-----ELLTADKKLSFIEGMSV
AFLN--PALFDLKIYLYTDGQTEFERRAGRDVVERGAELDYLHQSHEERRIQYELFMHPF
RQNFDI------------------------------------------------------
----IIK---------TVGEQVYFEKNELRSY
>prk_A0A164CKP7_Phosphoribulokinase
ASAHRVVIGITGSPGAGKSTLADALVARLNDTAGLAVHLPMDGFHLANA-TLDRLGRRDR
KGAIDTFDGWGFAALLARVRSETD-HVVYAPGFDRRIDEPVAEIAIEPDARIVVVEGNYL
LVDEQVDELVDEAWFVEATEEDRLRRLVARHT-EFGRTPEAARA-WAVEVDGVNRIIEPT
VARADV------------------------------------------------------
---VVSGATWDVAVSG----------------
>ABB40610.1_Bacterial
MSVEHPIVTVTGSSGAGTSFVKRAVEKIFDRENLNVAIVEGDSYHKYNRAEMKEKVAASP
VLTHFSEKANEFGELEALFKEYKEGTGKQRYYTNFSSGEFTPWEPIPEGTDVLFYEGLHG
MVKRNVAQYVDLGIGVAPSINIEWMQKIYRDTSERPYSVEQVRDVILERMPDYIETIVPQ
FHRTHINFHRVPLIDTSDPFSTMSPPAPEDSLIICHV-RHQDIDLEAVKAKIPGAFLQNE
ETLVCGGEHMVEAMDLMMTPIIQNLIAKKRDA
>prkB_W0TKH8_Phosphoribulokinase
MSSKHPIIAITGSSGAGTTTFRRIFDNIFRREGITAFRVDGNAFRRYDRKRMQHMVSQAR
CLSHFAPEANFLDRLEGLFREYSRGTGLCRRYYGVPVGSFTSWEEVPNGTDLLIYDGMHG
GCAEDIAQWVDLLIGVVPVINLEWIQKIYRDAHEKQKSPESTTHTIMRRMEDYIAYITPQ
FSLTDINFQRVPLTDTSNPFELREIPSLDESIVVIRFREPARYDFPSLLAQIPGARMTRR
NTLMIPGGMLDIAIKSICTPLVHELVQRYRSA
>prkB_A0A0P7WRX3_Phosphoribulokinase
MSKRHPIIAVTGSSGAGTTTTGRIFSRLFAGEGLRAAMVSGDSFHRYNREQMARLAAKGG
ERNHFALAANHIDKLEALFYDYGHGNGQFRQYAGHKPGTFTPWGPLAPDTDLLFYEGLHG
GVVSNIAQYVDLLVGVVPIVNLEWIQKIHRDTNKRGYSQDAVVQTIINRMDDYVHDIVPQ
FTHTHVNFQRIPLVDTSNPFVVRDVPTEDESLIVIHFRDPSDVDLPYLLQVIAGSSLSRH
DTLVIPGTKLSLAMDLIMRPLVLELMARKPFA
>prkB_H8W7A6_Phosphoribulokinase
MSRRHPIIAVTGSSGAGTTTTGQIFSRMFASEGIAAAMVSGDSFHRYTREQMARLAAKGG
ERNHFALAANHIDRLEALFYDYSHGNGRYRQYEGHKPGTFTPWGPLPADTDALFYEGLHG
GVVSNIAQYVDLLIGVVPIVNLEWIQKIHRDTHQRGYSQDAVVQTIINRMDDYVHDIVPQ
FSHTHINFQRIPLVDTSNPFVARDVPSEDESMVVIHFRETAEVDFPWLLQAIPQSSLSRH
DTLVIPGPKMALAMDLIIRPMVQSLMAGRTFA
>prkB_A0A0P8D2H1_Phosphoribulokinase
MSKRHPIIAVTGSSGAGTTTTGQIFRRLFAGEDIRAAMVAGDSFHRYTREQMARLAAKGG
ERNHFALAANHIDRLEALFYDYGHGNGRYREYAGHKPGTFTPWGPLPSDTDLLFYEGLHG
GVVSNIAQYVDLLIGVVPIVNLEWIQKIHRDTNQRGYSQEAVVQTIINRMEDYVHDIVPQ
FSHTHINFQRIPLVDTSNPFIARDVPTEDESMVVIHFRDATDVDLGWLLQVIPQSSLSRH
DTLVIPGPKMALAMDLIIRPMVQKLMAGKTFA
>prkB_T2LB25_Phosphoribulokinase
MSREYPIIAVTGSSGAGTTTVKRSFERMFLREDVHAAMVDGDAFHRYTRDDLHRIFREED
ELSHFAVEANLLDRLEGLFSEYGEGSGTFRHYAGCRVGTFTEWQSLPCGTDLLFYEGLHG
GLVTDIARHVDLLVGVAPTMNLEWIQKIDRDTKLRGYSQEAVIDTILGRMDDYVRYIQPQ
FSRTHINFQRVPTVDTSNPFEVQDIPTDAESFVVIRFRDPSTVDFPWLLAMIKDSFMTRP
HTLVVPGARMSLAMELILAPLVRHLLSQRRFR
>prkB_D2U3L0_Phosphoribulokinase
MSVNHPIIAVTGSSGAGTSTTSLAFQKIFTQLKLSAATIEGDSFHRYTRPEMDVAIRKAR
HISYFGPESNDFGLLEQSLIEYGEGTGKRRHYYNLQPGTFTPWEPLPKNTDILFYEGLHG
GIVTNVAKHVDLLVGVVPIVNLEWIQKLIRDTSERGHSREAVMDSVIRSMGDYIKYITPQ
FSRTHINFQRVPTVDTSNPFSAKAIPSPDESFIVIRFNGLTQIDFPYLLSMLHNSFISSM
NTLVVPGGKLGLALELIMTPLVKKLVTNKKII
>prkB_E0WT42_Phosphoribulokinase
MSAKHPIIAVTGSSGAGTTTTSEAFRKIFQQLNIRAAELEGDSFHYYTRPEMDQKIRESR
HISYFGPEANNFGLLEKNFADYGEGSGQFRKYYNQAPGTFTPWEALPEETQLLFYEGLHG
GVITDVAKHVDLLVGVVPIVNLEWIQKLRRDINERGHSREAVMDSVVRSMDDYINYITPQ
FSRTHINFQRVPTVDTSNPFAAKAIPSLDESFVVIHFQGLNNINFPHLLAMLQGSFISNM
NTLVIPGGKMGLAMELIITSLIKCLLEGKKIV
>prkB_A0A379F9I2_Phosphoribulokinase
MSVKHPIIAVTGSSGAGTTTTSQAFRKIFQQLSANAALIDGDSFHRYTRPEMDMAIRKAR
HISYFGPEANDFSLLSSTFSHYSEGQGQSRKYYNQLPGTFTPWEPLPDNTDVLFYEGLHG
GVVTNVAQHVDLLVGVVPIVNLEWIQKLIRDTTERGHSQEAVRDSVVRSMDDYINYIIPQ
FSRTHINFQRVPTVDTSNPFSAKAIPTLDESFIVIRFRGLTDIDFPYLLAMLHGSFMSTI
NTIVVPGGKLGLAMELIMAPLVKKLLNGEKIS
>prkB_D3VEB0_Phosphoribulokinase
MSTKHPVIAITGSSGAGTTTTSVAFRKIFQKLGATAALIEGDSFHRYTRPEMDAEIRKAR
HISYFGPAANDFRMLEKTFFDYGEGSGRSRKYYNQVPGTFTPWEPLPSNTDILFYEGLHG
GVVTNVASHVDLLVGVVPIVNLEWIQKLIRDTGERGHSREAVMDSVVRSMDDYIRYITPQ
FSRTHINFQRVPTVDTSNPFSAKAIPSLDESFIVIRFRGLAQIDFPYLLAMLQGSFISGI
NTIVVPGGKMGLAMELIMAPLVKQLLEGKKIS
>OWO81901.1_Bacterial
MSAKHPIIAITGSSGAGTTTTSLAFRKIFQQLNISAAQIEGDSFHRYTRPEMDAAIRKAR
HISYFGPEANDFGMLEKTMIDYGEGEGRRRKYYNQLPGTFTPWESLPKQTDVLFYEGLHG
GVVTNVASHVDLLVGVVPIVNLEWIQKLIRDTGERGHSQEAVMDSVVRSMDDYINYITPQ
FSRTHINFQRVPTVDTSNPFSAKAIPSLDESFIVIRFRDLTQIDFPYLLAMLQGSFVSSI
NTIVVPGGKMGLAMELIMTPLVQRLLEGEKIC
>prkB_E0SJP2_Phosphoribulokinase
MSHQHPIIAVTGSSGAGTTTTSLAFRKIFQQLNLRAALVDGDSYHRYTRPEMDMAIRKAR
HISYFGPEANDFCQLEHTFIEYGLGTGQTRKYYNQVPGTFTPWEPMPEPTDLLFYEGLHG
GVVTDVAQHVDLLVGVVPIVNLEWIQKLVRDINERGHSREAVMDSVVRSMEDYITHITPQ
FSRTHINFQRVPTVDTSNPFAAKAIPSMDESFVVIHFQGLDHIDYPYLLAMLQGSFISHI
NTLVVPGGKMGLAMELIMMPLVQRLIEGNHID
>prkB_W0HSM3_Phosphoribulokinase
MSAQHPIIAVTGSSGAGTTTTSLAFRKIFQQLNIRAAELEGDSFHHFTRPEMDLAIRKAR
HVSYFGPDANNFDLLERTFYHYGEGRGQARKYYNQVPGTFTPWQPLPEPTDVLFYEGLHG
GVVTDVARHVDLLVGVVPIVNLEWIQKLVRDTNERGHSREAVMDSVVRSMEDYINFITPQ
FSRTHINFQRVPTVDTSNPFAAKAIPSLDESFVVIHFRGLDAMDFPYLLAMLQGSFISNI
NTLVVPGGKMGLAMELIMAPLVKQLLEGKPIR
>prkB_E9CMU8_Phosphoribulokinase
MSAKHPIIAVTGSSGAGTTTTSVAFRKIFQQLHLRAAELEGDSFHRYTRPEMDAAIRKAR
HISYFGPEANDFGLLQQSFIEYGKGTGDARKYYHQVPGTFTPWETLPAPTDVLFYEGLHG
GVVTNVAKHVDLLVGVVPIVNLEWIQKLIRDTGDRGHSREAVMDSVVRSMEDYISYITPQ
FSRTHINFQRVPTVDTSNPFAAKAIPSLDESFVVIHFRELDQIDFPYLLAILQGSFISHI
NTLVVPGGKMGLAMELIMTPLVQRLLEGKKIE
>prk_A0A0T9UTI4_Phosphoribulokinase
MSTKHPVIAVTGSSGAGTTTTSLAFRKIFQQLNIRAAELEGDSFHRYTRPEMDAAIRKAR
HISYFGPEANDFGQLEQSVSEYGKGTGRSRKYYNQIPGTFTPWEPLPEPTDVLFYEGLHG
GVVTDVAKHVDLLVGVVPIVNLEWIQKLVRDTGERGHSREAVMDSVVRSMEDYINYITPQ
FSRTHINFQRVPTVDTSNPFAAKAIPSLDESFVVIHFRGLDQIDFPYLLAMLQGSFISNI
NTLVVPGGKMGLAMELIMAPLVQQLLEGKKII
>prkB_E3DIM6_Phosphoribulokinase
MSIKHPVIAVTGSSGAGTTTTSLAFRKIFQQLDLHAAEVEGDSFHRFTRPEMDMAIRKAK
HVSYFGPEANDFGLLERTFSEYGRGKGKSRKYWNQVPGTFTPWQPLAEPTDVLFYEGLHG
GVVTNVADKVDLLVGVVPIVNLEWIQKLVRDTSERGHSREAVMDSVVRSMEDYINFITPQ
FSRTHINFQRVPTVDTSNPFAARGIPSLDESFVVVHFQGLEDIDFPYLLSMLQGSFISHI
KTLVVPGGKMGLAMELIMGPLVKRLIEGKKIG
>prkB_E1SGB4_Phosphoribulokinase
MSARHPIIAVTGSSGAGTTTTSLAFRKIFQQLDLHAAELEGDSFHRFTRPEMDMAIRKAR
HVSYFGPEANDFGLLEQSFKEYGHGQGQSRKYWNQVPGTFTPWQPLPQNTDILFYEGLHG
GVVTNVAEQVDLLVGVVPIVNLEWIQKLVRDTGERGHSREAVMDSVVRSMEDYINYITPQ
FSRTHINFQRVPTIDTSNPFAARAIPSLDESFVVIHFQGLEDIDFPYLLAMLQGSFISHI
NTLVVPGGKMGLAMELIMGPLVKRLMEGKRIE
>prkB_A0A090U1S7_Phosphoribulokinase
MSAKHPVIAVTGSSGAGTTTTSLAFRKIFAQLNLRAAEVEGDSFHRYTRPEMDMAIRKAR
HISYFGPEANDFGLLEQTFIEYGQGTGQSRKYWNQVPGTFTPWQPLPEPTDVLFYEGLHG
GVVTNVARHVDLLVGVVPIVNLEWIQKLTRDTSERGHSREAVMDSVVRSMDDYINYITPQ
FSRTHINFQRVPTVDTSNPFAAKSIPSLDESFVVIHFRNLEGIDFPWLLAMLQGSFISHI
NTLVVPGGKMGLAMELIMLPLVQRLMEGKKIE
>prkB_A0A379XLC8_Phosphoribulokinase
MSAKHPVIAVTGSSGAGTTTTSLAFRKIFAQLNLHAAEVEGDSFHRYTRPEMDMAIRKAR
HISYFGPEANDFSLLEHTFIEYGKGKGQSRKYWNQVPGTFTPWQPLPEPTDVLFYEGLHG
GVVTDVARHVDLLVGVVPIVNLEWIQKLIRDTGERGHSREAVMDSVVRSHGRLH-----Q
LHYATV------------------------------------------------------
----------------LAYPY-----------
>prkB_Q488Y6_Phosphoribulokinase
MSSRNPIIAVTGSSGAGTSTTTASFEHIFRTLGISSVNVEGDSFHRFSRQEMDMEKRKAK
NISYFGDLANDFSALEKQFRDYSEGRGQIRRYYNQMPGTFTPWEEFGEGTDLLYYEGLHG
GVVTDVAKHVDLLIGMVPIVNLEWIQKIIRDTNKRGHSREAVTASIVRSMEDYISFITPQ
FSRTHINFQRVPTVDTSNPFSAKAIPSLDESFVVIRFREVKNVDFQYYLRMIDGSFMSRI
NTLVVPGGKMGLAMELILTPLIRDLMDRKNQA
>prkB_A0A0B7J9E1_Phosphoribulokinase
MSVKHPIIAVTGSSGAGTTTTSEAFRKMFNMMDINAAWLEGDSFHRFTRPEMDCEIRKAR
HISYFGAEANDFEQLAHFFKQYSQGSGKFRRYYNQMPGTFTPWQQLAENTDVLFYEGLHG
GVVDNVAQHVDLLIGMVPIVNLEWIQKIIRDTRDRGHSREAVMESIVRSMDDYLNYITPQ
FSRTHINFQRVPTVDTSNPVSAKGIPSLDESFVVIRFRGLKNVDFPHLLAMIQGSFMSRH
NTLVVPGGKMSFAMELIMRPLLEQLIENGQIG
>WP_006233832.1_Bacterial
MSAKHPIIAVTGSSGAGTTTTSEAFRKMFNMMNINASWLEGDSFHRYTRPEMDVEIRKAR
HISYFGPEANDFPQLEEFFRQYGDGSGQFRRYYNQMPGSFTPWQKLPENTDVLFYEGLHG
GVVDNAAEHVDLLIGMVPIVNLEWIQKIVRDTRDRGHSREAVMESIVRSMDDYLNYITPQ
FSRTHINFQRVPTVDTSNPFSAKGIPSLDESFVVIRFRGIENVDFPYLLSMIQGSFMSRH
NTLVVPGGKMSFAMELIVRPLIQQLIDTGKVG
>prkB_A0A2N8ZG67_Phosphoribulokinase
MSAKHPIIAVTGSSGAGTTTTSEAFRKMFNMMDIKAAKVEGDSFHRFTRPEMDIEIRKAR
HISYFGPQANDFAALEQFFRRYGDGTGEVRRYYNQMPGTFTPWQELPENTDVMFYEGLHG
GVVDNVSKHVDFLIGMVPIVNLEWIQKFVRDTRDRGHSREAVTDSIVRSMDDYLSYITPQ
FSRTHINFQRVPTVDTSNPLNAKGIPSLDESFVVIRLRGMKNVDFPYLLSMIEGSFMSRH
NTLVVPGGKMSFAMELIVQPMLVQLIETGKIG
>prkB_Q5E8D7_Phosphoribulokinase
MSAKHPIIAVTGSSGAGTTTTSEAFRKMFNMMDIKASWLEGDSFHRFTRPEMDVEIRKAK
HISYFGPQANDFPALEQFFRQYGEGTGQYRRYFNQMPGTFTPWQDLPDDTDVLFYEGLHG
GVVDNVSQHVDLLIGMVPIVNLEWIQKFVRDTRDRGHSREAVMDSIVRSMDDYLNYITPQ
FSRTHINFQRVPTVDTSNPLNAKGIPSLDESFVVIRFRGLSKVDFPYLLAMIDGSFMSRH
NTLVVPGGKMSFAMELIIRPLLQQLIDTGKIN
>prkB_U3CR75_Phosphoribulokinase
MSAKHPIIAVTGSSGAGTTTTSEAFRKMFNMMNTKAAWIEGDSFHRFTRPEMDVAIRKAR
HISYFGPEANDFPALENFFKEYGEGEGKVRRYYNQMPGTFTPWQDLPENSDVLFYEGLHG
GVVDNVAKHVDLLIGMVPIVNLEWIQKFVRDTRDRGHSREAVMDSIVRSMDDYLNFITPQ
FSRTHINFQRVPTVDTSNPLNAKGIPSLDESFVVIRMRGFKNVDFPYLLAMIDGSFMSRH
NTLVVPGGKMSFAMELIIRPILQQLLETGKIG
>prkB_A0A0H3AMY6_Phosphoribulokinase
MSAKHPIIAVTGSSGAGTTTTSEAFRKMFNMMNIKPAWVEGDSFHRFTRPEMDVEIRKAR
HISYFGPQANDFPTLEEFFRQYGKGTGQVRRYYNQMPGTFTPWQSLPENSDVLFYEGLHG
GVVDNVAQHVDFLIGMVPIVNLEWIQKYVRDTRDRGHSREAVMDSIVRSMDDYLKFITPQ
FSRTHINFQRVPTVDTSNPLNAKGIPTLDESFVVIRFRGIKNVDFPYLLAMIDGSFMSRH
NTIVVPGGKMSFAMDLIVRPLLQQLIETGKIG
>prkB_A0A330LUE9_Phosphoribulokinase
MSAKHPIIAVTGSSGAGTSTSSLAFAHMFQQENIKASFIEGDSFHRYTRPEMDVAIRKAR
HISYFGPEANDFELLENFFQDYGRGSGKYRRYYNLMPGTFTPWQDIDAGTDLLFYEGLHG
GVATNVAKHVDLLIGMVPIVNLEWIQKLVRDTEDRGHSREAVTDSIVRSMDDYINFITPQ
FSRTHINFQRVPLVDTSNPFSATTIPTLDESLVVIRFQSVKNIDFPYLLTMIDGSFISGI
NTLVVPGGKMALAMELICAPLIRQLLVEGKIS
>prkB_A4SQX4_Phosphoribulokinase
MSAKHPIIAVTGSSGAGTSTSTNAFRSMFHQLGYKAAVVEGDSFHRYTRPEMDVAIRKAR
HISYFGPEANDFALLESFFQEYGQGSGQYRRYFNQMPGTFTPWQNLPSETDLLFYEGLHG
GVVTNVARHVDFLIGVVPIVNLEWIQKLIRDTSERGHSREAVTDSIVRSMDDYINFITPQ
FSRTHINFQRVPTVDTSNPFSAKVIPSLDESMLVIRFRGIKQVDFPYLLSMIDGSFISRM
NTIVVPGGKMGFAMELILRPLIQQLLETGKIT
>prkB_A0A2S2DZ08_Phosphoribulokinase
MSVKHPIIAITGSSGAGTTTTTNAIRHIFRNLSVDAAYVEGDSFHRFTRPEMEVEIRKAR
HISYFGPHANDFELLESLFNEYGAGSGKVRHYFNQMPGTFTPWQDLPSNTDLLFYEGLHG
GVVNDVARHVDLLVGMVPIVNLEWIQKIVRDTTDRGHSREAVMSSIVRSMDDYFNFITPQ
FSRTHVNFQRVPTVDTSNPFSAREIPSHDESFVVVRFREMKNVDFPYLLQMIDGAFMSRI
NTLVVPGGKMGLAMELILSPLIEELLDKKRRA
>prkB_G4QND5_Phosphoribulokinase
MSVKHPIIAITGSSGAGTTTTTNAIRHIFRNLKVDSASVGGDSFHRFTRPEMEVEIRKAR
HISYFGPHANDFELLAKLFTEYGAGKGQHRQYFNQMPGTFTPWQDLPENTDLLFYEGLHG
GVKTDVASHVDLLVGMVPIVNLEWIQKIVRDTTDRGHSRDAVMSSIVRSLDDYFHYITPQ
FSRTHVNFQRVPTVDTSNPFSAREIPTQDESFVVVRFREMKSVDYPYLLKMIDGAFMSRI
NTIVVPGGKMGLAMELILTPLIEELLDQKRRA
>prkB_D4ZFM9_Phosphoribulokinase
MSAKHPIIAVTGSSGAGTTTTTTAFKHIFRQLGINAASVEGDSFHHYTRPEMELMIRKAK
NISYFGPEANDFERLEQCFSDYSSGQGETRAYFNQMPGTFTQWHPLPENTDMLYYEGLHG
GVKTNVAEHVDLLIGMVPIVNLEWIQKIIRDTSERGHSREKVMGSIVRSMDDYINHMTPQ
FSRTHINFQRVPTVDTSNPFSAKNIPSLDESFVVIRFRGIKNVDFPYYLKMIDGSFMSRI
NTLVVPGGKMSLAMELILTPLIQDLLEKRQQL
>prkB_Q5QVW4_Phosphoribulokinase
MSSKHPIIAVTGSSGAGTTTTGQAVRHIFRSLDVSAAFVEGDSFHRYSRPEMDLAIRKAR
HISYFGAEANDFDRLESLFRSYSQGNGKVRRYYNQMPGTFTPWEELPESTDALFYEGLHG
GVCGDVTQYVDLLIGMVPIVNLEWIQKLIRDTSERGHSREAVTTSIIRGMEDYIHHIVPQ
FSRTHINFQRVPTVDTSNPFSAKDIPSLDESFVVIRFRGIKNVDFPYYLQMIDGSFMSRT
STLVVPGGKMALAMELILTPLIEQIMERKNQV
>prkB_A0A0P8B2M8_Phosphoribulokinase
MSEKHPIIAVTGSSGSGTTTTGQAVRHIFRYLKAEAAFIEGDSFHRYSRPEMDVAIRKAR
HISYFGPEANNFEALEQLFQDYSEGQGKHRRYYNQMPGTFTPWEALPENTDILFYEGLHG
GVEGDVGKHVDLLIGMVPIVNLEWIQKLIRDTSERGHSREAVTQSIVRSMEDYIHHIVPQ
FSRTHINFQRVPTVDTSNPFSAKEIPSMDESFVVIRFRGVKGVDFPYYLQMIDGSFMSRI
NTLVVPGGKMGLAMELILTPLIEQLLARK---
>prkB_I1DUK9_Phosphoribulokinase
MSHKNPIIAITGSSGAGTTTTTIAFQHIFRTLGIDAAFVEGDCFHRFSRPEMEVAIRKAR
HISYFGPEANDFGVLEKFFASYGEGSGKIRHYYNQLPGTFTPWQDLRPNTDLLFYEGLHG
GAVTNVAQHVDLLIGMVPIVNLEWIQKIIRDTSERGHSREAVQASIVRSMDDYINHITPQ
FSRTHINFQRVPTVDTSNPFSAKDIPSLDESFVVIRFRGIKHVDFPYYLQMINGSFMSRV
NTLVVPGGKMGLAMELILTPLIEELMIKRRQA
>prkB_A0A290T151_Phosphoribulokinase
MSAKHPIIAITGSSGAGTTTSTNAIKHIFRSLNINAAFVEGDSFHRYTRPEMDKRIREAK
HISYFGTEANDLASLEQLFTDYGNGSGKSRRYYNQLPGTFTPWQDLENDTDILFYEGLHG
GAVDDVARHVDLLIGMVPIINLEWIQKLIRDTQDRGHSHEAVMGSIVRSMDDYINHITPQ
FSRTHINFQRVPTVDTSNPFSAKDIPSLDESFVVIRFRGIGDVDFPYYLQMINGAFMSRM
NTMVVPGGKMGLAMELILRPLIEDIINKKRAL
>prkB_Q3IFY9_Phosphoribulokinase
MSAKHPIIAITGSSGAGTTTTTNAIKHIFRSLNISAAFIEGDSFHRYTRPEMEKKVRDAK
HISYFGREANDFGLLETLFDSYGEGQGKLRRYYNQLPGTFTPWQNLEQNTDLLFYEGLHG
AVVDDVAKHVDLLIGMVPIINLEWIQKLIRDTSDRGHSREAVMGSIVRSMDDYINHITPQ
FSRTHINFQRVPTVDTSNPFSAKDIPSLDESFVVIRFRGIEDVDFPYYLQMIQGSFMSRI
NTLVVPGGKMGLAMELVLTPLIKDIILKKRAL
>prkB_A0A0F4QBM1_Phosphoribulokinase
MSDKHPIIAITGSSGAGTTTTTSAIKHIFRSLNTKAAYVEGDSFHRYTRPEMD-KLRREK
HISYFGEEANDFGALESLFKSYGEGNGKVRRYFNQLPGTFTPYQELEQNTDMLFYEGLHG
GVVTDVASNVDLLIGMVPIINLEWIQKLIRDTNERGHSKEAVMTSIVRSMDDYINHITPQ
FSRTHINFQRVPTVDTSNPFSAKDIPSLDESFVVIRFRGIEDVNFPYYLQMIEGSFMSRV
NTLVVPGGKMGLAMELVLTPLIKELLVKKRAL
>prkB_A0A212JL58_Phosphoribulokinase
MSRRYPIVAVTGSSGAGTSTVREAFEHMFRREEIAAAVVEGDGFHRYTRCEMPEKIREAR
RISHFGPSGNLWPELETLFRDWSKGTGRYRRYAGGVAGTFTPWIDIPPDTELLFYEGLHG
CLRTDLCQYVDLKVGVAPVINLEWIQKIHRDTRIRGYSQEAVVDTILRRMDDYVRYVVPQ
FELTDINFQRVPIVDTSNPLIARDIPTQDESLTVIRFPELFRVDFPYLLQMLQGSWMSRR
NTIVVPGGKTGLAMELIATPILRRIIEDRRCL
>prkB_A0A0U5MG29_Phosphoribulokinase
MSRKHPVIAVTGSSGAGTSTVKEAFEHMFRREGIKPAVVEGDSFHRYNRADMKKAMGEAR
TFSHFGPEANLFPQLEELFASYGDGRGKRRFYFAHLGGEFTPWEDLPEDTDCLFYEGLHG
CVATNVAQHVDLKIGVVPVINLEWIQKIHRDTSERGYSEEAVMDTILRRMHDYVHYVVPQ
FKLTDINFQRVPIVDTSDPIIARDIPTADESLVVIRFPDRFRVDFPFLLQMLKDSWMSRR
NTIVVPGGKMGLAMELILTPILRRIMEDRRAL
>prk_Q5P7L1_Phosphoribulokinase
MSMKHPIIAVTGSSGAGTTTVKHTFAAIFHRERVNAAIVEGDSFHRYTRNEMNRLIEDAR
GISHFGPEANLFEELENLFRAYGEATGRNRSYLGLAIGTFTEWEDLPVGTDCLFYEGLHG
GVVADVARHVDLLIGVAPAINLEWIQKLHRDTKIRGYSMEAVQDTILRRMHDYVHYIVPQ
FSLTHINFQRIPIVDTSNPFIARDVPTLDESMVVIRFKDPRGVDFPYLLRMIHESQMSRA
NSIVIPGGKMDLAMQLILTPLIWKLMERRRQW
>prkB_H0PXX2_Phosphoribulokinase
MSTKHPIIAVTGSSGAGTTTVKHTFEAIFHREDVNAAIVEGDSFHRYTRDEMKCLIEDAR
GISHFGPEGNLFEELEALFRAYGEATGRYRNYRRLPIGTFSDWEDLPVGTDCLFYEGLHG
AVVTDVARHVDLLIGVAPTINLEWIQKLHRDTRERGYSKDAVQDTILRRMHDYVHYIVPQ
FSHTHINFQRVPVVDTSNPFIAREVPTLDESMVVIRFKDPRGVDFPYLLRMIHDAFMSRA
NTIVIPGGKLDLAMQLILTPLIWKLMERRRQW
>prkB_A1K9E6_Probable
--MKHPIIAVTGSSGAGTTTVKHTFEAIFHRENVNAAVIEGDSFHRYTRDEMKALIEEAR
GISHFGPEANLFEDLENLFRAYGEATGRRRYYWNLPMGSFTEWEDLPVGTDCLFYEGLHG
AVTCDVARHVDLLIGVVPTINLEWIQKLHRDTRVRGYSADAVQDTILRRMHDYVHYIVPQ
FSRTHINFQRVPVVDTSNPFIARDVPTLDESMVVIRFKDPRGVDFPYLLRMIHDAFMSRA
NTIVIPGGKLDLAMQLILTPLIWKLMERRRQW
>prk_I0JXL7_Phosphoribulokinase
MSSKHPIISITGSSGAGTSTVKVAFQHIFRREKINAFIIEGDAFHRYDRQEMRAKMEEMP
HFSHFGPEANLFEELEALFREYGQGRGKYRKYYGQKPGTFTPWEEIPEGTDLLFYEGLHG
ALVTNIVQYTDLPIGIVPIINLEWIQKLHRDKKERGYAHEDVVHTILRRMPDYVNYICPQ
FSHTAVNFQRVPIVDTSNPFIARDIPSPDESMLVIRFRNPKGIDFPYLLSMLKDSFMSRP
NTIVCPGSKMPLAIELIFTPMIWQLMHRKKLS
>prkB_A0A1N7S0J3_Phosphoribulokinase
MSTKHPIVAITGSSGAGTTTITRSFQHIFRREKVKAAIIEGDSFHAFDRQQMRQKMKEAQ
HFSHFGPEGNLFGELEQLFATYGAGTGKSRKYHGQPPGTFTGWTDVDEGTDLLFYEGLHG
AVVTNVAQHADLLVGVVPIINLEWIQKLHRDKNMRGYSQEAVVDTILRRMPDYVSYICPQ
FSRTHVNFQRVPVVDTSNPFTSRDIPSLDESMLVIRFANPKGIDFPYLLSMLHDSYMSRP
NTIVCPGGKMGLAIQLIFTPMILRLMGNREQA
>prkB_A0A078BHI2_Phosphoribulokinase
MSVKHPIIAITGSSGAGTTTVMRSFQHIFRREQLTAQIVEGDSFHKFNRMEMREEMKKQR
HFSHFGPDANLLGELETVFKTYGEGGGKVRKYFGVEPGNFTDWKDIKPGSDLMFYEGLHG
GYASNVAKQVDLLVGVVPIINLEWIQKLHRDQIQRGYSQEAVMDTILRRMPDYVHHIAPQ
FSRTHVNFQRVPTVDTSNPFIAKDIPTLDESMVVIRFANPKGIDFPYLLSMLHDSWMSRP
NTLVVPGGKMGIAMQLIFTPMILRLMDLKRRA
>prkB_A0A1N7SP34_Phosphoribulokinase
MSIKHPIVAVTGSSGAGTTTVMNSFQHIFRREKLNAQVVEGDAFHRFDRTAMRAAMKAAR
QFSHFGPDANLLEDLAALFSEYAAGRGRVRQYYGLEAGMFSPWTDIEPPTDLLFYEGLHG
GFVGDVAQHADLLVGVVPIINLEWIQKLHRDKTLRGYSQEAVMDTILRRMPDYAHHICPQ
FSRTHVNFQRVPTVDTSNPFTARDIPSADESFVVIRFTNPKGIDFPYLLTMLHDSFMSRP
NVIVVPGGKMGLAMQLIFTPMILQMIDRQRRA
>prkB_A0A1N7RTS5_Phosphoribulokinase
MSVKHPIIAVTGSSGAGTTTVMKSFTHIFRREHISAQIVEGDAFHRYDRMGMRAAMKEHP
NFSHFGPEANLLEELETLFTSYGEGTGQLRHYYKQDSGTFTPWEDLAPGSDLMFYEGLHG
AAVTDIARHADLLIGVVPIINLEWIQKLHRDQTMRGYSHEAVVDTILRRMPDYVNYICPQ
FSRTHVNFQRVPTVDTSNPFTAREIPQPDESFVVIRFARPKGIDFQYLLTMLHDSFMSRP
NVIVVPGGKMGLAMQLIFTPMVLQLVDRRSRA
>prkB_A0A1N7S1X1_Phosphoribulokinase
MSVRHPIVAVTGSSGAGTTTVMKSFAHIFRREKINAQIIEGDAFHRYDRLDMREALRRSR
NFSHFGPDANLLEELEQLFSSYGAGTGQFRRYYKQDPGTFTPWQDIPPDTDMMFYEGLHG
AAVTDIAQHADLLVGVVPIINLEWIQKLHRDQTLRGYSHEAVVDTILRRMPDYVNYICPQ
FSRTHVNFQRVPTVDTSNPFTAREIPQPDESFVVIRFSKPKGIDFPYLLTMLHDSFMSRP
NVIVVPGGKMGLAMQLIFTPMILQLRDRQARA
>prkB_A0A1A8XS49_Phosphoribulokinase
MSTKHPIIAITGSSGAGTTSVTRFFQNIFRRENINAAIVEGDSFHRYDRMAMKSKMEEFN
HFSHFGPEANLLAELEELFREYGEGNGKRRYYLGAESGTFTEWQDLPEGTDVLFYEGLHG
AAKTDVAKHVDLRIGVVPIINLEWIQKIHRDKAQRGYSTEAVMDTILRRMPDYINYICPQ
FSQTHVNFQRVPTVDTSNPLIAEDIPSPDESFVVIRFADPHGIDFAYLLSMLHDSFMSRP
NIIVCPGGKMGLAMQIIFTPMIMQLMDKKRRS
>prkB_A0A1A8XVD6_Phosphoribulokinase
MSIKNPVIAITGSSGAGTTSVTRAFQHIFRREKVNAAIIEGDSFHRYDRLEMRERMAEKH
HFSHFGPEANLLAELEGLFREYGEGQGKSRHYYGSPPGTFTEWSDLPADTDLLFYEGLHG
GVRTDVGRYVDLCVGVVPIINLEWIQKLHRDKGQRGYSTEAVMDTILRRMPDYINYICPQ
FSQTHVNFQRVPTVDTSNPFIAEDIPLQDESMLVIRFANPKGIDFPYLLSMLHNSFMSRP
NIIVCPGGKMGLAMQIIFTPMIMQLMDKKRRA
>prkB_A0A150IFV8_Phosphoribulokinase
MSLKHPIIAITGSSGAGTSSVRRTFQYIFRRENLQVAIIEGDSFHRYDRAAMQQAMADAQ
HFSHFGPDANLLEELERLFCNYGQGSGRMRKYCGQAAGTFTPWEDLPPGSDLLFYEGLHG
AVVTDVARHVDLLVGVVPIINLEWIQKLHRDKATRGYSTEAVVDTILRRMPDYVNYITPQ
FARTHVNFQRVPTVDTSNPFVARDIPSADESFVVIRFANPHGIDFPYLLSMITGSFMSRA
NSIVVPGGKMELAMQLIFTPMVLRLMENRKRA
>prk_W5TID9_Phosphoribulokinase
MSRKHPVVAITGSSGAGTSSVTRTFQEIFRREGINAAIVEGDSFHRYDRGEMKIAMAEAL
HFSHFGPDANLLAELESLFRDYGRGVGLVRRYYGLDPGTFTPWEELEPGSDLLFYEGLHG
AAVTDVARHTDLLVGVVPIVNLEWIQKVIRDKTERGYSSEAVIDTILRRMPDYVKYICPQ
FSRTYVNFQRVPTVDTSNPFTARSIPTADESFVVIRFADPKVIDFPYLLSMLHDSFMSRP
NCIVVPGGKMDLAMQLIFTPLILRLMDKRPGA
>prkB_A0A1I9Z9Q1_Phosphoribulokinase
MSVKHPVVAITGSSGAGTTSVTRTFQEIFRREGINAAIVEGDSFHRYDRNEMKLAMAEAL
TFSHFGPEANLLSELETLFREYGEGVGAVRRYFGQPAGTFTPWEELAPGSDLLFYEGLHG
AAVGDVAHYADLLVGVVPIINLEWIQKVHRDKTERGYSSEAIIDTILRRMPDYVKHICPQ
FSRTYVNFQRVPTVDTSNPFTARTIPTADESFVVIRFADPKVIDFPYLLSMLHDSFMSRP
NSIVVPGGKMDLAMQLIFTPLILRLMDKRPKR
>prkB_H6QYF4_Phosphoribulokinase
MSVKHPVVAITGSSGAGTTSVTRTFQEIFRREGINAAFVEGDSFHRYDRNEMKLAMAEAT
TFSHFGEEANLLAELERLFRDYGQGVGAVRRYFGQPAGTFTPWEDLAPGSDLLFYEGLHG
AAVTDVARYTDLLVGVVPIVNLEWTQKVIRDKTERGYSSEAVIDTILRRMPDYVKYICPQ
FSRTYVNFQRVPTVDTSNPFIARSIPTADESFVVIRFAEPKVIDFPYLLSMLHDSFMSRP
NCIVVPGGKMELAMQLIFTPLILRLMDKRPTT
>prk_U5EFX4_Phosphoribulokinase
MSVKHPVVAITGSSGAGTTSVTRTFEEIFRREGISAVVVEGDSFHRFDRTEMKVAMAEAT
TFSHFGEDANLLPELESLFREYGEGVGQVRRYYGQPAGTFTPWEDLAPGSDLLFYEGLHG
AAVTNVARYTDLLVGVVPIINLEWIQKVYRDKTHRGYSSEAVIDTILRRMPDYVKYICPQ
FSRTYVNFQRVPTVDTSNPFIARSIPTADESFVVIRFADPKVIDFPYLLSMLHDSFMSRP
NCIVVPGGKMDLAMQLIFTPLILRLMDKRPKR
>prkB_H0Q547_Phosphoribulokinase
MSERHPIVAITGSSGAGTSTVQRTFEEIFRREKVTAAVVEGDSFHAFDRLEMRKRLAELN
HFSHFGDEANLFAELEQLFRSYAEGRGMRRKYYGQPAGTFTAWDEIPAGSDLLFYEGLHG
AVVTDIARFPDLLIGVVPVINLEWIQKLHRDKSTRGYSTEAVTDTILRRMHDYVHYICPQ
FARTHVNFQRVPMVDTSNPFIARAVPTPDESMVVIRFADPKEIDFAYLLNMIHGSFMSRA
NTIVVPGGKMELAMQLIFTPFIWRLIERRKKV
>prkB_A0A375G6Q9_Phosphoribulokinase
MSERYPIIAITGSSGAGTTSVTRTFENIFRREGVKSVVIEGDSFHRYDRAEMKIKMAEAM
NFSHFGEENNLFSELEGLFRSYSEGTGMHRHYFGQEPGTFTPWEPLPEDTDLLFYEGLHG
GVVTNIARYPNLLIGVVPVINLEWIQKLWRDKKQRGYSTEAVTDTILRRMPDYVNYICPQ
FSRTHVNFQRVPCVDTSNPFIAREIPAPDESMVVIRFANPKGIDFQYLLSMIHDSFMSRA
NTIVVPGGKMELAMQLIFTPFVLRMMERRKRA
>prk_F5XT99_Phosphoribulokinase
MSAKHPVVAITGSSGAGTTSVMRTFEQIFRREKVNAAFVEGDSFHKFDRMAMKGEMARAH
SFSHFGPEANLFVELEDLFREYGEGGGRVRRYYRQEPGTFTPWQDLPEDTDLLFYEGLHG
AVATDVAKYADLLIGVVPVINLEWIQKLHRDKAQRGYSTEAVTETILRRMHDYVNYMCPQ
FSRTHVNFQRVPVVDTSNPFIARTIPSADESMLVIRFANPRGIDFPYLLSMLHDSFMSRP
NTIVCPGGKMDLAMQLIFTPMLWRLLERRNKA
>prkB_A0A1Y5PGR8_Phosphoribulokinase
MSRLHPIISITGSSGAGTTSVMRTFDQIFRREGMNVAFVEGDSFHRYDRAEMKAAIADAH
TFSHFGPEANLFQELQDLFQTYGEGTGKVRRYYGQEPGTFTPWEAIPPDTDMLFYEGLHG
AIVTNVAQYADLRIGVVPVINLEWIQKLHRDKSTRGYTSEAVADTILRRMPDYVNYMCRQ
FSETDVNFQRVPVVDTSNPFIARSIPTADESMLIIRFRDPHGIDFPYLLSMLHDAFMSRP
NTIVCPGGKMDLAMQLIFTPMVLRLRERRATE
>prkB_A0A2N9M505_Phosphoribulokinase
MSEKHPIIAITGSSGAGTTSVTRSFQKIFRREKLKAAIIEGDSFHRYDRKEMRKAMADAR
NFSHFGPEANLFEELEAVFREYGDGNGRHRKYYGQEPGTFTAWERFENDTDLLFYEGLHG
AVKTDVARHPDLLVGVVPVINLEWIQKIQRDKAQRGYSTEAVTDTILRRMHDYVNFICPQ
FNQTHVNFQRVPTVDTSNPFIARDIPHADESFLVIRFANPKGIDFPYLLNMLHDSFMSRP
NTIVAPGGKMELAMQLIFTPFIWRMMERRKKA
>WP_011390157.1_Bacterial
MSVKHPIIAITGSSGAGTTSVTRTFEQIFRREGVNAAVVEGDSFHRNDRKAMKIAMAEAA
NFSHFGPEANLFEELETLFRTYGEGGGRRRLYFAQEPGTFTPWEDL-PESDLLFYEGLHG
AVVTDVAQHADLKIGVVPVINVEWIQKLHRDRAARGYSTEAVTDTILRRMPDYVHYICPQ
FTRTDVNFQRVPLVDTSNPFVARHVPSADESFVVIRFRDPKGIDFPYLLNMLNDSFMSRP
NTIVVPGGKMELSMQLIFTPFIWRFMDKRARA
>prkB_A0A2P9AIH1_Phosphoribulokinase
MSAKHPIITITGSSGAGTTSVKRIFELIFRRENIDAAFIEGDAFHRYDRATMKAKVAEQP
NFTHFHAEANELAILEEVFEEYGRGTGKTRTYYGTPPGQFTEWREF-PPSDLLFYEGLHG
CVVTDLARHADLRIGVVPVINLEWIQKIHRDRATRGYSTEAVMDVILRRMPDYVRYIVPQ
FSQTAINFQRVPIVDTSNPFIARWIPTPDESMLVIRFANPRGIDFPYLLSMIHDSFMSRP
NSIVVPGNKLDLAMQLILTPLILQLIERKNRV
>prk_F8JB57_Phosphoribulokinase
MSIKHPIISVTGSSGAGTTSVKQTFDYIFHREKVKAAFVQGDAFHRYDRCGMEKAMKAAH
NFSHFGIEANLIEDLEKLFRTYAEGKGLYRHYYGTPIGSFTRWEDIEPGTDLLLYEGLHG
AVVTDVARHADLKIGVVPVINLEWIQKIRRDRTERGYTTEEVTQSILRRMPDYVQYICPQ
FAETDINFQRIPTVDTSNPFVARWIPTNDESMVVIRFKEPRGIDFAYLLSMIHDSFMSRA
NSIVIPGSKLDLAMQLILTPLILQLVERRRRV
>prkA_A0A0A1PWP6_Phosphoribulokinase
MSEQHPIISVVGSSGAGTSTVKHTFDQIFRREGIKAVSIEGDAFHKFDRASMKAELQRRR
TFSHFSFEANELSELEKVFASYGAGTGRTRHYYGVPPGRFTEWEDFDKGSDILLYEGLHG
AVRTRIADHADLKIGVVPVINLEWIQKVHRDKASRGYTAEAVTDVILRRMHAYVHCICPQ
FSETDINFQRVPVVDTSNPFIARWIPTAGESLVVIRFKNPRGIDFPYLVQMIRDSWMSRA
NSIVVPGDKLDLAMQLILTPMILRLVDQSKRL
>prkA_A0A1J5PXK6_Phosphoribulokinase
MSKKHPIISVTGSSGAGTSTVKHTFDQIFRREGIKAVSIEGDAFHRFDRAAMKAELESRS
NFSHFSYEANELVELERVFRDYGEGKGRTRHYYGTPPGKFTEWAAFEDGSDILFYEGLHG
SVVNDLPKYADLKIGVVPVINLEWIQKIHRDRAHRGYTTEAVTDTILRRMHAYVHCITPQ
FTNTDINFQRVPVVDTSNPFIARWIPTADESLVVIRFRSPRGIDFPYLVSMIEGSWMSRA
NSIVIPGGKMDLAMQLILTPLIERLVRDSKRA
>prkB_Q3IX59_Phosphoribulokinase
MSKKYPIISVVGSSGAGTSTVKNTFEQIFRREGVKSVSIEGDAFHRFNRADMKAELERRA
TFSHFSYEANELKELERVFREYGEGRGRTRTYTGVAPGNFTQWAPFEDNSDLLFYEGLHG
CVVNNLVRHADLKLGVVPVINLEWIQKIHRDRAQRGYTTEAVTDVILRRMYAYVHCIVPQ
FSETDINFQRVPVVDTSNPFIARWIPTPDESLIVIRFKNPRGIDFPYLTSMIAGSWMSRA
NSIVVPGNKQDLAMQLILTPLIERMVREARRA
>AAA26113.1_Bacterial
MSKKHPIISVTGSSGAGTSTVKHTFDQIFRREGVKAVSIEGDAFHRFNRADMKAELDRRA
TFSHFSYEANELKELERVFREYGEGQGRTRTYTGVAPGNFTDWRDFDSDSHLLFYEGLHG
AVVNNIAGLADLKIGVVPVINLEWIQKIHRDRATRGYTTEAVTDVILRRMHAYVHCIVPQ
FSQTDINFQRVPVVDTSNPFIARWIPTADESVVVIRFRNPRGIDFPYLTSMIHGSWMSRA
NSIVVPGNKLDLAMQLILTPLIDRVVRESKVA
>prkA_A0A238JUV4_Phosphoribulokinase
MSKKHPIISVTGSSGAGTSTVKHTFDQIFRREGIKAVSIEGDAFHRYNRAEMKAELERRT
TFSHFSYEANELSELERVFRDYGKGTGKTRHYYGVPPGEFTGWADFEDGSDLLFYEGLHG
AVVNNLAKHADLKVGVVPVVNLEWIQKIHRDKEKRGYTTEAVTDVILRRMHAYVHCITPQ
FTQTDVNFQRVPVVDTSNPFIARWIPTPDESLVVIRFANPRGIDFSYLTSMIQNSWMSRA
NSIVIPGGKMDLAMQLIFTPMIDRLVHESKRA
>prkA_A0A0P1F8S3_Phosphoribulokinase
MSKKHPIISVTGSSGAGTTTVKSTFDQIFRREGVNAVSIEGDAFHRYDRASMKAELERRA
TFSHFSYDANELTKLEDVFRIYGQGKGETRHYWGSAPGTFTNWAAFEDQSDLLFYEGLHG
AVVNNLAQHADLKIGVVPVINLEWTQKIHRDKDKRGYTTEAVTDTILRRMHAYVHCICPQ
FVETDVNFQRVPVVDTSNPFCARWIPTADESLVVIRFKNPRGIDFPYLTSMIQGSWMSRA
NSIVIPGGKMDLAMQLIFTPMIERLVRESKRA
>prkA_A0A0P1GYK5_Phosphoribulokinase
MSKKHPIISVTGSSGAGTTTVKSTFDQIFRREGISTVSIEGDAFHRFDRAAMKAELDKRE
TFSHFSYDANELAKLEDVFRTYGEGKGETRHYYGAAPGTFTDWSPFEPDSDLLFYEGLHG
AVVNNLAAHADLKIGVVPVINLEWTQKIHRDSAKRGYTTEAVTDTILRRMHAYVHCICPQ
FSETDINFQRVPVVDTSNPFIARWIPTPDESLVVIRFKSPRGIDFPYLTSMIEGSWMTRA
NSIVVPGGKMDLAMQLIFTPMVHRLVSESKRA
>prkA_A0A2R8ATX2_Phosphoribulokinase
MSKKHPIISVTGSSGAGTTTVKSTFDQIFRREGVNTVSIEGDAFHRYDRAAMKAELEARE
TFSHFSYDANELAKLEEVFRTYGQGKGQTRHYYGSSPGTFTDWAPFEEKSDLLFYEGLHG
AVVNDLAAHADLKIGVVPVINLEWIQKIHRDKDKRGYTTEAVTDTILRRMHAYVHCICPQ
FSETDINFQRVPVVDTSNPFTARWIPTADESLVVIRFKNPRGIDFPYLMSMIHDSWMTRA
NSLVVPGGKMDLAMQLIFTPMILRLVSESKRA
>prkA_A0A1M4N1W5_Phosphoribulokinase
MSKKHPIISVTGSSGAGTTTVKSTFDQIFRREGVSTVSIEGDAFHRYDRAAMKAELARRQ
GFSHFSYDANELAKLESVFRSYGEGTGETRHYYGSAPGTFTDWAPFEDGSDLLFYEGLHG
AVVNNLAALADLKVGVVPVINLEWIQKIHRDSSKRGYTTEAVTDTILRRMHAYVHCICPQ
FSETDINFQRVPVVDTSNPFIARWIPTADESLVVIRFKNPRGIDFPYLMSMIHDSWMTRA
NSLVIPGGKMDLAMQLIFTPMILRLVQESKRS
>ABQ30041.1_Bacterial
MSQRHPIISVTGSSGAGTTSVRNVFEQIFRREKITAAHIEGDAFHRYDRAEMKTKMAEAR
HFSHFSPETNLLAELAATFESYAAGTGQYRHYYGGTPGTFTPWEDLPAPTDILLYEGLHG
AVRHDTGRHADVKIGVVPVINLEWIQKIHRDRAARRYSTEAVMDTILRRMPDYVHYICPQ
FTETDINFQRVPTVDTSNPFIARWIPTADESIVVIRFRDPHGIDFPYLLAMLHGSFMSRA
NSIAVPGNKFDLAMQLILTPIIMQLMDRKRRA
>prkB_A0A2Z6I5M7_Phosphoribulokinase
MSERHPIIAITGSSGAGTTSVRATFEQIFRRESIDAAYIEGDSFHRWDRVAMKAKSAEEY
TFSHFGPEANLLEELEAVFRSYGEGTGRFRHYFGIPEGTFSDWEDFPEDTDLLFYEGLHG
AAVTDIARHVDLKIGVVPVINLEWIQKIHRDKATRGYSTEAVTDTILRRMHDYVHYICPQ
FTQTDINFQRVPTVDTSNPFVARWIPTADESMVVIRFRNPRGIDFPYLLSMIHDSFMSRA
NSIVVPGPKMELAMQLILTPKILRLVERKKRL
>prkB_A0A0D6JJM9_Phosphoribulokinase
MSAKHPIISVTGSSGAGTTAVRQTFEQIFRRERVNAVFLEGDAFHRYDRFEMQKATEKSG
VISHFGVEGNLVEELERTFKTYGEGTGRTRHYFGVPVGRFTPWKDLPEGSDLMFYEGLHG
ALVTNIARHADLKIGVVPVINLEWIQKIHRDKSTRGYSTEAVTDTILRRMPDYVKYICPQ
FSETDINFQRVPMVDTSNPFIARWIPTLEESMVVIRFKTPRGIDFSYLLAMIQGSFMSRA
NSIVIPGGRMDLAMQLILTPMIMQLVERRRRV
>prkB_A0A0C6FT57_Phosphoribulokinase
MSALHPIVSVTGSSGSGTTSVRNTFEQIFRREGVEAAFIEGDAFHAFDRAQMREAMAREP
TLSHFGERANLLPELEAVFREYGAGRGRTRHYFGGEPGTFTPWEEFAEGSELLFYEGLHG
ALVSDIAAHADLKIGVVPVINLEWIQKLHRDKAARGYSTEAVTDVILRRMPDYVTTICPQ
FTNTDINFQRIPTVDTSNPFIARWIPTADESMVVIRFRDPKGIDFPYLISMIAGSFMSRA
NSVVIPGGKLDLAMQLILTPMILRLVERRRRL
>prkB_A0A389MRK5_Phosphoribulokinase
MSARHPIISVTGSSGAGTTSVRNTFEQIFRREDVSAVYIEGDGFHAFDRETMHAMMAAEP
TLSHFAPRANLLPDLEEVFRTYGEGGGRTRHYYGVREGGFSAWEEFPSGSDLLFYEGLHG
CVVNDIARYADLKIGVVPVINLEWIQKLHRDRSFRGYSTEAVTDVILRRMPDYVQTICPQ
FSWTDINFQRVPTVDTSNPFIARWIPTADESMVVIRFKDPKGIDFSYLVSMLHDSFMSRA
NSIVIPGGKLDLAMQLILTPIIMQLVERRRRL
>prkA_A0A2H6IYT7_Phosphoribulokinase
MSARHPIISVTGSSGSGTSSVRDTFERIFRRESVEAVYIEGDAFHGYDREGMKAEMEAQN
HFSHFGPEANLLAELEATFKEYGEGTGKARHYYGSPPGTFTDWEPFAEGSDLLFYEGLHG
AIATNNARYADLKIGVVPVINLEWIQKIHRDTGSRGYSSEAVTDTMLRRMPDYVHYICPQ
FTETDINFQRVPTVDTSNPFIARWIPTADESLVVIRFKDPRGIDFPYLVSMIHDSFMSRA
NSIVIPGGKLDIAMQLILTPMILQLVEKKRRS
>prkA_A0A0H5BNW5_Phosphoribulokinase
MSRKHPIIAVTGSSGAGTTSVKRTFEQIFRREGVTAAFVEGDSFHRYDRFEMRERIAEER
NYSHFSPETNLLKELEQLFAEYSRGHGRVRRYYGVEPGNFTPWQDITGETDLLFYEGLHG
AVMTNVAQHVDLKIGVVPVINLEWIQKLHRDKATRGYSTETVTDTILRRMPDYVHYICPQ
FTETDINFQRAPTVDTSNPFVARWIPTADESIVVIRFKNPRGIDFPYLLSMIDGSWMSRA
NSIVIPGGKLDIAMQLILTPMILKLIEMKRRA
>prkB_A0A2U3Q7E5_Phosphoribulokinase
MSRKHPIISITGSSGAGTTSVKKTFEQIFFREKVNAVYIEGDAFHRYDRAEMRAQMAKEK
HFSHFSPETNLFEELERAFRDYGEGTAVTRHYHGAAPGTFTDWKQLPENSDLLFYEGLHG
AVVTNVARYADLKIGVVPVINLEWIQKLHRDRSARGYSTEAVTDTILRRMPDYIHYICPQ
FTETDINFQRVPTVDTSNPFIARWIPTPDESMVVIRFKNPRGIDFPYLLSMLPQSWMSRA
NSIVCPGAKLDLAMQLILTPLIMQLIERKRSL
>WP_011505024.1_Bacterial
MSRKYPIISITGSSGAGTTSVKRTFEQIFRRENVVAAYIEGDAFHRYNRADMRTRMAEEK
HFSHFSPETNLFDELEAVFRSYSEGTGNTRYYHGVPPGTFTDWQALPENSDLLFYEGLHG
AVVTNVAQYADLKIGVVPVINLEWIQKLHRDRSARGYSTEAVTDTILRRMPDYVNYICPQ
FAETDINFQRVPTVDTSNPFIARWIPTPDESMVVIRLKNPRGIDFPYLLSMIPNSFMSRA
NSIVIHGSKMDLAMQLILTPLILQLIDRKRRA
>ADU46366.1_Bacterial
MSRKHPIISITGSSGAGTTSVKKTFEQIFRRENVNAAFIEGDAFHRYNRVDMRNKMAEER
HFSHFSPETNLFEELEQTFKSYAEGTGRTRNYHGVPPGNFTGWRDLDPQSDLLFYEGLHG
AVITNVAQHADLKIGVVPVINLEWIQKLHRDRAARGYSTEAVTDTILRRMPDYVHYIVPQ
FAETDINFQRVPTVDTSNPFIARWIPTADESMVVIRFKNPRGIDFAYLLSMIQGSFMSRA
NSIVIHGAKLDLAMQLILTPLIMQLIDRKRSV
>ABJ06620.1_Bacterial
MSRKHPIISITGSSGAGTTSVKRTFEQIFRRENVNAAYIEGDAFHRYNRVDMRTRMAEEK
TFSHFSPDTNLFEELETTFRDYSEGTGKTRYYHGVQPGNFTDWQTLPEGSDLLFYEGLHG
AVMTNVAQHADLKIGVVPVINLEWIQKLHRDRSDRGYSTEAVTDTILRRMPDYVHYIVPQ
FGETDINFQRVPTVDTSNPFIARWIPTPDESMVVIRFKSPRGIDFAYLLSMIQGSFMSRA
NSIVIHGSKMDLAMQLILTPLIMQLIERKRGA
>prkB_A0A2R5FBW4_Phosphoribulokinase
MSKQHPVIAVTGSSGAGTTTVKRAFEHIFRREEINAAFIEGDSFYSHTRAEFRAAVETAP
APSHFGPQVNHFDKLEECFRSYGEGTCQRRYYYSTPEGEFTQWETIPAGSDLLFYEGLHG
GVVTNVAQYADLLVGVVPVVNLEWIQKIHRDCKERGYSPEAVTHTIMRRMRDYVDYMTPQ
FSRTHINFQRIATVDTSNPFIAREIPTADESFIVIRFNDPKLADFDNLLALLKDSFMSRP
NTIVVPGGKMGMAMELILTPMINELLERR---
>prkA_A7C3S3_Phosphoribulokinase
MSVKHPIIAITGSSGAGTTTVKKAFEEIFRRGGYHPAIIEGDSFHRYDRKGMKEAVLTAR
NLSHFGPEANLLSKLEDLFHRYSEGAGHVRKYYNQQPGTFTPWEDIKPNTDMLFYEGLHG
GVVSNVAQWVDLLVGVVPSVNLEWIQKISRDVSERGYSPEAVTHTILRRMPDYVKYITPQ
FTHSHINFQRVPLVDTSNPFIARDIPSPDESLVVIRFNKYRDQDYTYLLSMIHDSFMSRP
NTLVIPGGKMGFAMQIILRPLVAEMMEKRHKA
>prkA_Q6SFY2_Phosphoribulokinase
MSKKHPVIAVTGSSGAGTSTVKNSFEQIFCREKINVAVVEGDSFHRYDRVAMKKAVAKSR
PISHFGPEANEFKKLETLFKEYSKGSGKTRLYYKQKAGTFTPWSSIARGSDMLFYEGLHG
GVKSDVAKYVDLLVGVVPAVNLEWIQKIYRDTSARGYSAEAVTDTILLRMHDYAHYITPQ
FSRTHINFQRVPTVDTSNPFIAREIPTLDESLVVIRFQDTKNVDFSCLLSMIHDSFMSRP
NTIVVPGGKMGLAIELILTPLILELAAKRKKK
>prk_Q82UL0_Phosphoribulokinase
MSQKHPVIAVTGSSGAGTSTVKTSFEHIFQRERLNVAVVEGDSFHRYDRESMKQAVEESR
PISHFGPEANEFEKLEELFRSYGQGSGEIRLYYNQKPGTFTPWKSIQPGTDLLFYEGLHG
GVKSDVSQYVDLLVGVVPIVNLEWIQKIYRDTAARGYSAEAVTHTILRRMHDYVHYITPQ
FSRTHVNFQRVPTVDTSNPFIARDIPTLDESMVVIRFRDHRGADFPYLLNMISGSFMSRP
NTIVVPGGKMGMAIELILTPLILDLVAKSKK-
>prkB_A0A1G5SKW1_Phosphoribulokinase
MSKKYPVIAVTGSSGAGTSTVKSSFEHIFRREHLNAAVVEGDSFHRYDREAMKLAVADSR
PISHFGPEANEFEKLETLFKEYGEGSGERRLYYNQKPGTFTPWQLITPGTDLLFYEGLHG
GVKSDVAKYVDLLVGVVPIVNLEWIQKIYRDTEARGYSAEAVTHTILRRMHDYVHYITPQ
FSRTHVNFQRVPTVDTSNPFIARDIPSLDESMVVIRFQNHRGVDFPYLLNMIKDSFVSRP
NTIVVPGGKMGMAIELILTPLILDIVAKSKQ-
>WP_010962235.1_Bacterial
MSKKHPIIAITGSSGAGTTTVKCAFEHIFFRLGLKPLVIEGDSFHRYDRVEMRAQIDKAR
HFSHFSIEANILDELENVFRHYGEGTARRRFYGGYKPGTFTPWEEVPAGTDLLFYEGLHG
GVITNVRKYVDLLVGVVPIVNLEWIQKIHRDTAERGYKPEDVTETILRRMDDYVKVITPQ
FSQTDINFQRVPTVDTSNPFIARDIPTPDESFVIIRFPGKFNVDFPYLLAMLQNSFMSRH
NSIVIPGGKMGLAMEIIFRPILERMMADREKG
>prkB_W6MCA3_Phosphoribulokinase
MSKQHPIIAITGSSGAGTSTVRVAMEHIFFRDGINAALVEGDSFHRYDRLEMQQQAEQAR
YLSHFGPEGNLFDRLEALFMEYSEGTGLRRHYLAQEPGSFTPWQQLPTETDLLFYEGLHG
GVVTNVACYVDLLIGVVPIINLEWIQKIHRDTAERGYSAEAVTDTILRRMYDYTHYIVPQ
FSRTDINFQRVPTVDTSNPFIARDIPTLDESFVVIRFVHKTKPDFVNLLHMIHDSFMSRC
NTIVVPGGKIGFAMEIILQPLIERLVHRRVL-
>prkB_W6M5Z6_Phosphoribulokinase
MSKQHPIIAITGSSGAGTSTVRVAMEHIFRRDGFEAAIVEGDSFHRYDRLEMQQQVERAR
NLSHFGPEGNLFDRLEALFMEYGEGAGLRRSYYGRKPGTFTPWEPVPPDTDLLFYEGLHG
GVVTNVARYVDLLIGVVPIVNLEWIQKIHRDTAERGYSAEAVTDAILRRMYDYTHYIAPQ
FSLTDINFQRVPTVDTSNPFAARDIPTLDESFVVIRFSKKIQPDFHYLTSMIHDSFMSRR
NTIVVPGGKMGLAMEIILQPLIEQLVRREF--
>OAP93522.1_Bacterial
MSKKHPVVAVTGSSGAGTTTVKHAFHDIFRRLKINPVIIEGDSFHRYNRTEMREAIAKAK
TISHFGPEGNDFEALERLFREYGEGHGQMRYYRGSAPGTFTPWQDMPSGTDLLFYEGLHG
GVKTDVANYVDLLVGVVPVVNLEWIQKIHRDNAQRGYSAEAIVDTILRRMPDYIHHITPQ
FSRAHINFQRVPLVDTSNPFIARDIPTPDESMVVIRFRDHREANFPALLQMLPGSFMSRS
NTLVIPGTKMGFAMEVILGPRIEQMLEDMRDS
>prk_A0A110B4D2_Phosphoribulokinase
MSAKHPIIAVTGSSGAGTSTVKVAFEHIFRREKVDPAIIEGDAFHRYNRQQMREELAKAR
NLSHFSPEANLFGELEASFRKYGEGICDRRRYYGLKPGEFTDWEEAGHGSDLLFYEGLHG
GVVTNVAQHVDLLVGVTPIVNLEWIQKIHRDAAERGYTAETIVDTILRRMPDYVNYITPQ
FSRTDINFQRVPTVDTSNPFIARDIPTLDESFTVIRFPERFSIDFPYLLSMIPNSFMSRR
NSIVVPGGKTGFAMELILTPIIHDLIEKSREL
>prkB_A0A2R5FBM2_Phosphoribulokinase
MSSKHPVIAVTGSSGAGTTTVKRAFENIFRRENLKAALIEGDSLHSLDRAAFRVAADEAN
TFSHFGPEANHFDKIEETFRKYGEGTCKRRYYTDLKPGTFTPWEDIEADSDLLLYEGLHG
LATDDMAKYVDLGIGVVPVVNLEWIQKIHRDKIERGYSAEATVDTIMRRMPDYIKFIVPQ
FSRTHINFQRVATVDTSNPFVARDIPTPDESFVVVRFRYPKGVDFPYMLKMIPNSFMSRA
NTLVVPGGKMSHAMEVILTPIMHDLIEKKKL-
>prkB_A0A0P0UQ08_Phosphoribulokinase
MSKKHPVVVVTGSSGAGTTFVKRAFEHIFKKENINPLIVEGDSFHKYDRAAMKVAVQKEN
FFSHFGPGANEFDKIEQTFKDYATGECDRRYYLNLNPGQFTPWEKVGAGTDLLFYEGLHG
AVVADMAQYGDLKVGVVPSVNLEWIQKIHRDNAERGYSAEETVDTILRRMPDYINYITPQ
FSQTDINFQRIATVDTSNPFITRDIPTPDESLVVIRFLTKTPVDFTRVKAMIEGSFMSRR
NTIVVPGNKMGLAMEVILYPIIHKVIESK---
>prkB_A5CY08_Phosphoribulokinase
MSNKHPVIIVTGSSGAGTTFVKRAFEHIFRKESINPLIIEGDSFHKYDRNSMKKNVKKQN
FFSHFGPDANLFEKIEQTFKDYSEGKCDRRYYTNLNPGEFSPWEKVGDGTDLLFYEGLHG
VVVTDMAQYGDLKIGVVPSVNLEWIQKIHRDNTERGYSAEETVSTILRRMPDYINYITPQ
FSQTDINFQRVATVDTSNPFIARDIPTPDESFIVIRFLDKTSVDFSYLCSMINGSFMSRR
NTIVIPGGKMSLAMEIILYPIIKKMI------
>CBE69166.1_Bacterial
MSKKHPVIAVTGSSGAGTTFVKRAFENIFRREEITSAIIEGDSFHSVTRAQFKERSAVEH
NFSHFGPEANDFHALEALFKSYGEGVGKKRYYAGVTCGEFTPWEDIESNTDILFYEGLHG
LVKDDVAQYVDLGIGVVPSVNLEWIQKIHRDHAERGYSPEATVDTIMRRMPDYINHLTPQ
FSRTHVNFQRVPTVDTSNPFIARDIPSADESFVVIRFPKRFGVDFPTLLVMINGSFISRR
NTIVVPGGKMVLAMELILAPIVHIMIENKLKA
>prk_W1I7W7_Phosphoribulokinase
MSLKFPVVAVTGSSGAGTTFVKRAFENIFRREGIKPAIIEGDSFHSLSRVEFGEEVKKAN
HFSHFGPEANDFKALETTFKAYGEGIGKKRYYCNKKSGEFTPWEDIEAGSDLLFYEGLHG
LVASDVSRYVDLGVGVVPSVNLEWIQKIHRDHSERGYDEAVIVDTILRRMPDYVRCIAPQ
FSRTDINFQRVPTVDTSNPFIARDIPTPDESFVIIRFPQKFCVDFPYLLNMLNNSFMTRR
NTIVIPGGKMSMAMEIILAPIIHRLIDEARA-
>prk_B1XNB5_Phosphoribulokinase
MSKKHPIVAVTGSSGAGTTTVKRAFEHIFRREQINPVVIEGDSYHKYNRVEMRRMMAQAK
NFSHFGLGANVLDKLEALFKEYGEGSGQQRYYVSCQPGEFTPWEDIKSNSDMLFYEGLHG
GAVGDVAQYVDLLVGVVPIVNLEWIQKISRDNAERGYSAETIVDTILRRMPDYVNYITPQ
FSRTHINFQRVATVDTSNPFIARDIPTPDESFVIVHTYERFSIDFPYLLSMIPGSFMSRH
TTLVVPGGKMGFAMEIILSPLIDQMVEEARKI
>prk_A0A2H4ZNZ6_Phosphoribulokinase
MSKRHPVVAVTGSSGAGTSTVKRAFEHIFIREGIQPAVVEGDSYHRYARVEMKATMEKAE
NFSHFGPEANLFDKLEELFRIYGEGGGDKRYYTNLAPGQFTPWESISPSTDLLFYEGLHG
GVESDVSNYVDLLVGVVPITNLEWIQKIQRDNSERGYTAEAIVDTILRRMPDYINYICPQ
FSRTDINFQRVPTVDTSNPFICRNIPTPDESFVIVHFREKWGIDFPYLLNMIEGSFMSSP
TSIVINGGKMGFAMELVLTPIIHRMIEEKKKQ
>prk_W0GXB0_Phosphoribulokinase
MSKRHPVVAVTGSSGAGTSTVKRAFEHIFAREGITPAVVEGDSYHRYERMPMKQAMADAE
NFSHFGPEANLFDKLEELFRTYGEGAGQKRYYVNLEPGQFTPWEDIPSGTDVLFYEGLHG
GVKGDVAALADLLVGVVPITNLEWIQKIHRDNAERGYSAEAIVDTILRRMPDYINHICPQ
FSQTDINFQRVPTVDTSNPFICRNIPTPDESFVIIHFREKWGIDFGYLLSMIHDSFMSSP
TSIVVNGGKMGFAMELILTPIIHRMIEEKNKL
>prk_Q7V1S0_Phosphoribulokinase
MSKRHPVVAVTGSSGAGTSTVKRAFEHIFAREDIVPAVVEGDSYHRFERMPMKKAMAEAE
NFSHFGPEANLFDKLEELFKIYGEGGGKKRYYTSLEPGQFTPWEDIPNGTDVLFYEGLHG
GVEGNVSSYADLLVGVVPITNLEWIQKIHRDNAERGYSAETIVDTILRRMPDYINHICPQ
FSKTDINFQRIPTIDTSNPFICRNIPTPDESFVIIHFREKWGIDFQYLLGMIHDSFMSSP
TSIVVNGGKMGFAMELILTPIIHKMIEEKKHS
>WP_059754252.1_Bacterial
MSKKHPVIAVTGSSGAGTTTVKVAFEHIFLREKINAAVIEGDSFHSLSRIEFKEAVKKAM
SFSHFGPQSNHFDKLAELFETYGKGGGKKRYYTSLNPGEFTPWEDVPAGSDVLFYEGLHG
LVKTDISEHVDLGIGVVPIVNLEWIQKIHRDGAERGYSAEVIVDTILRRMPDYVNYITPQ
FSRTDINFQRVSTVDTSNPFITRDIPTPDESFIVIRFREPDGVDFPYLLNMICNSFMSRR
NTLVVPGAKMGFAMELILAPIIQDMIAGKDK-
>prkB_W0TL01_Phosphoribulokinase
MSQKHPVVVVTGSSGAGTTTVKRAFEHIFTREGIEAAIVEGDSFHRYDRAEMKSKMTEE-
HLSHFGPEANRFDKIEELFRVYGEGRGQKRYYCDKKPGEFTPWEDIPGGTDLLFYEGLHG
MVVTDVASQVDLGIGVVPVVNLEWIQKIHRDAKERGYSAEATVETIMRRMPDYINHITPQ
FSRTDINFQRVATVDTSNPFIARDIPTPDESFVVIRFPEKFDTDFPYLLNMIPDSFMSRR
NTIVVPGGKMGFAMEIILGPIIDKMMHERG--
>prkB_S6BGW3_Phosphoribulokinase
MSKKHPVIAVTGSSGAGTTTVKRAFEHIFTREGIKAAVIEGDSFHRYDRAEMKVKMAEE-
GLSHFGPAANLFDKLAEVFKTYGEGAGERRYYTDKKPGEFTPWEPIPEGTDLMFYEGLHG
LVKTDVSQFVDLGIGVVPVVNLEWIQKIHRDNAERGYSADAIVDTILRRMPDYINYITPQ
FSRTDINFQRVATVDTSNPFIARDIPTPDESFVIIRFPKKFDIDFPYLINMIPNSFMSRR
NTIVVPGGKMGYAMEIILAPIIDRMMEQAKAD
>WP_012969788.1_Bacterial
MSKKHPIVAVTGSSGAGTTTVKRAFEHIFHRDNISAAVIEGDSFHSYDRATMKAEMAAFE
SLSHFGPVANRFDLLEELFREYGEGCGKKRYYTSLNPGEFTPWEDLPAGTDLLFYEGLHG
LVVTNVAQHVDLGVGVVPIVNLEWIQKIHRDNLERGYSAEAIVDTIMRRMPDYIRYITPQ
FSLTDINFQRVPTVDTSNPFIARDIPTPDESFVIIRFPKKLQIDFPYLLSMIHDSFMSRR
NSMVVPGGKMGFAMEIILQPIIERMMDARRV-
>prkB_G2DBM8_Phosphoribulokinase
MSKKHPIVAVTGSSGAGTTTVKRAFEHIFFRDGITPAVIEGDSFHRYDRAQMREKIAEG-
-MSHFGPEANRFDKIEELFKTYGEGLGQKRYYIDKKPGEFTPWESVPEGTDLLFYEGLHG
LAVDDVAQHVDLGVGVVPIVNLEWIQKIFRDNAERGYSEEAIVDTILRRMPDYINHITPQ
FSRTDINFQRVPTVDTSNPFIARDIPTPDESFVVIRFPKKFDTDFRYLLSMIDGSFMSRR
NSIVVPGGKMGFAMEIILQPIIEQMMDSRHV-
>prk_A0A345GW57_Phosphoribulokinase
KVGGLTIVAICGAADLGKSYLSKKIIESLATQNLKANHLTLDSY-LIDR-----KTRNAK
GISGYHIQAYDLNEALHNLTALKNGQSIDFKPYLHKEGKKGHDSIKLNPAEILIFDGLHS
MHSS-FLPHIDISIFLYTKEDTLKQIRTAADLVKRNYTIAFSKKISESEFSSYKINIEPY
KNKADH------------------------------------------------------
--LLFLESKWN-----------YDLINNY---
>prk_A0A2S6SQY6_Phosphoribulokinase
FILKPILIAISGDSASGKDTLGRALGGVF---ENSVASLNGDDYHLYER-----DSKMWK
KLTHLNPKANNLKQFENDSISLKKGIGVNCREYNHETGTFLQKVNI-KKKDFILVIGLHA
LYQKKLRECTDLSIYLDVENNLRKYFKINRDRKKRNYKYLNIVQEIKRRKKDSKLYIEKQ
KKYANLIFQIDPINDLKKHRKSASILIFKKRINKLLFKIVKKFDYKDNLTVEINAFDISI
NNLELELKKIAGNLDEILFYIFDHIKEERKNA
>prk_A0A0U3MFZ4_Phosphoribulokinase
--------------------MSNAINEIY-----KSFIISTDGYHKYER-----HSKIWE
RVTHYNPKANNLIQLAIDIKHIYQGNKLHIPIYDHKNGVIVKDEIEIKDLDIVIIEGLHT
LYQEVIGDFVKIKIYIDSDEADRQ--KIDRDSKERNYSHSKIIDTIQKREEDYKKYLEKQ
KDNANF-------LVRDGIFKI------------------------YLKDILLNNYLQKE
YT-----GRYEDLIQTIFDLILKNRWVKENDA
>prk_I0JJM2_Phosphoribulokinase
FSVKPTVIGIGGDSGVGKTTLTHSLKKMF---KERVLIVEGDGDHKWER-----GHEKWN
KFTHLNPKANFLHQQAATLEKLKNGTPTQRVEYNHSNGTFTSPRRI-DPNDFIVMCGLHP
LYLAKTRNVMDLKVYIDTDENLRKHWKITRDCGERGYTVEKVMNQIESRIEDAKKYIYPQ
KNYADIENPKIKLICSTDFCLDPVLNTLDNYSVAYEHLHEPVTQEVIAHFTIENLYEVTR
GHVIQWGEEYDSFIQLMMLICVSEKMKGESHL
>prk_A0A1C0AVG3_Phosphoribulokinase
IAITNLSIGIGGDSGVGKSTLVKNLKDIL---GDKLLQIEGDGEHKWER-----GDQNWN
KFTHLDPKANHIHKQAEAIYELKHNQTIYRSEYDHANGKFTKPQKV-EPKEFIVIAGLHP
FYLPKLRKNIDLKIYIDTDENLRRHWKILRDTKKRGYSLDKILEQIESRIDDAKKYIYPQ
KNFADINFFPINKLGSENADINIGLITFDANIHIENILERLECDFVYNDDLKSQYIELKT
IPLVDFENIAIDTIDNIQLISLKMISEKLKEE
>prk_A0A1W6VHF4_Phosphoribulokinase
FPA-PFIIGVGGDSGTGKSTLKVLIGDLF----DNLLQIEGDGDHRWER-----GHENWN
NHTHLNPKANWLHRQSENLVELKSWKNAKRVDYDHKTGTFTEQYSI-KPKEFILMSGLHP
FYLPISRKVVDLKVYMEPNEDLRRYWKVQRDMAHRGYTLEKIMCQIESRVNDAEKYIYPQ
KQFSDLDVEIGLRITCEASIQLEEILRGLNVQSSWDYSQIIELYEPADFSQLSNKFIPNI
DELVNEPEFDTGFIQLVTLLSISQRMKGENQI
>NODE_2035_length_3823_cov_4.061132_1_1
GNLKTVVIAIAGASGSGKSSLVRALAQRL----KNTETMYFDDY----------------
--------RPNHENLTEDLQSLRRGNHITYPV----------DNRRIDAGKVIILEEPTG
RSRKGMSDKIDFLVYINLPLEVSLARVLLRSIR---QSEDEDINAYETIGPQFDKFTEEK
AT----KLMHILVLEM------------------------------YLKEHRTEYLVDHE
SNLKDAD---------LVVDGLKPLKQL----
>prk_A0A1V6D2B7_Phosphoribulokinase
YRERPVIIAIAGQTGAGKTEITARLTEYFVSAGQRVTTVEIDHF-LLDR-----DYREAR
GIDSLGMKALHGDLFKSCLQEVLLGRRVITPSYDFISARRPGQEQVIEPAEIIFMEGNFP
FIDAEVAKLIGIKAMYLTDDDIRLKRKWRRDMDRKKYERTYFLNRFREQFIMLEQVYRPQ
MAHCDL------------------------------------------------------
--LVDTTAAAL-----WAIPALQNQLNGRF--
>prk_A0A0U5BGG5_Phosphoribulokinase
YVGHSFLIGIAGDSGSGKSTLTENLLDLF---PSHMTALCGDDMHKWQR-----GHAKWK
EYTHLNPKGNELHQELHYIAALRQNMTIFRRHYDHTTGKFTEAVAI-SPKPLMVMEGLHT
FLLKPTRSMLDLKIFMAPDETLLLHWKIQRDMLKRGYSMEQIIASVEARRADAERYVKVQ
AHAADIEYKPAVGVMLSNRFYLDPL------------LDGISDLYPKHYYECENWQIIEF
MDFLPFAEHIGEKYVSIVAYIIFHDGTRFPEF
>NODE_7193_length_1765_cov_5.871445_1_1
HRPQIKIILVAGPSSSGKTTFAKRLSVQLLAYGISPFPLEMDNY-FLDRENTPLDENGE-
-YDFESMAALDRAQLVGDLKSLIAGKPVQLPKFNFKAGKREVETLQLEPGQIIILEGIHG
LNPNLLPDIQTLRVYVSSTTDTRLLRRIVRDARERGYSAKDTIQRWESVRRGEKRHIFPY
QENSDVMFNSALVLSVLKPLAEPLL------------RQVPYGSYEAKRLLAFLEWFLPL
ENKWIPD--NSILRE-FIGDSILRDFSLWNSQ
>prk_A0A0H5PR27_Phosphoribulokinase
MTPLWPVLCICGPSAAGKTTFAASLSQALQARGRQPLQIACDDYYRQDWSPHSL------
-FGFDTADAIDDQALRVDLSAARQGQAQTLRTYDMRT-RRVQRRSITTPYDVILLEGAYG
PQHL-VSDFFFLVIYLEESVPRRLWRRLRRDVRDRHRSPRYVIRQFREMLPGERHFIEPL
KQNASV------------------------------------------------------
---VIRDKGLD-----QVLALLGSVASDDV--
>B5ZBE2_Uridine_kinase
NAKSPILVLIAGASGSGKTTFANEIVARIPQN-TTSVIICQDSYYI-SNSQLNKNERRL-
-INYDHPSSFEWDLMREQLSDIKKRKKIKVPIYDYKTEIRLDKTIDISDVDVIVFEGIYA
IYDDVINQIADLKVFIETPKDECLIRRILRDVNERNRSFESVITQRSTVSPMYDQFVEPS
KKNANV------------------------------------------------------
--SVLWNEHNR-----VALHLINKWINNIH--
>P47622_Uridine_kinase
MDEKGILVAISGGSCSGKTTVAEMIYQLLSKK-LKVAIICQDNYYK-SYKNKPLLKRKT-
-INFDHPDAFDWKLLRSHIEDLLNGSIVNVPLYDYINYTRAKKTAKIGPIDVVILEGLMP
WFDEKLSRLSKLKIFIETNGEERLIRRIERDW-QRGRNIDSIIKQREIVAPMYEIFVEKM
KRNADL------------------------------------------------------
--ILPWSQRREVSTS-VLDVAIEHLFHKTVEK
>P75217_Uridine_kinase
DSKKGILVAIGGGSCSGKTTIADMIYQLLRKK-LKVAILPQDNYYK-PYKNKSMAQRKA-
-INFDHPDAFDWKLLWSHLDNLLMGKTVAVPMYDYVNYTRKKETIEIGPLNVVILEGLMP
WFDERIAKLCKLKIFVEATGEERLIRRIERDW-ERGRDVASIIKQREAVSPMYEIFVEKM
KQKADL------------------------------------------------------
--IIPWSERHEVSTN-VLDFAIEHLFRKHVDP
>Q9Z7H0_Uridine_kinase
LMMLMMIIGITGGSGAGKTTLTQNIKEIF---GEDVSVICQDNYYK-DRSHYTPEERAN-
-LIWDHPDAFDNDLLISDIKRLKNNEIVQAPVFDFVLGNRSKEIETIYPSKVILVEGILV
FENQELRDLMDIRIFVDTDADERILRRMVRDVQEQGDSVDCIMSRLSMVKPMHEKFIEPT
RKYADI--------------------------------------------IVHGNYRQNV
VTNILSQKIKNHLENALESDETYYMVNSK---
>Q0SPE9_Uridine_kinase
---MAKIIGISGGSGSGKTTVVSKISEFI----PEFVLISQDNYYK-SVGDYEYEFSK--
-VNFDHPDAFDNNLFYEHLKNLKKNSPIDMPLYDFINHKRQLKTVLVVPTPVIIVEGIMI
FVEERVRNLIDLKIYIDTPNDIRFIRRLRRDISKRGRTLESVIDQLNTTRWGYYRFIEPT
KEYADL------------------------------------------------------
--IIPEGGHNDKALY-VLSTFLKSLSKEGGLD
>B2S1K4_Uridine_kinase
---MVKIIGIAGGSGSGKTTIVNKISEVI----PEFVLISQDNYYKSVG-----DYEYEL
DVNFDHPDAFDNNLFYKQLKKIKENKLIHMPLYDFINHRRKDETVEIVPTPVVIVEGIMI
FVEERVRNLIDLKIYIDTPNDIRFIRRLERDMSKRGRTLESVIEQLSTTRAGYYRFIEPT
KEYADL------------------------------------------------------
--IIPEGGHNDKALY-VLSSFLRTLGKEGADF
>Q9HQC9_Uridine_kinase
MTIPSFAIGIAGGTGAGKTTVAREITDNV---GESATLIPLDNYYE-DLSDRPFEERAN-
-ANYDHPSAFEWELLRTHIDALLSGQSIEMPQYDFERHVRKADRVVVEPTDVIVLEGILA
LSDETVNDMLDLHIYVETDADVRILRRIERDVVERGRELEGVMDQLSTVKPMHEQFIEPT
KRHADI------------------------------------------------------
---IIPEGANSVAVN-LLEEKVQAETSEMTAW
>Q7VL27_Uridine_kinase
ENQACIVIAIAGASASGKSLIASTIYKELKEESNDIDIISEDAYYK-DQTHLTMDEREQ-
-TNYDHPDSMVHYLLVEHLRQLKQGKPIQIPEYDYAKHNRKTSSKHFEPKKIIILEGILL
LTHETIRNEINVSIFVDAPLDICFIRRLQRDLIERGRSMDSVISQRKTVRPMFLKFIEPS
KQYADI------------------------------------------------------
--IIPKGGKNRIAID-ILKAQIKQLLSKK---
>Q65S71_Uridine_kinase
ANSSCIIIAIAGASASGKSLIASTVHRELRDQSDDISIISEDCYYK-DQSHLDFATRTQ-
-TNYDHPNSMDRDLLLEHLRALKAGKSVDIPQYSYVEHTRMKEVTHFTPKKVIILEGILL
LTDERVRNELSLSLFVDAPLDICFIRRLKRDMEERGRSLESVIEQRKTVRPMFLQFIEPS
KQYADI------------------------------------------------------
--IIPRGGKNRIAIN-MLKAQILHLLGRK---
>Q9CM85_Uridine_kinase
STPSCIIIAIAGASASGKSLIASTVHRELCDECEEIGIISEDSYYK-DQSHLDMEDRIK-
-TNYDHPNSMDRHLLIEHLKALKSGQPVDIPVYSYVEHTRTNQVQHFEPKKVIILEGILL
LTDEKLRDEVSVSVFVDTPLDICFIRRLQRDMKERGRSLESVVEQRKTVRPMFLQFIEPS
KQYADI------------------------------------------------------
--VIPRGGKNRIAIN-MLKAQIRQLLGKR---
>A5UFT8_Uridine_kinase
SNPSCIIIAITGASASGKSSIASTVHKELCNECQEIGIITEDSYYK-DQSHLEMTERVK-
-TNYDHPNSMDRDLLIQHLKNLKNGSAVDVPVYSYVEHTRTNETTHFTPKRIVILEGILL
LTDERVRQLADISVFVDTPLDICFIRRLQRDMEERGRSLQSVIDQRATVRPMFLQFIEPS
KQYADI------------------------------------------------------
--VIPRGGKNRIAIN-MLKAQILHLLNQK---
>B0UT65_Uridine_kinase
SDQSCIIIAIAGASASGKSLIASTIHEELCNECEEIGIVTEDSYYK-DQTHLSFEERIK-
-TNYDHPNSMDRDLLIQHLCDLKKGKAVDIPVYSYVEHTRTQEVTRFEPKKVIILEGILL
LTDERIRQEVNMSVFVDTPLDICFIRRLQRDMEERGRSLQSVIDQKSTVRPMFLQFIEPS
KQYADI------------------------------------------------------
--VVPRGGKNRVAIN-MLKVQIQHLLNNK---
>A1SUY9_Uridine_kinase
DSKNCVVIAIAGASASGKSLIANTIYQELCEETNQIGMISEDSYYR-DQSHLELELRKL-
-TNYDHPKAFEHELLCSHLKMLKENCSVNIPVYSYTEHTRTLESETMTSKKVIILEGILL
LNDSALREQIDVSIFIDTPLDICLMRRLVRDMAERERTMDSVLLQTKTVRPMFLQFIEPS
KQHADI------------------------------------------------------
--IVPRGGKNRIAKD-LLKTRIKYLLGK----
>Q7N6J4_Uridine_kinase
EAYQCTIVGISGASASGKSLIANTLYRELRAQDHNIGIIPEDCYYK-DQSDLSMEERYK-
-TNYDHPSSMDHNLLFSHLQALKMGESIELPQYDYVAHTRKPEAIHFAPKRVIILEGILL
LTDKRLRQEMDFSIFVDTPLDICLMRRIKRDVHERGRSLDSVIEQHKTVRPMFLQFIEPS
KQYADI------------------------------------------------------
--IVPRGGKNRVAID-ILKAKIGQFCE-----
>B4ESY8_Uridine_kinase
TAHQCTIVGIAGASASGKSLIASTLYRELRAQDHNIGVIPEDCYYR-DQSDLTMEERYK-
-VNYDHPNSMDHALLYQHLCELKAGNAIELPQYDYVAHTRKSETIHFKPKKVIIIEGILL
LTDKRLREEMDFSIFVDTPLDICLMRRIKRDVNERGRSLDSVIEQNKTVRPMFFQFIEPS
KQYADI------------------------------------------------------
--IVPRGGKNRVAID-ILKAKIGQFCE-----
>Q2NUC7_Uridine_kinase
KPHQCVIIGIAGASASGKSLIASTLYRELCYQDEHIGIISEGSYYK-DQSGMTMTERVK-
-TNYDHPSAMDHSLLFQYIQMLKAGLPIEMPVYSYVEHTRRPETLHLRPKKVIILEEILL
LTDLRLRQEMNLSIFVDTPLDICLMRRMKRDVNERGRSMDSVIGEQRTVRPMFLQFIEPS
KQYADI------------------------------------------------------
--IVPRGGKNRIAID-ILKAKISQFFE-----
>Q6D7B4_Uridine_kinase
QSHQCVIIGISGASASGKSLISSTLYRELRDQDQHIGVISEDSYYK-DQSHLTMEERVK-
-TNYDHPSSMDHSLLIKHLQMLKSGQAIEVPQYSYVEHTRKQETVHIELKKVIILEGILL
LTDARLRNEMNFSIFVDTPLDICLLRRMRRDVNERGRSMDSVMEQQKTVRPMFLQFIEPS
KQYADI------------------------------------------------------
--IVPRGGKNRIAID-ILKAKISQFFE-----
>A1JTX4_Uridine_kinase
KAHQCVIIGIAGASASGKSLIASTLYRELREQDQHIGVIPEDGYYK-DQSHLSMEERVK-
-TNYDHPSAMDHNLLLEHLQSLKAGKPIELPLYSYTEHTRKKETVHLEPKKVIILEGILL
LTDIRLRQEMNFSIFVDTPLDICLMRRMKRDVNERGRSMDSVMAQQKTVRPMFLQFIEPS
KQYADI------------------------------------------------------
--IVPRGGKNRIAID-ILKAKISQFFE-----
>A6TBG6_Uridine_kinase
MSHQCVIVGIAGASASGKSLIASTLYRELREQDEHIGVIPEDSYYK-DQSHLSMEERVK-
-TNYDHPSSMDHSLLFQHLQMLKSGQPIELPVYSYVEHTRTPNTIHVEPKKVIILEGILL
LTDARLRNELNFSIFVDTPLDICLMRRIKRDVNERGRSMDSVMAQQKTVRPMFLQFIEPS
KQYADI------------------------------------------------------
--IVPRGGKNRIAID-ILKAKISQFFE-----
>C4LEX3_Uridine_kinase
TNPDCVIIGIAGASASGKSLIARTIYNELTAEEDQIGVITEDCYYK-DQSHLPMAERIK-
-TNYDHPAAFDHALLAEHLKQLMAGKAVDIPTYSYSEHTRTDQTIRFTPKRIIILEGILL
LNDSALRKLLNVSIFMDTPLDICLVRRLARDVQERGRTMDSVLEQQKTVRPMFLQFIEPS
KQYADI------------------------------------------------------
--IIPRGGRNRIAIE-MLKSRIRHLLLS----
>A0KKF8_Uridine_kinase
TQHSCVIIGIAGASASGKSLIAQTIYEELVAEAGQIGVITEDCYYR-DQTHLTMEERVK-
-TNYDHPNALDHDLLVQHLSQLVQGDAVNIPQYSYTEHTRMSEVTPFAPRRVIILEGILL
LTDSRLRDLMDASIFMDTPLDICLLRRLVRDVQERGRTMDSVLKQQKTVRPMFLQFIEPS
KQYADV------------------------------------------------------
--IVPRGGKNRIAID-MLKARIRHMLIG----
>Q8D8F4_Uridine_kinase
EKSQCVIVGIAGASASGKSLIASTIYNELRAKDHQIGVITEDCYYN-DQSHLSMEERVK-
-TNYDHPNALDHDLLCEHLEKLMKGESVEVPEYSYTEHTRTENTTTMTPKKVIILEGILL
LTDPRLRDLMHATVFMDTPLDICLLRRVKRDVEERGRTMESVLKQQKTVRPMFMQFIEPS
KQYADI------------------------------------------------------
--IVPRGGKNRIAID-VLKAHIAKLLKA----
>B6EIY7_Uridine_kinase
SNHHCIIVGIAGASASGKSLIASTIYNELRAKDHQIGVITEDSYYK-DQSHLTMEERVK-
-TNYDHPNALDHRLLSEHLEQLMRGEAVNIPTYSYTEHTRTSDVEVMTPKKVIILEGILL
LTDPRLRNLMHASVFMDTPLDICLLRRAKRDVEERGRSMESVFEQQKTVRPMFMQFIDPS
KQHADI------------------------------------------------------
--IVPRGGKNRIAID-VLKAHISRLLKA----
>B0TJ03_Uridine_kinase
NSKDCVVIGIAGASASGKSLIAKTIYEELCRDTDQIGVIAEDAYYR-DQGHLSMDQRVL-
-TNYDHPKALDHELLCTHLRALKQGHAVDIPVYSYNDHTRTDEKVTLTPKKVIILEGILL
LTDPALRKEMDASVFMDTPLDICFMRRLSRDVAERGRTMESVMQQTETVRPMFLQFIEPS
KQYADI------------------------------------------------------
--IVPRGGKNRIATD-ILKARIQHLLAK----
>A1S796_Uridine_kinase
NSQQCVIIGIAGASASGKSLIAKTIYEELCRDTDQIGVIAEDAYYR-DQSHLSMEERVK-
-TNYDHPKAMDHELLAQHLRSLKEGDSVEIPVYSYTEHTRMSDTRTMTPKKVIILEGILL
LTDPHLRDLMDASVFMDTPLDICFLRRLTRDVAERGRTMESVISQQKTVRPMFLQFIEPS
KQYADI------------------------------------------------------
--IVPRGGKNRIATD-ILKARIQHLLAK----
>A9L4F4_Uridine_kinase
NSQQCVIIAIAGASASGKSLIAKTIFDELRRDTDQIGVINEDAYYR-DQSHLSMDERVL-
-TNYDHPKALDHQLLCTHLQLLKSGEAVDIPCYSYTEHTRIAETLTMTPKKVIILEGILL
LTDPKLRALMDASVFMDTPLDICFLRRLTRDVAERGRTMESVISQKKTVRPMFLQFIEPS
KQYADI------------------------------------------------------
--IVPRGGKNRIATD-ILKTRIQHLLAK----
>Q081H5_Uridine_kinase
NSQQCVIIGIAGASASGKSLIAKTIFEELCRDTNQIGVINEDAYYH-DQSHLTMEDRVK-
-TNYDHPKALDHQLLASHLTQLKQGEPVSIPCYSYTEHTRISDTLTMQPKKVIILEGILL
LTNPKLRDLMDASVFMDTPLDICFLRRLTRDVAERGRTMESVISQKRTVRPMFLQFIEPS
KQYADI------------------------------------------------------
--IVPRGGKNRIATD-ILKARIQHLLAK----
>gi|921067652|gb|LFWY01000005.1|_5_1
-MKKGILIGISGASGSGKTLVAQNIYNRL--GE-NLVIIQEDSYYK-DLSDIPFNERAD-
-KNFDHPHAFDHDLLYKQLCDLLAGKTIFHPIYDYNTHSRRAETRAVEPHAIIVLEGILI
LNDQNLCNLMDIKVFIDTEPDICFIRRLKRDIDERGRDVNSVIKQIESVRPMYKQFIEPS
KRNADI------------------------------------------------------
--IIPQGGKNEVAID-ILTAKIESLLKEMWAN
>B8G8N0_Uridine_kinase
MQFNPIIIGVAGGSASGKTSVAQAILQRV--GD-RIAHIDHDRYYK-DLSHLPLEERAR-
-FNFDHPDALDNDLLVAHLDALCAGQAVDLPTYDYATYVRLPYTERIEPRPVILVEGILI
FYEPVLRRRMHIKLFVDTDADLRFIRRLRRDIAERGRSVESVIEQLATVRPMHLEFVEPT
KRYADV------------------------------------------------------
--IFPGGGRNPIAID-MVVARIEAALQSMA--
>Q72L53_Uridine_kinase
SAPKPFVIGIAGGTASGKTTLAQALARTL---GERVALLPMDHYYK-DLGHLPLEERLR-
-VNYDHPDAFDLALYLEHAQALLRGLPVEMPVYDFRAYTRSPRRTPVRPAPVVILEGILV
LYPKELRDLMDLKVFVDADADERFIRRLKRDVLERGRSLEGVVAQLEQVKPMHLHFVEPT
KRYADV------------------------------------------------------
--IVPRGGQNPVALE-MLAAKALARLARMGAA
>C1CXN1_Uridine_kinase
GHVRPFVIGVAGGSGSGKTTVTRRVIETV--GN-GVSVLNQDNYYR-DQSDIPFNARLN-
-TNYDHPAAFDWPLLRSHLDALLSGVPIDMPEYDFTQHTRSAQASTVLPGAVVVLEGFFA
LYDEELRERMHLKVFVDADADVRFIRRLLRDTQERGRTPESVIQQLEYVRPMHLSFVEPT
KRYADV------------------------------------------------------
--IIPHGGMNEPALD-MLSARIRTTI------
>Q9RXZ5_Uridine_kinase
GPGTPFVIGVAGGSGSGKTTVTRRVIETV---GEGVAVLNQDNYYR-DQSDIPFESRLH-
-TNYDHPAAFDWALLREQLDALLAGVPIEMPEYDFTQHTRAAHTTRVLPGRVVVLEGFFA
LYDEELRSRMGLKVFVDADADVRFIRRLLRDTQERGRTPESVIEQLGFVRPMHLSFVEPT
KRYADV------------------------------------------------------
--IIPHGGMNEPALD-MLAARIRVMAQRD---
>B1MXP1_Uridine_kinase
MGLKPLVIGITGGSGSGKTTVSRELVRRLTEDGSSAILLQQDSYYK-DQSDKPMSERVK-
-TNYDHPDSFETDLFVSDLRRLLRHEAISKPIYDYPNHTRAKEVEPVEPADVIIVDGVLL
FNDSRVRDLLDMKIFVDTDDDIRFLRRLERDIDERGRTVRGVIDQLATVKPMYHQFVEPT
KRYANI------------------------------------------------------
--IVPEGGENLVAID-MLTNQAKAMLKQN---
>Q38VV6_Uridine_kinase
QKKAPIIIGVTGGSGSGKTTVSQAIAQKF---AHSVMLLPQDAY--YKHQDGSFEERQE-
-TNYDHPDAFDTDLLIEQATMLKNHQPIEQPVYDYKIHNRTDEVVHVEPQDVIILEGILV
LADARLRDLMDIKVYVDTDDDIRLLRRMSRDMESRGRSFDDIVMQLKTVKPMFHEFIEPT
KRYADL------------------------------------------------------
--IVPEGGNNRVAID-LLVTKIQSILNMND--
>A6TR08_Uridine_kinase
-MNRPIFIGITGGTGSGKSTVARAIFESLPEK--NIAIIEQDSYYR-DQSHLALEERVK-
-TNYDHPLAFDTALLTEHLMLLAQNKTIEKPIYDFERHTRKKEFEVIEPRDIMILEGIMI
LDDPALRDMLDIKIFVDTDADVRIIRRIRRDMEERGRTLTSVIQQLTTVRPAHLQFVEPN
KRYANI------------------------------------------------------
--IIPEGGDNQVAID-IMVAKIKTIIQERS--
>A0Q140_Uridine_kinase
-MMRPILIGITGGTGSGKSTVANEIYESFKDD--CIAIIEQDSYYK-DQSHLTFEDRIK-
-TNYDHPNAFDTELLVEHLKELSKGNTINKPIYDFKEHTRKKEVVEVKAKDIIIVEGIMI
LQDVELRNLLDIKIYVDTDDDVRIIRRILRDIKERGRTIDSVVDQLGVVKPMHSQFIEPT
KKYADI------------------------------------------------------
--IIPEGGQNKVAID-IMVSKIKQILSENK--
>Q0SS52_Uridine_kinase
-MKRPIFIGITGGTGSGKSTIAKEIYRQFGEE--CIAMIEQDSYYK-DQSHLSMDDRVK-
-TNYDHPNAFDNNLLVSHLESLLNGHCIQKPSYDFSIHNRIEDTTKVEPKEIVIVEGILI
LEDPRIRELLDIKIYVDTDADVRIIRRMVRDINERGRTIESVINQLNVVKPMHNQFTEPT
KKFADI------------------------------------------------------
--IIPEGGHNKVAID-IIVAKIKEVLGKYE--
>C1FSX6_Uridine_kinase
-MKRPVLIGITGGTGSGKSTVAKEIYNKFDEA--CIAMIEQDSYYK-DQSSMPFEERCK-
-KNYDHPDAFDNELLIDHLKNLIDLNVIEKPIYDFEAHNRKEETIKVKPRDIIIVEGILV
LQDPRVRELLDIKIYVDTDADVRIIRRLLRDINERGRTVDSVINQLTVVRPMHMQFIEPS
KRYADI------------------------------------------------------
--IIPEGGHNRVAVD-MMVANIKHLLQE----
>Q896E3_Uridine_kinase
MSKRPILIGITGGTGSGKSTVSKEICRRF--DKELIVMIEQDSYYK-DQSHLSIEERVK-
-TNYDHPNAFDTELLVKHLKELSYWSKVEKPIYDFELHNRKNETEIVEPTEIIIVEGILV
LEEKEIRDLLDIKIYVDTDADVRIIRRLVRDIKERGRSLDSVINQLNVVRPMHMQFIEPS
KRYADI------------------------------------------------------
--IIPEGGHNKVAID-IIVGNIKQMVQKSE--
>Q74KI9_Uridine_kinase
QSKRPIIIGIAGGSGSGKTTIAHEIYDQLQQD-DHILIMTQDSYYK-NNDNLSMADRKK-
-INYDHPDAFDMPLLVEQLRQLMDYKAVEMPVYDFTAHTRSEKTIHTEPADIIILEGILV
LGEENLRDLMSIKVFVDTDDDIRFIRRLERDTQERGRSVESVINQLATVKPMYNQFIEPT
KRYADI------------------------------------------------------
--IVPEGGENDVAID-MLTTKIRSVLSTVK--
>A8YU29_Uridine_kinase
KLEKPVIIGIAGGSGSGKTTIAHEIANNINEH-DRIMIMSQDSYYQ-DNTGVPMEKRMK-
-INYDHPDAFDMPLLEAQLNQLLHRKPIELPTYDFTQHTRSNETIHVEPADIIILEGILV
LFNEDIRNLMDIKVYVDTDDDIRFIRRLERDMKERGRSLDSVINQLGTVKPMYNQFIEPT
KRYADI------------------------------------------------------
--IVPEGGENDVAID-MLTTKLQSVLNQ----
>B9E6Y9_Uridine_kinase
-MSKTTIIGIAGGSGSGKTSVTSKILKNL---EYSVALIEQDYYYK-NQDHLTFEERLK-
-TNYDHPFAFDNELLIQNLKDLRNGKTVEVPTYDYSNHTRSEKTITFEPKDVIIVEGIFA
LENSNLRDLMDVKIYVDTDADLRILRRIVRDIEERGRTMESVIDQLTVVRPMHNQFIEPT
KKYADI------------------------------------------------------
--IIPEGGSNSVAID-IMTTKIQSLIQV----
>Q6G8V8_Uridine_kinase
-MKATTIIGIAGGSGSGKTTVTNEIMKNL--EGHSVALLAQDYYYK-DQKHLTFDERLE-
-TNYDHPFAFDNDLLIENLKDLKNGKAVEVPTYDYASHTRSDITIDFKPKDVIIVEGIFA
LENKVLRDMMDVKIYVDTDADLRILRRLTRDTKERGRSMDSVINQLSVVRPMHDQFIEPT
KKYADI------------------------------------------------------
--IIPEGGSNKVAID-IMTTKIQSLVSKQ---
>Q49Y49_Uridine_kinase
-MKSTTIIGIAGGSGSGKTSVTNEIMKNL--EGHSVALLAQDYYYK-DQSHLTFDERLE-
-TNYDHPFAFDNDLLIDNLNDLRNGKQVEVPTYDYSNHTRSKETIAFEPKDVIIVEGIFA
LENKTLRDLMDVKIYVDTDADLRILRRLLRDTEERGRTMESVINQLNVVRPMHNQFIEPT
KRYADI------------------------------------------------------
--IIPEGGSNKVAID-IMTTKIQTLVSKQ---
>B9DNJ4_Uridine_kinase
-MNATTIIGIAGGSGSGKTSVTNEILHNL--EGHSVALIAQDYYYK-DQSHLTFEERLK-
-TNYDHPFAFDNDLLIQNLMDLRNGIPVEVPTYDYVNHTRSAETIAFQPKDVIIVEGIFA
LENKTLRDLMDVKIYVDTDADLRILRRLMRDTKERGRSMESVIEQLNVVRPMHNQFIEPT
KRYADI------------------------------------------------------
--IIPEGGSNKVAID-IMTTKIQSLINNQQ--
>C0ZAS6_Uridine_kinase
-MGNPVLIGVAGGSGSGKTTVAKELYRQF---QDSVTMIEQDSYYK-DQSHLSPEERAL-
-TNYDHPFAFDNDLLLAHLQELMQGKAIQKPIYDFKVHNRKPEQIQVDPKDVIILEGMLI
LEDERIRNLMDIKVYVDTDADVRIARRIVRDIEERGRSLDSVVTQLNVVRPMHLQFIEPT
KRYADV------------------------------------------------------
--IIPEGGYNRVALD-LLSTKIGNILLEKQQF
>Q8Y727_Uridine_kinase
MTKKPIVVGVTGGSGSGKTSVTKAICNHFS--GHSILMIAQDVYYH-DQANISFEDRLK-
-VNYDHPLAFDTDLLISHIAALRRYESIEKPIYDYAKYTRKKEVEIQEPREVIILEGILI
LEDKRLRDLMDIKVYVDTDDDIRFIRRLLRDMKERGRTMDSVIEQLSVVKPMHNEFIEPT
KKFADI------------------------------------------------------
--IIPEGGENHVAID-LMTTKIESILQKHV--
>Q8EPT5_Uridine_kinase
TKQKPVVIGVAGGSGSGKTSVTRSICQRF--TT-SILVIEQDYYYK-DQSHLPFEERLN-
-TNYDHPLAFDNDLLIEHLQQLMHNEPIEKPVYDYKIHTRSKDVIHVEPKEVIIVEGILI
LEDPRLVDLMDIKVYVDTDADLRIIRRLMRDIKERGRTLDSVIDQIQNVRPSHLQFIEPT
KRYADI------------------------------------------------------
--IIPEGGQNHVAID-IMASKIEKILSRGL--
>Q9KDD8_Uridine_kinase
MGKRPIIIGVAGGTGSGKTTVAKEIFYQF---NKSIVLIEQDAYYK-DQSQLSLEERLQ-
-TNYDHPLAFDNDLLIEHLHSLLNGQAIEKPVYDYKLHTRSNEVILVEPKDVIILEGILL
LEDERLRELMDIKLFVDTDADIRIIRRMVRDIRERGRTLESVIEQTKVVRPMHMQFIEPT
KRYADV------------------------------------------------------
--IIPEGGQNRVAID-LMVTKIRAIIEEKAVL
>B7IYN4_Uridine_kinase
GTNKPVVIGIAGGSGSGKTSVTKAIFDHFK--GHSILILEQDYYYK-DQSHLPMEERLK-
-TNYDHPLAFDNDLLIEHLQQLLAYEQIDKPVYDYTLHTRSEEIIPVEPKDVIILEGILI
LEDPRLCELMDIKLFVDTDADLRILRRMQRDIKERGRTMDSVIDQVTVVRPMHNQFIEPS
KKFADI------------------------------------------------------
--IIPEGGQNHVAID-IMVTKIATILEQKVNL
>Q5KWV3_Uridine_kinase
MGKKPVVIGVAGGSGSGKTSVARAIYDHF---GRSILVLEQDFYYK-DQSHLPFEERLK-
-TNYDHPLAFDNDLLIEHIHKLLRYEPIDKPVYDYTLHTRSSDVIRVEPKDVIIVEGILV
LEDERLRNLMDIKVYVDTDPDIRIIRRLIRDIKERGRTFDSVIEQLSVVRPMHNQFVEPT
KRYADV------------------------------------------------------
--IIPEGGQNVVAID-LMVAKIRTVLEQKAVL
>B7GIU0_Uridine_kinase
MRKKPVVIGVAGGSGSGKTTVTKAIYEHFQ--GHSILMLEQDFYYK-DQSHLPFEERLK-
-TNYDHPLAFDNDLLIEHIHKLLNYEPIDKPVYDYTLHTRSNEVIRVEPKDVIILEGILV
LEDERLRNLMDIKVYVDTDADIRIIRRLLRDIKERGRTLESVIEQVNVVRPMHNQFIEPT
KRYADI------------------------------------------------------
--IIPEGGHNHVAID-LMVTKIQTILEQNSIL
>O32033_Uridine_kinase
MGKNPVVIGIAGGSGSGKTSVTRSIYEQFK--GHSILMIQQDLYYK-DQSHLPFEERLN-
-TNYDHPLAFDNDYLIEHIQDLLNYRPIEKPIYDYKLHTRSEETVHVEPKDVIILEGILV
LEDKRLRDLMDIKLYVDTDADLRIIRRIMRDINERGRSIDSVIEQVSVVRPMHNQFVEPT
KRYADI------------------------------------------------------
--IIPEGGQNHVAID-LMVTKIQTILEQNAIL
>A8FFL8_Uridine_kinase
MRSKPVVIGIAGGSGSGKTSVTNSIYEKFK--GHSILMLQQDLYYK-NQSHMPFEECLL-
-TNYDHPLAFDNDLMFEHLEQLLRYESIEKPIYDFKLNTRSEETVHVEPKDVIIVEGIFA
LEDERLRDLMDIKLYVDTDADLRIIRRILRDTKERGRSIDSVIEQVSVVRPMHNQFIEPT
KRYADI------------------------------------------------------
--IIPEGGQNHVAID-LMVTKIQTILQSRAE-
>Q9CF21_Uridine_kinase
-MKKTLIIGVTGGSASGKTSVSHAILETFSNE--RIAMIEHDSYYK-DQSHLTFEERTK-
-TNYDHPLAFDTDYLIAQLKELQYGRAVDIPIYDYAKHTRSQETYRQEPVDVLIVEGILV
LEDERLRDLMDIKIFVDTDDDVRIIRRIRRDIEERGRTLDSVITQLDAVKPMYHQFIEPT
KRYADV------------------------------------------------------
--IIPEGVSNTVGVD-IITTKIASILND----
>Q5XBI8_Uridine_kinase
MLKKPIIIGVTGGSGGGKTSVSRAILDSFPNA--RIAMIQHDSYYK-DQSHMSFEERVK-
-TNYDHPLAFDTDFMIQQLKELLAGRPVDIPIYDYKKHTRSNTTFRQDPQDVIIVEGILV
LEDERLRDLMDIKLFVDTDDDIRIIRRIKRDMMERGRSLESIIDQTSVVKPMYHQFIEPS
KRYADI------------------------------------------------------
--VIPEGVSNVVAID-VINSKIASILGEV---
>A8AWT2_Uridine_kinase
MQNRPIIIGVTGGSGGGKTSVSRAILSNFPNE--KIAMIEHDSYYK-DQSHLTFEERIK-
-TNYDHPFAFDTDLMIEQIKELLAGRPVDIPTYDYTEHTRSSKTYRQEPKDVFIVEGILV
LEDQRLRDLMDIKIFVDTDDDVRIIRRIKRDMEERGRSLDSVIEQLGVVKPMYHQFIEPT
KRYADV------------------------------------------------------
--IIPEGASNKVAID-LITTKIEKILKEARN-
>Q8DTG1_Uridine_kinase
MRKKPIIIGVTGGSGSGKTSVSRAILANFPNA--KIAMIEHDSYYK-DQSHLTFEERVT-
-TNYDHPLAFETDLLINHLKELIADRPVDIPIYDYTQHTRSEKSYRQEPQDVFIVEGILV
LEDQRLRDLMDIKLFVDTDDDIRIIRRIKRDMQERGRSLDSIIEQTRVVKPMYHQFIEPT
KRYADI------------------------------------------------------
--VVPEGVSNLVAID-LINTKVASILNETH--
>Q8E0A8_Uridine_kinase
MRKKPIIIGVTGGSGGGKTSVSRAILSNFPDQ--KITMIEHDSYYK-DQSHLTFEERVK-
-TNYDHPLAFDTNLMIEQLNELIEGRPVDIPVYDYTKHTRSDRTIRQEPQDVIIVEGILV
LEDQRLRDLMDIKLFVDTDDDIRIIRRIKRDMEERDRSLDSIIEQTEVVKPMYHQFIEPT
KRYADI------------------------------------------------------
--VIPEGVSNIVAID-LINTKVASILNEAK--
>Q5M3V0_Uridine_kinase
MPKKPIIIGVTGGSGGGKTSVSRAILSNF--PDEKIAMIEHDSYYK-DQSHLTFEERVS-
-TNYDHPFAFDTDLMIEHINELIAGRPVDIPIYDYTQHTRSNKTYRQEPQDVFIVEGILV
LEDKRLRDLMDIKLFVDTDDDIRIIRRIKRDMEERGRSLDSIIDQNSVVKPMYHQFIEPT
KRYADV------------------------------------------------------
--VIPEGVSNTVAID-LINTKVASILEESKKA
>Q1WTY6_Uridine_kinase
RENKPVIIGVTGGSGSGKTTVSRAIFEQLH--GHSLLMLQEDSYYN-DQSDMPFEERIK-
-TNYDHPNAFDTELLVKQLKDLLDWKTIEKPIYDYTEHTRSSEVEKVEPKEVIILEGILV
LNDPALRDLMDIKIFVDTDDDIRIIRRIQRDIEERGRSLQSVIDQKSTVKPMYHQFIEPT
KRYADI------------------------------------------------------
--IVPEGGENQVAID-LLVTKVRDILRKREK-
>A5VKU8_Uridine_kinase
QNKRPVVIGVTGGSGSGKTTVSNKIYDQLH--GQAIQIINQDTYYN-DQSDMTMDERKA-
-VNYDHPLAFDTDFLIKQLTDLRSNKAIEMPVYDYTQYTRSDKTVHVEPTDVIILEGILI
LDDERLRDLMDIKVYVDTDDDIRIIRRIQRDMVERGRSLDSIITQLATVKPMYHQFVEPT
KRYADI------------------------------------------------------
--IVPEGGENQVAID-LLSTKIRDILVKRGHT
>Q88WR0_Uridine_kinase
KHRRPVVIGVTGGSGSGKTTVSNAIYNQL---SQSLLILQQDSYYN-DQSEMTMAERHA-
-VNYDHPLAFDTDLMIKQIKQLLAYQPIEKPVYDYEQYTRSDKTIHQEPRDVIIVEGVLI
LDDQRLRDLMDIKVFVDTDDDIRIIRRIQRDIKERGRTLDSVIGQLATVKPMYHQFVEPT
KRYADL------------------------------------------------------
--IVPEGGENEVAID-LLTTKVRSIL------
>prk_A0A1E7VPW2_Phosphoribulokinase
FARKPFVIGIAGDSGAGKDTLAESLRGLF---GHSVAHLSGDDYHLWDR-----AKPMWQ
VMTHLSPMANDLESYANDLLALTDGKAILSRHYDHGSGKMSRPQRV-RSNDFIIASGLHA
LYLPVLRECYDLSIYLDIDEGLRRYYKLQRDVLERGHSAERVRSSLDKREPDSIRFVRPQ
ARHASL-------VLSLRPIHPDLL------------EHPLGSEAPLLVRSRNGLNELSL
RRVLVGVLHVDLAMDDIALAHIHQALNKRLIW
>prk_A0A0S2DBK0_Phosphoribulokinase
FAQKPVTLGIAGDSGSGKDTLSRALAGIF---EHSVVHVSGDDYHVWDR-----YAPMWK
GLTHLNPRANDLQRFNNDVLALMDGKPILCRHYDHGAGRFTAPTRI-DKNDVVIASGLHA
LHMRGLRERFDVSVFLDLDERLRRAWKIERDVHQRGHPLATVLASIEKRMADSRLHIHPQ
RGLARLEHVRLKLLIRNGTSHERLARILIGI-----------C---LHLDVQSSE-DGSE
VE-MSIEGEV----DALVLIQIEESLKSRIR-
>prk_A0A399E5E8_Phosphoribulokinase
MPHRPFMLGIAGDSGVGKTTISSGIARLL---GERTTNICVDDYHKYDR-----KQRAEL
KITPLNPDCNYMDIMEQHVRLLSLGEPILKPVYNHSTGTFDPPVYIPAPRPIVVLEGLLT
LFSQPMRERYHLKVYLDPEEELRREWKVKRDVAKRGYTPEQVVADIERRMPDSKAFIWPQ
KEYADIRFYRPEGYDPEKPSTLSVRITLKRSLPRLDLTEVLHSAYESVIRLEAR----KE
ADILDISGGME---PEVIAYYLVHMREQAIQK
>prk_I4EID4_Phosphoribulokinase
TRNRPIILGVVGDSAAGKTTLTRGIANLL---ADRTSVLCTDDYHRYNR-----QQRKEL
NITPLNPDCNYMDIMSQHLRLLRVGEPILKPVYEHSIGDFGPPEYV-VPQQFIIIEGLLA
YSRPDMRNAFDVRVYLDPPEPLRRRWKIKRDTTQRGYTEEEVLRDMDRREPDSAAFIRPQ
RQHADIRVARLNGGDNTDRLDVRLTPHPDFSQVLAEAVRLTLDREHVEHVDIAGDIADGE
AEALENGQHLE-AIDPFIVYHLLRTLRVEVMS
>prk_A0A0D8FVP7_Phosphoribulokinase
EPHRVAMFAIAGDSASGKTTLTKGLVEAI---THRISSFCTDDYHRYDR-----KERKNL
PFTPLNPECNYLEIMEQHLQLLILGQPILKPKYHHADGTLGRPELF-IPSEIVIVEGLFP
LWSKLSRATFDVTAYLDPPETVRRAWKIARDTTKRGYTTEQVLSDLEQREPESEKYIRPQ
RAHADLSFAPVEGSLSATILLRPTVPQPDLHDILTPAHIKLIRDQDVDALHIHGHAPEAA
SRLVEEKEKIGLGGDILAIAQLIILHHMIHC-
>prk_A0A0D8HMS7_Phosphoribulokinase
RLRHVPMLAIAGDSAVGKTTLTRGLVEAL---PANISSFCTDDYHRYDR-----NERKNL
PFTPLHPNCNYLEIMEQHLQLLATGQPILKPLYSHHHGTLDRPVLF-EPKDFVVVEGLFP
LWSKLSRACFDVTVFLDPPESVRREWKVQRDVSQRGYTKEQVLADLDKREPESGAYIRPQ
RANADI-------FAKASPGEGEEIPLSVSILLRPTISDLLSSDTRIHLKLMRDD-DNKP
VDVLHIHGHASKEVASLAIAQLYLLYHLLQAA
>prk_W9BGX5_Phosphoribulokinase
------MLAVAGDSAAGKRTLTAGLVAAL---PDRCASFSADDYQRFDR-----AERRGL
TVTSVHPDSNYVDVLEQHLQLLATGQPVLKPVYDHSVGRRSRPELF-EPREFVIVHGVLP
LYTRLSRACFDVAVYLDPAEDVRRSWKVRRDIAVRGYTAEQVDAAWEADEGTSAQVIRPQ
RSHADIRFATITGDPPGTQLSAEVLSQPDLTQVLQPA---------TAHLRLTRDTDGRP
VDSLHVHGYASNAIAELAITQMILLHHLLRGS
>prk_A0A348GBI8_Phosphoribulokinase
PSTRPMMLAIAGDSAAGKTTFAAGLAEAL---TNRCALVSTDDYHRYDR-----AERHQL
SITPLLPKANYIDIMEQHLQLLASGQPVLKPVYDHATGHLVRPELI-EPREFVIVDGLLP
LHTKLARACFDVTVYLDPEEEVRRSWKVRRDTASRGYNAEQVVTELAAREADSERYIRPQ
RAHADLRFAHVDGDPPGTPLSAELLPQPDLAEI---------LDSRLVHLRLARDTDGRP
VDSLHVHGYGSPEDGALAVGQVLLLHHLLAGA
>prk_A0A2C9SUU4_Phosphoribulokinase
DRRRPVLLAIAGDSAAGKSTVAQGIVDAL---GARCTILSTDDYHRYDR-----YERAHK
PFTALHPDCHYLPILAQHLQLLATGQPILKPVYDHSTGRLIRPQLV-EPTEVIVVEGLLP
LHSKLARACFDVTVYLDPPEHIRRAWKVARDTTSRGYTQEQVLAELVEREPESVQFIRPQ
RSHADIRFAPIEADAPGTPLSVSLLAQPDLTEVLQP-GMARTIHMR-----LARDGDGRP
VDSVHVHGYAGNATAELAITQMVLMHHVLTAG
>prk_A0A2P4UCJ3_Phosphoribulokinase
DAGRPVMLAIAGDSAAGKTTLTKGLVECL---ADRMTAVCVDDYHRYDR-----KERVGK
PFTALHPDCNHVDIMEQHLQLLSMGEPILKPVYDHATGELVRPELV-TPKDFVIVEGLLP
LHTRLARACFDITVYLDPPEPLRQSWKQQRDCGKRGYTPEQVQAELDRREPESAAYIRPQ
RRWADIRFAPVAGDPPGTPLSAELLDHPDLAGVLAE-AGPAGAETA-MHLSLHRDDDGRP
VDALHVHGYVQSEIVKLAITQLLLLYHLLDAD
>prk_A0A178X751_Phosphoribulokinase
PRRRPVMIAIAGDSAAGKTTLTSGLVATL---GDRVTAICVDDYHRYDR-----EERKPL
PFTALHPDCNYLDIMEQHLQLLAAGHPILKPVYDHGTGQLARPELV-SPAEFVVVEGLLP
LHSKLSRACFDIAIYLDPPEEIRHGWKVRRDTEKRGYREEQVRAELRRREPESAAYIRPQ
RAAADIRFAPIPGDPPGTPLSGELLRHPDLSVVL---DGRRTVHVR-----LNRDTDGRP
VDALHIHGYASAEETALLLHHLLGAAETQHAA
>WP_011144407.1_Plant-type
MAQRPIILGIVGDSAAGKTTLTRGLAQIL---GDNVTIICTDDYHRYDR-----KQRAEL
GITALHPDCNYLDIIQQHLALLRTGQPILKPIYNHKTGTFDPPEYI-KPRNFVVVEGLLG
FSTRGMRDCYDVKAYLAPPESLRTRWKIRRDTAKRGYSEEQVLGEMAKREPDSEQFIRPQ
RSTADLSFYPGQN-GPDTQLNVRLVPHPDFVDVIERS----GAHTRSAVRVELDRDMGKP
VDVLEVDGHATVKELQLAISQLLITYHMLKAS
>WP_023172791.1_Plant-type
-MARPIILGIVGDSAAGKTTLTRGIAQIL---PEDVTVICTDDYHRYDR-----KQRAEL
GITALHPDCNHLDIIQQHLALLRTGQPILKPIYNHKTGTFDPPEYI-KPLKFVVVEGLLG
FSTRGMRDTFDIKVYLAPPEPLRTRWKVKRDTNKRGYTEEQVLQEMARREPDSEQFIRPQ
RGWADVSFYPGSQ-GPDTQLNVRLVPHPDFVSIIERS----GAHTRSAVRLELDRDMGKP
VDVLEVDGHAT-DEQVLAISQLLITYHMLKAS
>prkB_A0A0N8KMZ2_Phosphoribulokinase
-MARPIIVGIVGDSAAGKTTLTRGIAQVL---EDNVVAICTDDYHRYDR-----KQRAEM
GISALHPDCNYLDIIEQHLQDLRNGKAILKPIYNHSTGEFDAPEYI-QPRKFVIVEGLLG
YSTKAARDAYDVKVYLAPPEDLRAKWKIKRDTRKRGYTDEQVLEALRKREPDSEAFIRPQ
RQWSDVLLLDVKLVLRPTLPHPDFTHILDDK------GNDLGDAVR----LLLDRDMGKP
VDVLSVDGHAT-EEQVLITYHMLKALERAQKN
>prk_K7WXQ4_Phosphoribulokinase
--MRPIILGIVGDSAAGKTTLTRGIAQVL---PENVTIICTDDYHRYDR-----TQRAEI
GITALHPDCNYLDIMQQHLSLLRTGQAILKPVYSHSTGTFEPPQYI-KPTKFVIIEGLLG
YSTRVARDAYDVKVYLAPPESVRANWKVKRDTQKRGYTPEQVLAELDKREPDSEQYIRPQ
RQWSDISFYPPNDDDTNGRLNVRLVPHPDF-------TEIIHAGHSSAIRLGLDRDMGKP
VDVLEVDGHAT-LEQVIITYHMLKATQIYQ--
>prk_A0A2H5W6T0_Phosphoribulokinase
KPPRPIVLGIVGDSAAGKTTIAQGLMTIL---GERVTVVCTDDYHKYDR-----RERARL
NITPLHPDCNYIDIMELHMERLHYGQPVLKPVYDHSTGSLVRPEYV-QPRDFVIVEGLLG
YYTPVLRQFYDVKVYLDPPEDLRRAWKIKRDTTERGYTVEQVLKELERREPDSAAFIRPQ
REYADIPVLNVQVILRPTIPHPDLSYLYNGE--------------AIRLTLGRDN--GRP
VDILEIDGAVAAHELALLAYHMLRVYTDFSRM
>prkB_A0A1W5LCX3_Phosphoribulokinase
-MRRPIMLGIVGDSAAGKSTLTGGLVNLL---GDRVTHICTDDYHKYDR-----KERAQI
GITALHPECNYLDIMEQHLERLHYGLPILKPVYDHSNGSLVRPEYI-MPKEFIIVEGLLG
FYTRVMRQFYDVKVYLNPPEELRRVWKIKRDTTKRGYTREQVLEELIKREPDSEAYIRPQ
REFADIFYPPKGVEKIDGHLNTRLVPHPDFSYL---------IDNRHGIRLELGRDMGKP
VDILEIDGNVPEEEALLLAYHLLRAYDENATI
>prk_A0A2H6B4B9_Phosphoribulokinase
RIDRPVILGIVGDSAAGKTTLTAGIAAIL---GERVATICTDDYHKYDR-----RERAER
KISALHPDCNYIDIMEQHLKLLRQGQPILKPVYDHSTGTLVRPEYV-APRPYIIVEGLLG
YHTRAMRECYDVKVYLEPDENLRIRWKIQRDTTKRGYTREQVLQQIEERVPDVRDFIKPQ
RTFADISFYPPEGEESGPRLNVRHIPHPD--------LTPILDGTPIRLQLARD-IDGKP
VDVLEIMGDIPEGKAKILAYHMVKAAQGVYAI
>prk_A0A2H6IVW2_Phosphoribulokinase
TLNRPIILGIVGDSATGKTTLSSGVAKILS--EDRCTTICTDDYHRYDR-----SERRER
GISALDPRANHIDILEQHLQLLRRGQPILKPVYDHSTGTRFPPQEV-SPKDFVIAEGLLG
YTTRAMRDCFDVKIYLDPEEDLRIKWKIYRDTTRRGYNREQVLASLERRTEDSPTYIHPQ
RMFADIRFQK-PNNGSDANLDVQHIPHPD--------FSPLFDGSGLHLEMARDK-DGKP
VDMLQIEGGISDKRAEIVAFHMVKAAMGIHAV
>prk_X2D8N5_Phosphoribulokinase
ALEKPVVVGLAADSGCGKTTFMRRIASILEGESDLLTTICLDDYHKLDR-----KGRAET
GLSALHPDANDFVTMEKQVKMVKTPKTFDKVIYNHVTGEIDAAEPV-ELTDLMIFEGLHP
MFAEGVRQTLDYAIYLDVVDDVKFAWKIQRDHEERGHSIESIKKSIEGRKPDFSAYIEPQ
KSKADVRDLRVRLITPNKAKGHPDPFTIPD-------MEIFNADKSFVVKSYKESWMGKD
ADVIDIDGGSTDINMLLLGAMIVKVYDNTHGK
>prk_Q24LT3_Phosphoribulokinase
EGVSPVVIGVAADSGCGKSTFLRRILGALGTEGDMMTVICLDDYHTNDR-----AGRKAT
GLTALDAKENDFALMGVQIEALKQGKAVYKPIYNHDTGNKDPPELI-EPNKVMVFEGLHP
IYDKKARDQLDLGIYIDIVNDVKFAWKVQRDVAERGWTEEQVREDIEKRLPDFSAYVDPQ
KADADV-ILRYEPSDQGLPYLKVKLQKKGGAFPPISLKKDLTLTGSATLKMYDDDWFGNA
VTVVEMDGEIDMEAQLVIAMKFREVYEKLTGG
>prk2_Q24LT1_Chloroplast_phosphoribulokinase
LDNSPVVIGVAADSGCGKSTFLRRILGALGTDGDMMTVICLDDYHTNDR-----AGRKAT
GLTALDARENDFALMGAQIEALKQGKAVYKPIYNHDTGFKDPPELI-EPNKVMVFEGLHP
IYDEKARSQLDLGIYIDIVNDVKFAWKVQRDVAERGWTEDQVRADIEKRLPDFSAYVDPQ
KANADV-ILRYEPSDQGLPYLKVKLQKKDSKFPPITLKKDLTLTGSATLKMYDDEWFGSP
VTVVEMDGEIDMEAQLVIAMKVREVYEKLTA-
>prk_Q24LT2_Phosphoribulokinase
LDNTPVIIGVAADSGCGKSTFLRRILGALGTEGDMMTVICLDDYHTNDR-----AGRKAT
GLTALDARENDFALMGSQIEALKQGKAVYKPIYNHDTGFKDPPELI-EPNKVMVFEGLHP
IYDEKARAQLDLGIYIDIVNDVKFAWKVQRDVAERGWTEEQVRADIDKRLPDFSAYVDPQ
KANADV-ILRYEPSDQGLPYLKVKLQKKGGKFPPISLKKDLSLTGSATMKMYDDDWFGNP
VTVVEMDGEIDMADQLVIAMKVREVYERLTAK
>prk_Q24LS7_Chloroplast
NIQRPVIFGVAADSGCGKSTFLRRVNAIFGTTGDLITTICLDDFHTLDR-----TGRADT
GISALDVRANNFALMADQLKALKQGRAIKKPIYNHDTGAIDPVETI-HPNHIIIVEGLHP
MLDKDVIESLDFTFYIDVSDPVKKAWKIERDMVERGHKKEDIIASIESRKPDFEKFVEPQ
KANADVKYLNTRLIQKENQHGIRPVYMFEEEGSTVDWPGAMACPYPTRVRYYNEMSGEKH
AHVLEVDGVFGETEELLVALKMRESYERFTGR
>prk_G3XGS8_Phosphoribulokinase
-VN------IFGTTTSDAHTPT----------GDLITTICLDDYHTLDR-----TGRKDT
GISALDVKANNFKLMADQLKALKQGRAIKKPIYNHDTGAIDPVETI-HPNHIVIVEGLHP
MLDKDVIDSLDFTFYIDVSDEVKKAWKIQRDVAERGHKVEDIIASIESRKEDFEKFVAPQ
KANADVKFLCTRLIQKENSHGVRPVYMFEEQGANVDWPGTMVCPYPTRVRYYSEMNQGKH
SNVLEVDGVFGETEELLVALKMRESYERFTGR
>prk_Q24LS8_Chloroplast
EMVNPVVVGVAADSGCGKSTFMRRLTSIFGGESDMTTVICLDDYHKWDR-----TGRKSN
GITALHEACQDWDKMAADVLDLKAGKSVSKPIYNHVTGELDPYEDV-DPTPIVIFEGLHP
MYDERVNKALDLTVYLDITDEVKFAWKAQRDIAERGATMEEVQKAIDGRKPDFAAYVEPQ
KAKADIKFLKVRLITKNNLKHISPAYLMDEG-ASITWPNKLTTSAPVLFKSYQDEWFGQS
VSVLEMDGKIDSLEELICAFKIREAFEAITA-
>prk_Q24LT4_Phosphoribulokinase
SGQKPVVIGLAADSGCGKSTFMRRVTACFGGASDMTTVICLDDYHLNDR-----QGRKKT
GLTALDPRENNFDLMYEQVKALKEGKKVMKPIYNHVNGTLDEAEEI-TPTPIIIFEGLHP
FYDKRVEELMDFKIYVDITPEVKFNWKVQRDHEERGHSIESIKQQIEARKPDFDAYIDPQ
KNKADC--LNVKLIQCKGVDHYAPTYLWDEG-SDIEWRNKLASSAPLKIYQKTEKWAGKD
AAVIGMDGKYDKIDEMITALKVREVYEGIAKV
>prk_Q24LT0_Chloroplast
DPKKTVLIGVAADSGCGKSTFMRRLTGIFGGGSDKTTVMCLDDYHLNDR-----AGRKVT
GLTALDQRENNFDLMFEQMSSLKRGETIAKPIYNHVNGTLDTPEEI-APASIMIIEGLHP
LLDDRVAGLLDFSIYLDISDRVKFAWKIQRDMAERGWALEDIKKDIEKRKPDFDKYVAPQ
RAKADMEYLRVRLIQKTTTKHFDPVYLIEKG-SSVTWGDNLQCEYPLQLAYYTEEYMGHP
AEVLEMDGVIHNLKEGLAALKIREIYERATGE
>prk_G3XGS5_Phosphoribulokinase
IFGDGSTTPLGGGFGSATGWETNTLVS------SKTTVMCLDDYHLNDR-----AGRKVT
GLTALDERENNFDLMYEQLNALRTGQSIAKPI--HVNGTLDTPEKI-DSSPLMIIEGLHP
LLDDRVAGLVDFSIYLDISERVKFAWKIQRDMAERGWKLEDVKAEIEKRKPDFHKYVAPQ
KSKXDIKFLKGRFIQKGGTKNFHPGDLVEKG-SSLTWGDSLEGEYPGQFAYYPEEYMGNK
GEGLQMDGGLSNLKEGLAALKIREIYERTTGE
>prk_Q7NI87_Phosphoribulokinase
VSTRVVLIGVGGDSGCGKSTFLRRLKDLF---KELVTVICLDDYHSLDR-----KQRKET
GITALDPRANNFDLMAEQATALKVGQSIMKPIYNHETGKIDPPELI-EPTPIVILEGLHP
FYDARVRNLFDFKIYFDLSDPIKIQWKIQRDMAERGHTYEDVLKQIESRRPDFSAYIDPQ
KQYADVGIKRVKAVQVDGIPNYDAPYLFDRAISDVCWNSDEELTFC----YGTQDYFGRP
ASYLSIDGEF-APEDSLMSLKFRAIYEALTAQ
>prkB_U5QBM9_Phosphoribulokinase
VSKRVVLIGVGGDSGCGKSTFLRRLKDLF---KELVTVICLDDYHSLDR-----KQRKET
GITALDPRANNFDLMAEQAAALKSGQSIQKPIYNHETGKIDPPERI-DPTPIVILEGLHP
FYDKRVRDLLDFKVYFDLSDPIKIQWKIQRDMAERGHSYDDVIRAIESRRPDFSAYIDPQ
KQHADVKKIKAAMVQVEGIPNYDPPYLFDRAISDVCW--NFPNSDPLTFCYGTTDYFGRP
ASYLSIDGEFAP-DDSLIGLKFRSIYEALIAQ
>prk_W7TMN7_Phosphoribulokinase
ADDKVILIGVAADSGCGKSTFMRRLTNIFGGSSDTTTVICLDDYHANDR-----SGRKVT
GRTALEAAEQNFDLMYEQLKALKEGKTVAKPIYNHVNGTLDRPEEV-VPTPIVIVEGLHP
WYDARVKDLLDYTIYLDISDEIKRAWKIQRDMAERGWTLEQVEAEIEKRKPDFNKFVGPQ
KEVADSKILRVRLIQKE-TGDYEPVYLFDQG-STVSWGTKLTCSYPIKLGSGPDRWFNNA
VNVVEMDGQFDKLEELEEGRRLRQGPRGRVSR
>prk_Q24LS9_Phosphoribulokinase
GIERPVIIGVAADSGCGKSTFLRRVTGIFGTEGNFISVICLDDYHLHDR-----MGRREA
RVTALDEAANNFELMASQIQALREGKSIMKPIYNHETGEIDE-CELVEPNHIIVIEGLHP
MYDTRVKKSLDFSVYLDLADEVKIAWKIQRDMAERGHSLENILASIESRKPDFAQFVDPQ
KRDCDVKVLRVRLLQDENSENFDPIFLYDEG-STIDWGRKLTCSYPIKFHYGPDTYYDKE
VAVFEVDGGFEKLDEMIMAMMMRSVYEKVTGK
>prk1_B8BZ40_Phosphoribulokinase
DGEVPIVIGLAADSGCGKSTFMRRVTSTFGGESDMATVICLDDYHLNDR-----EGRKVS
GLTALNTAEQKFDLMFEHVKALKEGKTIMKPIYNHVNGTLDTPEEI-EPTPVIIIEGLHP
FVDERVRELIDFSLYLDISPDVKLNWKIQRDMEERGHSLESIMASIEARKPDFDAFIEPQ
KKFADYKTLKVRAIQKKGVADFTPTYLFDEG-SEIEWADKLSSPAPIKLSYKQEQYFGAD
VAVVEMDGTFDNIQELLAAFAIRELYNKKSAA
>prk_Q95033_Phosphoribulokinase
EGEKPIVIGVAADSGCGKSTFMRRLTSIFGGESDLTTVLCLDDYHLNDR-----NGRKVT
QRTALDPLENNFDLMYEQIAALKNGESIEKPIYNHVNGTLDTPETI-VPTPIVIIEGLHP
MYDERVRDLLDFSLYLDISDEVKLNWKIQRDMEERGHSLESILASIEARKPDFDAYIAPQ
KEFADLKTLRVRCIQKEGVSDFSPCYLFDEG-STIAWPSKLSSSGPLTMAYGTEDYYGKP
AQVVEMDGTFDNIQELLAAFAIRELYEKKAAA
>prk_B5Y5F0_Phosphoribulokinase
EGQTPIIIGVAADSGCGKSTFMRRLTNIFGGDSDLTTVICLDDYHLNDRAGRKVTMRTA-
----LDPEENNFDLMYEQVKALKDGKTVEKPIYNHVNGTLDTPETI-EPTPIIIFEGLHP
MHDKRVLDLLDFSLYLDISDDVKLNWKVQRDMEERGHSMESILASIEARKPDFDAYIDPQ
KQLADLKTLRVRCIQKEGVENFDPCFLFDEG-SSIEWPTKLSSPAPIKLAYYPEEFFGKD
AQVLEMDGNFDNIQELLAAFAIRDIYEKKTAA
>prk_G3XGS7_Phosphoribulokinase
LYD----------------LFGQEFVKAHTPQGDVLTVICLDDYHTLDR-----KGRTEA
GVTALDPRANNFDLMYEQIKALKN-EAIEKPIYNHETGKLDPPETV-YPNHIIVVAAFTE
MFDPRVRELLDFSIYLDLSDEVKLAWKVQRDMAERGHRLEDIWASIESGKPDFSAYFDPQ
KENADVKVLGGKWPQRGGGRPFDPVYLYDEG-STITWGRKLTCSYPIKFFYGPETSYGRE
VSVLEMDGGFEKLEELLLGFKIRKLYEKFTAS
>prk_G3XGS6_Phosphoribulokinase
-------------FGSDVSNAHTPV-------GELLTVICLDDYHTLDR-----QGRKEA
GVTALDPRANNFDLMYEQIKALKN-EAIEKPIYNHETGKLDPPETV-YPNHIIVVAAFTD
MFDPRVRELLDFTVYLDLSDEVKLAWKIQRDMAERGHQLEDILRSIEARKPDFAAYIDPQ
KQYADVKVLRVRLIQRRVFLVLTPHTFSMRA-PPLTGGRKLTCSYPIKFFYGPDTWYGNE
VSVLEMDGSFDKLEELLLGLKIRKIYEKLNAS
>prk_Q24LT5_Phosphoribulokinase
TGVKAFVVGVAADSGCGKSTFMRRLTNIFGGKSDKTTVICLDDYHLYDR-----KGRSAN
KITALHKDCQKWDLMAEQVAAIKAGNSVMKPIYNHITGELDAPEEI-VPTDIVIFEGLHP
MLDDKVRSMLDLSIYLDISGXVKFAWKIQRDMQERGHSLESIKASIEGRKPDFDAFVAPQ
RANADIKFLRVRFIQKAGLDLIKAPFLFDEG-STIEWGKKLTCAYPIKFRYGTEMYMGSE
VTVLEMDGRFDKLDELLCSFKIREAYEKATGK
>prk_F8LSX2_Phosphoribulokinase
KDEPVVVIGVAADSGCGKSTFMRRLTNVFGGESDQTTVICLDDYHLDDR-----QGRKVS
KRTALDTAEQKFDLMYEQIAALKRGETIKKPIYNHVNGTLDEPETI-KPTPIVIIEGLHP
FVDERVRKLIDFSIYLDITDDVKFAWKIRRDMQERGHSLESIKASIEARKPDFDAYVAPQ
RANSDLKLLKVRLIEAAGKEKYSPSYLFDEG-STISWGTKLTCSYPVKLGYGTEEMFGKE
VSVIEMDGEF----------------------
>prk_Q2JV11_Phosphoribulokinase
ASSRIVMIGVAGDSGCGKSTFLRRLGDLF---RDLITTICLDDYHSLDR-----YQRKEK
GITALDPRANNFDLMYEQAKALKNGQSVMKPIYNHETGLIDPPERV-DPSPIIVLEGLHP
MYDERVRELLDFKVYLDLAPEIKIAWKVKRDMAERGHTYEDVLRSIEARRPDFEAYVDVQ
KRYADVKVLRVRMIQREGVRYFDHVYLFDEG-STIDWGKKLTCSYPIRLHYGPSTYFDQP
VSVLEIDGTFDKLEEVIVGLKLRALYEKIQAE
>prk_A0A2Z5WTL6_Phosphoribulokinase
SNNRVVVIGVAGDSGCGKSTFLGRLKDLF---EEFMTVICLDDYHSLDR-----KQRKET
GITALDPRANNFDLMYEQVKALKEGKSVWKPIYNHETGLIDPPELI-APNKVVVIEGLHP
LYDKRVRDLIDFSIYLDLSDEVKVAWKIQRDMAERGHTLADVTQAIASRRPDFDAYIDPQ
KAHADVKVLRVRLIQRNDVEGLQPAYLFDEG-STISWGTKLTCSYPIKLFSGPDSWLGQP
ASVLEIDGQFDRLEEVIVGLKMRATFERLTQQ
>prkB_A0A1J0AGK4_Phosphoribulokinase
SSNPVVVIGVAGDSGCGKSTFLRRLTDLF---ADWLTVICLDDYHCLDR-----KQRKVA
GVTALNPKANNFDLMYEQIKALKAGKSIEKPIYNHETGMIDPPEPI-VPSRIVVIEGLHP
FYDERVRELIDFGVYLDLDDAVKIAWKIQRDMAERGHTYEDVVRSIESRRPDFMAYIDPQ
KQYADVRVLRVRLVQKEGRPGFSPAYLFDEG-STISWGRKLTCSYPIRLFYGPDEYYGHE
VSVLEVDGQFEQLEELLVGLKMRAAYHQLVSK
>prkB_A0A0P8A1C8_Phosphoribulokinase
TSKQVVLIGVAGDSGCGKSTFLRRLTDLF---EELMTVICLDDYHSLDR-----KQRKEQ
KITALNPKANNFDLMYEQIKSLKDGNTIDKPIYNHETGELDPPEKV-APNKIVVIEGLHP
LYDERVRGLLDFSVYLDISDEVKINWKIQRDMAERGHTYEDVLAAVNSRKPDFEAYVDVQ
KQYADVKILRVRLIQREGIAGFDPVYLFDQG-STIDWGRKLTCSYPLRMHYGPDSYYGHE
VSVLELDGEFDRLEEVLVGLKMRATYDSLMSS
>prkB_A0A2K8WMB3_Phosphoribulokinase
-MTKVVIIGVAGDSGCGKSTFLRRLEDLF---KEFMTVICLDDYHSLDR-----KGRKAA
GVTALNPKANNFDLMAEQIKALKDGQAIDKPIYNHETGELDPPEKI-EPNKVIVIEGLHP
LYDARVRELVDFSVYLDISEEVKIQWKIQRDMAERGHSYDDVVASINARKPDFTAYIEPQ
KQHADIKILRVRLIEKEGIEHFNPTYLFDEG-STIDWGRKLTCSYPLKMYYGPDNYMGNE
VSILEIDGQFDNLEEMLVGLKMRETYEQITGT
>WP_016517207.1_Plant-type
ANKRVVLIGVAGDSGCGKSTFLRRLTDLF---AEFMTVICLDDYHCLDR-----KQRKEV
GVTALNPKANNFDLMYEQIKALKGGQAINKPIYNHETGMIDPPEII-EPNKVIVIEGLHP
LYDERVRSLLDFSVYLDISDEVKVNWKIQRDMAERGHTYDDVMAAINSRKPDFSAYIDPQ
RQYADVKLLRVRLIQKEGVENFEPAYLFDEG-STIDWGRKLTCTYPIKLYYGPDGFLGNE
VSILELDGQFDNLEEMLVGLKMRETYEKLMAA
>ACB00642.1_Plant-type
TSQRVVIIGVAGDSGCGKSTFLRRLTDLF---EEFMTVICLDDYHSLDR-----KGRKEA
GVTALNPKANNFDLMAEQIRDLKNGKAIDKPIYNHETGEIDPPERI-EPNKVVVIEGLHP
LYDARVRELVDFGVYLDISDEVKIQWKIQRDMAERGHTYEDVLASINARKPDFSAYIEPQ
REFADVKYLRVRLVQKEGVAGFEPAYLFDEG-STINWGRKLTCNYPIKMYYGPDNYFGNE
VSVLEVDGKFDNLEEMLVGLKMRQTYEYLTTG
>prk_A0A077JGW4_Phosphoribulokinase
STQRVVLIGVSGDSGCGKSTFLRRLIDLF---AEFMTVICLDDYHSLDR-----QGRKKA
GVTALNPKANNFDLMYEQIKTLKSGKGIDKPIYNHETGIIDPPERV-EPNRLVVIEGLHP
LYDQRVRELIDFSVYLDIEDEVKINWKIQRDIAERGHTYEDVLALINARKPDFNAYIDPQ
KQYADVKLLRVRLIEKEGIPYFEPAYLFDEG-STIDWGRKLTCAYPIKMYYGPDNFMGNE
VSILELDGQFDNLEEMLVGLKMREIYEKITAA
>prk_A0A1Z4RPK1_Phosphoribulokinase
TADRVVLIGVAGDSGCGKSTFLRRLSDLF---EEFMTVICLDDYHSLDR-----KGRKAA
GVTALNPKANNFDLMYEQVKALKEGKAIDKPIYNHETGELDPPERI-EPNKVIVIEGLHP
LYDQRVRELIDFSVYLDISDEVKIQWKIQRDMAERGHTYEDVLASIKSREPDFKAYIEVQ
REFADVELLRVRLIQKEGIENFKPVYLFDEG-STIDWGRKLTCAYPIKMYYGPDSFYKNE
VSVLEVDGQFDNLEEMLVGLKMRETYEKLTAK
>WP_015957128.1_Plant-type
TTQRVVLIGVAGDSGCGKSTFLRRLTDLF---EEFMTVICLDDYHSLDR-----QGRKKA
GVTALNPQANNFDLMYEQIKALKEGQPIMKPIYNHETGMIDPPERI-EPNKVVVIEGLHP
LYDERVRSLVDFSVYLDISDEVKINWKIQRDMAERGHTYDDVIASINARKPDFSAYIEPQ
REYADVKILRVRLIQKEGIENFQPVYLFDEG-STIDWGRKLTCAYPLKMYYGPDNIFGNE
VSILEIDGQFDNLEEMLVGLKMRETYEILTSV
>prk_A0A140KBL8_Phosphoribulokinase
TTDRVVLIGVAGDSGCGKSTFLRRLTDLF---EEFMTVICLDDYHSLDR-----QGRKKA
GVTALNPKANNFDLMYEQIKALKEGNAIDKPIYNHETGMIDPPERI-EPNKVVVIEGLHP
LFDERVRSLLDFSVYLDISDEVKIQWKIQRDMAERGHSYDDVIASINARKPDFSAYIEPQ
REFADVDLLRVRLIQKEGVKNFEPAYLFDEG-STIDWGRKLTCAYPIKMYYGPDSFYSNE
VSILEVDGQFDNLEEMLVGLKMRETYEKLTST
>prk_P37101_Phosphoribulokinase
TTQRVVLIGVAGDSGCGKSTFLRRLTDLF---EEFMTVICLDDYHSLDR-----QGRKAA
GVTALDPRANNFDLMYEQIKTLKSGQSIMKPIYNHETGLLDPPEKV-EPNKVVVIEGLHP
LYDERVRELVDFGVYLDISEEVKINWKIQRDMAERGHTYEDILASINARKPDFTAYIEPQ
KQYADVKLLRVRLVQKEGVKFFEPAYLFDEG-STIDWGRKLTCTYPIKMYYGPDNFMGNE
VSLLEVDGRFENLEEMLVGLKMRKVYEQLTAE
>prk_B1WT16_Phosphoribulokinase
TTNRVVLIAVAGDSGCGKSTFLRRLTDLF---EEFMTVICLDDYHSLDR-----KGRKAA
GVTALNPKANNFDLMYEQIKALKSGQAIDKPIYNHETGELDPPERV-EPNKVVVIEGLHP
LFDERVRELVDFGVYLDISDEVKINWKIQRDMAERGHSYEDVLASINARKPDFTAYIEPQ
KQYADVKLLRVRLVQKEGVANFEPAYLFDEG-STIDWGRKLTCAYPIKMYYGPDNFMGNE
VSILEVDGQFDNLEEMLVGLKMRETYEKLTAD
>ABA20405.1_Plant-type
TTKRVVLIGVAGDSGCGKSTFLRRLIDLF---EEFMTVICLDDYHSLDR-----KQRKET
GITALDPRANNFDLMYEQIKALKEGQTINKPIYNHETGLIDPPEIV-KPNHIVVVEGLHP
LYDERVRSLLDFSVYFDISDEVKIAWKIQRDMAERGHRYEDVLAAINSRKPDFQKYIEPQ
REFADVKVLRVRMLQREGKEGFEPAYLFDEG-STINWGRKLTCSYPMQLYYGSDVYYGRY
VSVLEVDGQFDNLEEVLTGLKMRAAYERLTAK
>prk_A0A1Z4ND34_Phosphoribulokinase
SSKRVVLIGVAGDSGCGKSTFLRRLKDLF---EELMTVICLDDYHSLDR-----KQRKET
GITALDPRANNFDLMYEQIKALKDGQSIMKPIYNHETGMIDPPELV-EPNHIVVVEGLHP
LYDERVRELIDFSVYFDISDEVKIAWKVQRDMAERGHTYEDVIAAINSRKPDFQKYIEPQ
REFADIKVLRVRMLQREGKEGFEPVYLFDEG-STIHWGRKLTCSYPMQMYYGSDVYYGRY
VSVVEIDGQFDNLEEVLTGLKMRATYERLTSQ
>prk_Q9LBV7_Phosphoribulokinase
MSKRVVLIGVAGDSGCGKSTFLNRLADLF---TELMTVICLDDYHSLDR-----KGRKEA
GVTALDPRANNFDLMYEQVKALKNGETIMKPIYNHETGLIDPPEKI-EPNRIIVIEGLHP
LYDERVRELLDFSVYLDIDDEVKIAWKIQRDMAERGHSYEDVLASIEARRPDFKAYIEPQ
RGHADIKVLRVQLIQREGRDGFEPAYLFDEG-STIQWGRKLTCSYPIRLAYGPGTYYGHG
VSVLEVDGQFENLEEMLTGLKMRAAYERLTSQ
>prkB_A0A0P7ZWG6_Phosphoribulokinase
SMKRVVLIGVAGDSGCGKSTFLRRLSDLF---AEKLTVICLDDYHSLDR-----KGRKAA
GVTALDPRANNFDLMYEQIKSLKEGNPIDKPIYNHETGELDPPERI-NPNKIIVIEGLHP
MYDERVRGLLDFSIYLDISDEVKIAWKIQRDMAERGHTYEDVLASIESRRPDFEQYIDPQ
KQHADIKVLRVRLIQRNDVDHLEPAYLFDEG-STINWGRKLTCSYPLRLFYGPDNYYGHD
VSVLEVDGRFDNLEEMLSGLKMRETYERLTSK
>prk_A0A2Z6CEU1_Phosphoribulokinase
GNKRVVLIGVAGDSGCGKSTFLRRITDIF---KDFVTVICLDDYHCLDR-----KQRKET
GITALDPRANNFDLMYQQVNALKNGISIDKPIYNHETGELDPPERI-EPNHIIVIEGLHP
LYDERVRSLLDFSVYLDISDEVKISWKIQRDMAERGHRYEDVLAAINARRPDFEAYIDPQ
KQYADVKVLRVRLVQKEGVEGLEPSYLFDQG-STIYWGRKLTCSYPLKMYYGPDNYYGNE
VSILEVDGQFDNLDEMLVGLKMRATYERLVSA
>prk_D5A6C8_Phosphoribulokinase
VNQRVVLIGVAGDSGCGKSTFLRRITDIF---EDFVTVICLDDYHSLDR-----KQRKET
GITALDPRANNFDLMYEQIKTLKSGQSINKPIYNHETGLIDPPERI-DPNHIVVIEGLHP
LYDERVRGLLDFSVYLDISDEVKISWKIQRDMAERGHRYEDVLASINARRPDFEAYIDPQ
KQYADVKVLRVRLMQRDGVEGFEPAYLFDEG-STINWGRKLTCSYPIKMFYGPDAYYGNE
VSVLEVDGKFDNLEEMLVGLKMRATYERLVGK
>WP_011057751.1_Plant-type
SSKRVVLIGVAGDSGCGKSTFLRRLADLF---EDFMTVICLDDYHSLDR-----KQRKEM
GITALDPRANNFDLMYEQIKALKNGESIMKPIYNHETGTIDPPEKV-DPNHVIVIEGLHP
LYDERVRSLIDFSVYLDISDDVKIAWKIKRDMAERGHSYEDVIASINARRPDFMAYIDPQ
KQYADVNILRVRMLQREGIPGFEPVYLFDEG-STITWGRKLTCSYPIRLSYGPDEYYGHP
VSVLEVDGRFEKLDELLTGLKMRATYERLTSR
>prk_B0C4K1_Phosphoribulokinase
TTKRVVLIGVAGDSGCGKSTFLRRLEDLF---EQFITVICLDDYHSLDR-----YQRKET
GITALDPRANNFDLMYEQIKTLKGGQSIDKPIYNHETGLIDPPERI-DPNHVIVIEGLHP
LHDERVRGLIDFSVYLDISDEVKIAWKIQRDMAERGHTYEDVLASINARRPDFEAYIDPQ
KQHADVSILRVRLIQKDGVPDFAPVYLFDEG-STINWGRKLTCSYPIRMAYGPDDYYGNA
VSVLEVDGQFEKLDEVIAGLKMRATYEKLTAT
>CAC80070.1_Plant-type
GIERPVIIGVAADSGCGKSTFLRRVNEIFGTKGELVTVICLDDFHTLDR-----KGRAEK
KVTALNPEANNFELMYQQIAALKEGYDIMKPIYNHQTGLIDPPELI-QPNHIIVIEGLHP
WYDARMKQLLDFTVYLDISDEVKVAWKIQRDMAERGHKLENILASIESRKPDFQQYIDPQ
KKDAVAKVLRVRLIQREGIQGFQSVYLYDEG-STIDWGRKLTCSYPIKFHYGPDNWYNHD
VSVLEVDGNFEKLEELLTALKMRQLYEELTGK
>AAA33090.1_Plant-type
DKDKTVVIGLAADSGCGKSTFMRRMTSIFGGVSDMTTVICLDDYHCLDR-----NGRKVK
GVTALAPEAQNFDLMYNQVKALKEGKSVDKPIYNHVSGLIDAPEKI-ESPPILVIEGLHP
FYDKRVAELLDFKIYLDISDDIKFAWKIQRDMAERGHSLESIKSSIAARKPDFDAYIDPQ
KKDADMQYLRVRLIMKEGSKMFDPVYLFDEG-STISWGRKLTCSFPIKMFYGPDTWYGQE
VSVLEMDGQFDKLEELIVGLKVREVYERIVKK
>prk_C1FFW3_Phosphoribulokinase
ERDGPVLIGLAADSGCGKSTFMRRMTSLFGGKSDSTTVLCLDDYHLNDR-----NGRKES
GLTALNLKEQNFDLMYEQTKALMEGKAVDKPIYNHVTGVFDPAEKI-ESPSILILEGLHP
FADERVRDMFDFKIYLDISDDVKFAWKIQRDMAERGHSLESIKASIEARKPDFDEFVDPQ
KQYADIKILRVRMIMKEGVENFDAPYLFDEG-STISWGRKLTCSYPIKFFYGPDTFFGEE
VSVLEMDGQFDKLEELLCGLKVRELYERISEK
>prkB_A0A061S214_Phosphoribulokinase
ADQKTVVIGLAADSGCGKSTFMRRMTSVFGGSSDMTTVICLDDYHCLDR-----YGRKEK
GVTALAPEAQDFDLMYEQVKALKEGKPVQKPIYNHVSGLLDPPEEI-KAPPVLVIEGLHP
FYDERVRDLVDFSIYLDISDDVKFAWKIQRDMAERGHSLESIKASIEARKPDFDAYIDPQ
KKHADCKVLRVRLIQREGKELFDPVYLFDEG-STISWGRKLTCSFPIKFFYGPDTYYGEN
VSVLEMDGAFDKLEELIVGLKIREVYERLTAK
>prk_A0A248T5U7_Phosphoribulokinase
------------------------------------------------------------
--------------------------AVEKPVYNHVTGLLDPPELI-HPPKILFIEGLHP
LFDPRIRNLLDFSIYLDISKEVKFAWKIQRDMAERGESLESVKASIEARKSDFNAYVDPQ
RRYADVEVLRVRLVMREGVKHFSPVYLFDEG-STISWGRKLSCSYPIQFFYGPDTYFSNE
VSVLEMDGQFDRLDELLSTKYYGEVTQQMLKH
>CAA30499.1_Plant-type
SQQQTIVIGLAADSGCGKSTFMRRLTSVFGGASDTTTVICLDDFHSLDR-----NGRKVE
KVTALDPKANDFDLMYEQVKALKEGKAVDKPIYNHVSGLLDPPELI-QPPKILVIEGLHP
MYDARVRELLDFSIYLDISNEVKFAWKIQRDMKERGHSLESIKASIESRKPDFDAYIDPQ
KQHADVKVLRVRMIQKEGVKFFNPVYLFDEG-STISWGRKLTCSYPIKFSYGPDTFYGNE
VTVVEMDGMFDRLDELIIGLKIRDLFEQLVAS
>prk_C3URC1_Phosphoribulokinase
------------------------------------------------------------
-------------------KALKSGVAVEKPIYNHVTGLLDPPELI-QPPKILVIEGLHP
MFDERVRDLLDFSIYLDISNEVKFAWKIQRDMAERGHSLESIKASIEARKPDFDAFIDPQ
KQYADAKVLRVRLIMKEGVKYFSPVYLFDEG-STISWGRKLTCSYPIKFNYEPDSYFDHE
VSVLEMDGQFDRLDEL----------------
>prk_P93681_Phosphoribulokinase
GDSQTIVIGLAADSGCGKSTFMRRLTSVFGGASDTTTVICLDDYHSLDR-----TGRKEK
GVTALDPKANDFDLMYEQVKAIKDGKSVQKPIYNHVTGLLDAPELI-KPPKILVIEGLHP
MYDSRVRELLDFSIYLDISNEVKFAWKIQRDMAERGHSLESIKASIEARKPDFEAYIDPQ
KQYADAKILRVRLIQKAGVKYFSPVYLFDEG-STISWGRKLTCSYPIKFFYGPETYKGNE
VSVVEMDGQFDRLDELIVGLKIRDLFEQIVAS
>prk_A5JEM0_Phosphoribulokinase
EGEEVVLIGVAADSGCGKSTFMRRLTGMFGTDSPSTTVICLDDYHLNDR-----NGRKVS
GLTALHEKENNFDLMYEQLKELKSGKTIKKPIYNHVNGTLDTPEEV-EPTPIVIVEGLHP
MLDDRVAELLDFRIYLDISDEIKFAWKIQRDMEERGHSLESIKASIEARKPDFEAFVSPQ
RAKSDIKILRVRMIQKEGNPNFKPAYLFDEG-STISWGRKLTCSYPIKFSYGPDTFFDNE
VSVIEMDGEFDNLEELLTALKLREVYETITKK
>prk_Q9ATC3_Phosphoribulokinase
PDEPVVIIGVAADSGCGKSTFMRRLTNIFGGSSDLTTVICLDDYHLNDR-----NGRKVS
GRTALHTDEQKFDLMTEQLSALKRGESVMKPIYNHVNGTLDTPEEV-KPTPIVIIEGLHP
FVDERVRDLLDFTIYLDISDEIKFAWKIQRDMMERGHSLESIQASIEARKPDFDAYIAPQ
RAQADVKILRTRLIQKENVKNFETAYLFDEG-STINWGRKLTCSFPIKFAYGPDTYFDNE
VSVLEMDGQFDNLQELVIALKLREIYEKITTS
>prk_D8LBI0_Phosphoribulokinase
EDEKVVLIGVAADSGCGKSTFMRRLTSIFGGDSDLTTVLCLDDYHLNDR-----GGRKVS
GRTALHTEEQKFDLMYEQLNDLKNGKSVMKPIYNHVNGTLDTPEEI-KPTPIVIIEGLHP
FVDKRVRDLLDFTIYLDISDEIKFAWKIQRDMMERGHSLESIQASIEARKPDFDAFIAPQ
RSEADVKILRTRMVQKEGLDFFDPAFLFDEG-STISWGRKLTCSFPIKFAYGPDTYYDNE
VSVIEMDGQFDNLQELLVALKLREVYERITKK
>prk_Q7NIR0_Phosphoribulokinase
LKQSPIIVGVAGDSGSGKTTYSNGIRRLL---SDLVSTLCTDGYHKEDR-----EQRQIS
GRLPLDPAANHLDRLAEHLKALKQGKAVPIPVYNHGSGKFEQPENF-VPTPIVVVEGLHT
LYPE-LIPYLDFSLYVDPDHPVKWQWKWERDLKRRGHKAEQLEQEMLQREAAFKRWIDFQ
KIDANVPCYKVELILQPAPVPLPTLPLPFDL------AAMLAVDQPFMLAAVPYRYWGRS
AIAIHLDGVLSQKTIALITWRFLEQINYLLQK
>WP_084559876.1_Archaeal
LNASVYVIGVAGDSGSGKTTFASAIRHLL---DDLVATLSLDDYHLYDR-----EERKKR
GITPLSPDANDFDRLERDVGRLRQGLSIQKMVYDHSNGTIHGPFPF-QPAKILILEGLHA
FFTEKLRRLCDFTLFVDPDPDVKKEWKFKRDTGARGYTEREVGDDLTRRAMDYSAYVAPQ
REHATVSFSRFGRGWEENIYRVTLDFYPASASLSFDFRGITSAHGRFSFLFRPAGYQKRP
AGTIELDGMLPCTCSEIVTHRLSIAGNGTGS-
>WP_008083905.1_Archaeal
LEEGSLIIGVAGDSGSGKSTFTKSIINLL---KDLVSSFSLDDYHTEDR-----ETRKKT
GHLPLDPKINNLKLAAEHLSALQKGNAIIKPVYNHKTGKFDPPEVF-EPKKIVIVEGLHT
LYDE-LRNYLDLKIYVDPSKDIKWLWKIKRDVEERGYKKEDVIKEIRAREPFYKRYIDFQ
KIYADI-VIKIDIFSEEDSYSVETIKVLDFPLSGIEMSLINTSQKPMMISYRDDFYYMKR
VSRITFDGLIPHEAIDLVAWYFVEMMNNIFRE
>WP_012966145.1_Archaeal
KLKEPFLIGVAGDSGSGKTTFAESVRKIF---AGNVATITLDDYHKYGR-----KERKKL
GITPLNPEMTNLDLFREHLKLIKEWKEFEKPVYDHEKGEVKC-CEIFKPEKIVIAEGLHV
LYDG-IREILDYKIFVDPARIIKRKWKIKRDMEKRGYRKEEVIEEIIQRESDYKRYVDFQ
KIYADVSTERISTLGMEEMYRVRLIFELDHVTLNVDLSRLIKASERFAISFFSDYYYGKR
ASFIDIDGFLNVEIFELLCWNLVEIIKMKG--
>QMXE01000129.1_1_1
KSGKVFLVGIAGDSGSGKTTFANAIKNIL---GDLVSSITLDDYHVYDR-----ETRWKL
GITPLHPEANNLKLISTHLMLLKKGETIKKPTYDHSTGTFGEWEEF-TPTPIVIIEGLHT
FYEG-LREHLDFKIFVDPARYIKRKWKIRRDVEERGYNFNKVIEEIIKREPDYKRYIDFQ
KIYADVSIERIAYLKQPELYKVRVIEHAEPIKLALDLSALVKASEKFAIGFFSDYYYEKL
ASFIDIDGLMNVDIFSLVCWRFLEMIKSKLI-
>ADB58593.1_Archaeal
KSGKVFIIGIAGDSGSGKTTFANGIKRMF---GDIVSHITLDDYHVYDR-----EMRERL
GITPLHPSANNLKLVETHLYLLKKGEKIKKPTYNHKTGTFGEWEDF-ESTPIVIVEGLHT
LYDG-IRDYIDFKIFVDPARYIKRLWKIKRDVEERGYDRDKVIREIIRREPDYKRYIDFQ
KIYADVSTERIKYDSREEVYKVRLIIPLESVSLNIDISDLVKASERFSIGFFSDYYYAEK
ASFIDIDGFLNVDIFKLVCWKLVEVLKHSLRL
>WP_014585763.1_Archaeal
LKGRVFVVAVAGDSGSGKTTLSRGIRRLL---EEAVSTFSMDDYHSLDR-----EERRVR
GMTPLNPEANRLDLLAEHLRSLRLGETIAKPVYDHSVGEFREPVPF-RSGPVLILEGLHP
LYTQKLRREVDFGIFVDPSRAVKRRWKIRRDCGDRGYQRDLVMAEILAREPDYKLYVDVQ
KVYAEATRLGAPSEDPGERYSVRLIEVLEAGPSAVDLDLSALFSLPFSISFQRDDYYGKR
VSVLTVDGELHRSMVELLSWRLLEKLQLHLDK
>AEB68483.1_Archaeal
IRERVFVFGIAGDSGSGKTTISRGIRRIL---EDMVATFSMDDYHSLDR-----RQRKER
NITPLHPDANQFDLLAEHLEALRRNERIDKPVYDHRTGEISGTVPF-GPAPVIIVEGLHP
LYTERLRSQIDFKIFVDPSRSVKRLWKIRRDVGERGYETGQVMAEILQREPDYKLYVDIQ
KIYAQIRFHPSLLQSTLDWYSVRLIHPVSEVSMNIDLSKILRRSEHFSIEFQRDDYYGKR
VGIMTMDGEIHQSMISILTWNCVEKLDYLLQE
>ABK15221.1_Archaeal
RESRVFVVAVAGDSGSGKTTFTRGIRRLL---EDVVSTFSMDDYHSLDR-----RQRKTL
GITPLRPEANRFDLLAEHLAMLRRGLAIEKPVYDHTTGEIRGPVIF-KPSPVIIVEGLHP
FYTEELRKLSDFKIFVDPSRAVKRRWKLRRDVGERGYAPEDVMREILEREPDYKLYVDVQ
KVYAEMEWTEIARGSAREKYSVRIIHPLDEVDLTIDLSRIMRLTERFSIEFQRDDYYGKR
VGVMTLDGEFPLTMIKTQLILIWRFLEKIANL
>ABD40546.1_Archaeal
IRHLVYLIGVAGDSGSGKSTFTRAISDIF---EELVSSITVDDYHLYDR-----KTRSEM
GITPLLHTANNLKLLEENLMDLKAGRTIQKPVYLHDHGTFGEPELF-SPTKFIIIEGLHP
YATKSLRALYDYTIFVDPERDVKYDWKIRRDMKKRNYDKNEVLREILQREPDYFQYVFPQ
REVADASYSSYGKGEKRNVYRVMLSYCFEDIELNIDLCDLFKKSSHFSLSCISHTPDSRN
MRALVVDGELMIHKIEITGTDLVRLILSWQII
>WP_011991285.1_Archaeal
IARLVFVIGVAGDSGSGKTTFTNAIREIF---PDLVATITLDDYHTYDR-----EERHHL
DITPLHPDANNLSGLEADVAHLKQGYAIEKPVYNHATGTFDPPIPF-PSKKILILEGLHT
LFTPALRDLVDFSVFVDPDREVKYAWKRQRDTGQRGYSPDEVNGEIARREADYATYIEPQ
RCNADAGYSKYGKGPAKNVYSISLLQAVRNTSLSIDL--TSLLAFHFSIEFSTQRIECSF
LRSLTFDGEMNVRNLEVTPTNIVQLLLSWRII
>WP_004076648.1_Archaeal
IENLIFVIGVSGDSGSGKTTFTDAIREIF---PSFVSTITLDDYHILDR-----EERKEK
NITPLHPDANNFSLLEEHLSDLKSGKEILKPVYNHKTGKFDEPVPF-SSSKILIMEGLHA
FATPKLKSLTDFSIYVNPETNVKYEWKIKRDVNARGYDKEDVLSELEARRKDYENFVLPQ
SESADASDSSFDSLKDRGVYKITLYKTVKNICLNFDLFAINSLADRFRFDFRVTERGGEK
IGALSLDGEFQIRCLEVTATEMIQLLLSWRII
>ADN35420.1_Archaeal
DSSSTFIIGVAGDSGSGKTTFTRAIRSIF---NNMVTTISLDDYHVLDR-----DERKRT
GITPLSPEANNFSLLEEHVALLKEGKSIDKPVYNHDSGKIEGPVRL-SPSRIIIIEGLHP
LFTEKLRELIDFSIYVSPDTDVKYYWKIKRDVNLRGYREEEVLAELESRRADYENYVHPQ
IRFADASKSRY-AMNERGVYRVVLYRTIRNINLNFDLFAINSLAERFSFDFSIIEKYEKK
MGALSLDGEFRVSLLEVTATEMVELILSWRII
>WP_012617646.1_Archaeal
IASCVFTIGVAGDSGSGKTTFTQSIRDIF---EDLVTTITLDDYHLYDR-----EERKVR
HITPLNPEANRLDQLEHDLVELTEGRTIDKPVYNHANGRFAPPIRF-TPGKILILEGLHT
FFTPALREHLDFTLFVEPDPEVKIEWKMRRDINNRGYTREQVMAELEPRERDYQRFIAPQ
QKYADVRFSKYGRGIREKIYQVSLSKSIEDVDLSIDLFSLLSLSDRFLIEFSHEQRNDER
TGELILDGELSTRMVKILAWRIIHQRVFLERC
>WP_004039732.1_Archaeal
ISGSVFVIGVAGDSGSGKTTFTRAIREIV---ADLVATITLDDYHRYDR-----KERKDL
GITPLVPEANNLDLLADHIRALKSGNTVMKPVYNHSDGTFDPPIPF-RPARVLILEGLHT
LFTPELRSLLDFSLFVDPDPAVKTLWKIRRDMQRRGYSRAEVLAEMEERKPDYERYIAPQ
RAYADANVYRVTILQKKLLQQMVEIGLSIDLGEIFRL-----CERPFLLEFGLSSLDGRE
LSALVLDGELAASAIRILAWRILNRWHVLEAA
>WP_011844769.1_Archaeal
IAEYVFVIGVAGDSGSGKTTFTRAIREIF---DDLVSTITIDDYHRYDR-----QERKVL
GITPLVPEANRFDLLEEHLAELKAGRTIEKPVYNHDYGRFDPPVPF-SPTKILILEGLHP
FITGTLRDRIDFKLYVDPDPDVKRAWKIKRDVERRGYAPEAVLREMEERKPDYERYVAPQ
CLFADAAFSKYGRSEKRNVYRVTLCKSIGDVDLSIDLFGLLSLSERFMVEFTIEDVGGEA
MGALTFDGELNDAVARILAWRIINRRIFIESA
>prk_I7LLC9_Phosphoribulokinase
AESYVFIIGVAGDSGSGKTTFTRAIRAIF---KDLVSTITIDDYHRYDR-----QERKEL
GITPLVPEANRFDLLEEHLEDLKAGKSIQKPVYNHDNGKFDPPVPF-SPTKILIVEGLHP
FITEKLRDLIDFKLYVDPDPGVKRAWKIKRDVEQRGYSPEAVIAEMEERKPDYERYVAPQ
RGFADAGFSKYGRSENRNVYHVTLCRSIRNVDLSIDLFPIFSLAQRFMVEFTTEDVEGRA
MGALTFDGELNYTVVRILAWRIINRRIAIESA
