# Supplementary material for: Genomic and transcriptomic evidence of light-sensing, porphyrin biosynthesis, Calvin-Benson-Bassham cycle, and urea production in Bathyarchaeota
Source: Microbiome. 2020 Mar 31;8:43. doi: 10.1186/s40168-020-00820-1 (PMC7110647; doi:10.1186/s40168-020-00820-1)
Supplement: Supplementary file 20 — Additional file 19: Supplementary data 6. The multiple amino acid alignment of arginase and agmatinase sequences using in Figure S6. [file 40168_2020_820_MOESM19_ESM.fas]

>PZN67694.1_Sphaerobacter_thermophilus_arginase
ASGAWSNRSIAPQSTPIVLDGSARSSYTACHRPTQRPRGGRGKSRMDLHVVQIHYGDGRP
APDRELETAGVYDVGDVTFRIVTLGRVCGQIAGAVADGIAAGRHVVVTGGNCSHLPGVIG
GLQ-PAARIGLVWFDAHGDFNTPRTLSGMLGGMPVAVSAGLLPTDRIVMVDVRNLDPDEE
RLIHAT--------DVEVTRDDATLAQAVARLATDL-IYLHVDLDVLDASLTPTHPTKEP
NGLDIPTLLRRIEIVMDTGKVGTFGLLAMYARGAEGETTMASAIEVMRGALTSWRAASKA
>GBD17112.1_bacterium_HR26_Arginase
----------------MRLHVVEIAQRGQP--------DHPSFEIETLRRIILEAGAAQP
EIAVHVL--PAEEPGD---PIAFLALQGGQIAEAVASGARAGLPVLVAGGNCTCLPGVLG
GLQ-PATRIGLVWFDAHGDFNTPQTLSGMLGGMPVAVSAGLLPTDRIVMVDVRNLDPDEE
RLIRWTG---VTVVPIERNQVAAAARRLAEKVD---LIYLHVDADVLDAALVPTHRTREP
NGPDIDRTVEAIRAVVETGKVRAVGLVSVYAEGEGGETTLRSASELLRGSLRAWREASS-
>WP_068617029.1_Woeseia
-----MKRLFFVVAAPALADTVKLDVIKQPYSGSRN-VPELSINPDYIHAAGL--ERLIS
GWGELVR--PVQDITAEQDEWNRLALANANFAERVRETRADDVLTVGLEANCNGLLGMLA
GLK-NEQRVGLVFIDAHGDFNIPETLSGMLGGMPVAIAAGHLPMEHILWGGVRDLDPLEA
DRFREYEVAQFSVDDVRK--LSSALRQRMDELAVDV-IYVHIDMDVLDPDEVPGHGLRVA
DGPTSKELAGAMTLMFENPKSVALGIASTPAGPLDHGVSRQAALNLIEGAIKGVQAR---
>OGD15168.1_Aminicenantes_RBG_16_66_30
----MRSSSCLLLAMALAWAVPLMAAAPAPPRLKVAVVRNDSDGPKYMAEGGL--RPLLE
KLGCEVVGPETIALTKDERAWNRDALESRHIGALVAKNAQGEGLVLGLLTNCTDLLGMLA
GLQAKPLRVGLVYFDAHADFNTPETLSGMLGGMDVAVAAGMLPTKYIVFGGLRDVDPLER
ELLDRSECQYLSVEDIRA--ASSAVDEQVRRLGTDV-IYVHVDMDVLDPAEVAGHPLTAP
EGPTSVELAKAIRRIFAHPKAAALGLASIPFGDRDDGQSLKAAYRLIEASVVGTRSR---
>PYQ01560.1_Acidobacteria
--MRATAVGAIIPAARAADAGLTVSLVKMPYRGERN-LPDLSDSPDYLEAGGL--AKLVE
QQGCRLRPVATVALSPEEKEWNRLGLANGQLARIVAAEVKEGGFPVGLLANCSSIMGMLG
GLQPRTLRVGLVFIDAHGDFNTPETLSGMLGGMPVAISAGLLPERHIVLAAARDLDPLEQ
DLLDRSAVERLSVEDIKT--RSPSIAAQMKRLATDL-IYVHVDMDVLDPPEVRGHPLTVP
GGPTSLELAAALTEMFRSPKAAAFGVASTPSGDQDDGRSRQAAYNLILGALKGVQQRAGG
>KPJ90633.1_Gemmatimonas_SG8_17
-------------------------------------------MPVAI-SAGLALTNLRL
KSRLDPA-----------------------------------------------------
-----------------------------------------LPTKYIVMAGVRDTDPLEQ
ELIDRSDIEMLTVEDIRT--LSDNFHAQMKRLSTDL-IYVHVDMDVLDPAEVAGHSLTVA
DGTTSTELAAAVREMFKYEKVAAFGVASTPAGDRDDGLSLGAAYRLIEGAVRGVQER---
>RDE11751.1_Thorarchaeota
------------------MVNAPLRI-GIAAQSGDEILEGLNSAPDAIEKGGL-KKILET
G-GCVIAESRTAELTAEEAAWNRLGLASRHLADIVADQVRQGMFTIGLLPNCNGLMGMLA
GFQ-RPLRVGLIWMDAHGDINTPDTLSGLLAGMPVAIAAGLLPTRYITMVGVRDIDPLEQ
EIIDRSDIEHITVEDIRK--LRPVIDQQIDRLGTDT-IYIHADIDVLDPKEIPGHGLPAE
GGPTVAQLGPALERMFRHPKVAGLGIAGYPVRRDPDGITLNSVFGLIRHAVKGVTGRA--
>KXH75353.1_Thorarchaeota_SMTZ1-83
-------------------MRENVIEIGVATQSGDYILEALVDGPKVIEEGGL-TDVIEK
N-ACVIVESKTAELTPEERARHLLGLASGHLAEIVAGQLKKGLFTIGLLPSCSGLMGMLA
GFQRKPLKVGLVWLDAHADINTPDSLSGLLAGMPVAVAAGLIPTEHVTMVGVRDVDPLEQ
EIIEGSDIRHISVDDIRH--LKPVIKTEMNRLATHI-IYIHLDVDVLDPLEVPGHGLPVE
NGPTSKELGAAFEVMFTHPKVRGLGIAGCPVGSDPDQITLKAIYHLLERAVVGLRRQHRF
>MF-4.4.10.23.1.6_NODE_1050_length_5688_cov_6.240242_9_arginase
------------------MSKLRVGIAKHPYNGH---LHATEIDPHATAEEGL-KEKLAE
W-GCEVADYKVSYLTPEEEARYRMALSSNHGADQVAAMIKEGLFPIGILSNCTNLMGMLA
GHQ-KPLRVGLVWMDAHGDFNTPESLSGMVGGMPVAISTGLLAMSYVTMLGVRDVDPLEQ
HLIDTYGIHQITVEDVQN--QSPVIMQEINRLATDI-IYIHVDLDVLDPEYMPGHMTPAP
GGVTDEELKTTMTTIFKHPKVCGLGLASYPSENDTEKIGLHSIQKIIHGAVLGYKAR---
>OGD45510.1_Bathyarchaeota_RBG_16_57_9
SKIR----------------------VGLPLHNGQLGYTEIDESPNVMEGGGL-LGLLEE
W-GCDVVDRRTAWLTEEEEARYRLALASNHLADMVAEQIRAGALPIGLLSNCNGLMGMLA
GHQRKPLRVGLVWVDAHGDFNTPESLSGMMGGMPVAISTGLLPMKYVTMVGVRDTDPWEQ
YLIDQYDVSQISVDDVRR--LSPAIDMEMDRLGADI-IYVHIDLDVLDPEDIPGAGLPVK
DGPTAGELAEALEIIFENPKAAGFGLASYPSSRDPERRGLRSVYKLVEGVVKGVRSREGG
>MF-4.4.10.23.1.6_NODE_4310_length_2426_cov_4.165602_3_arginase
------------------MSKIKVGLAKQVFSGTFG-RPEYDEGPKTMEEGGL-LRHLAE
W-GCDVVDNREAKLTAEEEARYRLGLANNHLADIVAEQIKGDILPIGLMANCNGLMGMLA
GHQMKPLRVGLIWIDAHGDFNTPESLSGMMGGMPVSISTGHLPTKYVTMVGVRDTDPMEQ
YRIDSYDIPQITVDDIKR--LSQAIDMEMDRLSTDV-IYVHVDMDILDPEDIPGAGLPVA
NGPTADELGEALSVMFEYSSAKGFGIASYPWRRDPEKKSLKSVYRLVEGVIEGVKNR---
>MF-4.4.10.23.1.6_NODE_5381_length_2118_cov_3.540421_2_arginase
--------------DIMDSREAKLTA-----------------------EEGK-------
--TYGAR--------------YRLGLANNHLADIVAEQIKGDVLPIGLMANCNGLMGMLA
GHQKKPLRVGLVWIDAHGDFNTPESLSGMMGGMPVAISTGHLPTKYVTMVGVRDTDPMEQ
YRIDSFDIPQITVDDIKR--LSQAIDMEMDRLSTDV-IYVHVDMDILDPEDIPGAGLPVA
NGPTADELGEALSVMFEYSSAKGFGIASYPWRRDPERKSLKSVYRLVEGVIEGIKNR---
>P14012.1_Bacteria_Agrobacterium_tumefaciens_Arginase
-----NGAGEIASRHRKENELKTCQILGAPVQSGAS-QPGCLMGPDAFRTAGL-TQVLTE
L-GWAVT-----DLGDATPNLDALVGWTRSLSQKALEMARSCDLPVFLGGDHSMSAGTVS
GVA-LGKEQFVLWLDAHTDLHTLHTASGNLHGTPVAYYTGQVNPRNVSMMGIRSVDPEER
RRVAEIGVQVADMRVLDEQGVVRPLEAFLDRVSSGR-LHVSLDVDFLDPAIAPAVGTTVP
GGATFREAHLIMEMLHDSGLVTSLDLAELNPFLDEG-----RTARLITDLASSLFGRRVF
>P0A2X9.1_Bacteria_Brucella_melitensis_Arginase
---------------------MHCKILGLPVQEGTG-RKGCNMGPDSYRAAGI-ADAIRE
L-GHECTDLNLAPAAQRPLAIKALPYAVAWIEAISEAAYREEGFPIFLGGDHLLAAGTVP
GIAK-GRKQFVLWLDAHTDFHTLETTSGNLHGTPVAYYTGQIDPHNVCMLGIRSVDPAER
EAVKKTEVIVYDMRLIDEHGVAALLRRFLERVKDGL-LHVSLDVDFLDPSIAPAVGTTVP
GGATFREAHLIMEMLHDSGLVTSLDLVELNPFLDEG-----RTAAVMVDLMASLLGRSVM
>AAF34792.1_Insects_Drosophila_melanogaster_arginase
RSLR--LHRLKTGSTAPREPEQSLGIIGVPFAKGQA-KQGVELAPDLLRQSSL-RQVLQS
SHGLVIRDYNLQYAVDEPLNYADFMACNRALIEQVKLMLVENTQFLAIGGDHAIGFGSVA
GHLQHTPNLSLVWIDAHADINLHSSQSGNIHGMPVSFLLEQLPKDQLVYIGLRDIDPYEA
FILNKVGIRYYAMDTIDRVGVPKIIEMTLDALNN--KIHVSFDIDALDSNVAPSTGTAVR
GGLTLREGISIVEALRDTKRVQGVDLVEINPKLG-SERDVRTTVESGLEILKSMFGYRRS
>P53608.1_Bacteria_Bacillus_caldovelox_Arginase
--------------------MKPISIIGVPMDLGQT-RRGVDMGPSAMRYAGV-IERLER
L-HYDIE-----DLGDIPINLKAVAEANEKLAAAVDQVVQRGRFPLVLGGDHSIAIGTLA
GVAKHYERLGVIWYDAHGDVNTAESPSGNIHGMPLAASLGFIKPEHVVLIGVRSLDEGEK
KFIREKGIKIYTMHEVDRLGMTRVMEETIAYLKTDG-VHLSLDLDGLDPSDAPGVGTPVI
GGLTYRESHLAMEMLAEAQIITSAEFVEVNPILDE----RNKTASVAVALMGSLFGEKLM
>P39138.1_Bacteria_Bacillus_subtillis_Arginase
-------------------MDKTISVIGMPMDLGQA-RRGVDMGPSAIRYAHL-IERLSD
M-GYTVEDL-----GDIPINLNSVLAGNEKLAQKVNKVIEEKKFPLVLGGDHSIAIGTLA
GTAKHYDNLGVIWYDAHGDLNTLESPSGNIHGMPLAVSLGIIKPENVVIIGARSLDEGER
KYIKESGMKVYTMHEIDRLGMTKVIEETLDYLSACDGVHLSLDLDGLDPNDAPGVGTPVV
GGISYRESHLAMEMLYDAGIITSAEFVEVNPILDH----KNKTGKTAVELVESLLGKKLL
>AAK84421.1_Insects_Schistosoma_japonicum_arginase
------------MKWSRSFTQTTLKI----ADRVEQLVKGS-------------------
-------------------NKHSIESSNSK-----------PSPLVIVGGDHSMATGTIL
GHARAKPDVCIIWVDAHGDINTPPSTTGNIHGMPLSFLVKELDASNLVYIGLRDLDVYET
RDIRKHGIAYFTMLDVDRMGMEAVIKEALQAVNLEKPIHLSFDIDALDPSIAPSTGTAVP
GGLTLREGLRICEEISATGKLSIVELAELNPLLG-SKEDVEKTQSSAVHILRASLGHCRS
>P30759.1_Animals_Xenopus_leavis_Arginase-2
MSIRFRLLKKQSIIKLQKKCSHSVAVIGAPFSKGQK-RRGVEHGPAAIRSAGL-IERLSN
L-GCNVC-----DFGDLHFHPRTVGLACKVLAEEVSKAVGAGHTCVTLGGDHSLAFGSIT
GHAQQCPDLCVIWVDAHADINTPLTPSGNLHGQPVSFLLRELSKSDIVYIGLRDLDPAEQ
FILKNYDISYYSMRHIDCMGIKKVMEKTFDQLLRDRPIHLSFDIDAFDPALAPATGTPVI
GGLTYREGVYITEEIHNTGMLSAVDLVEVNPVLAATSEEVKATANLAVDVIASCFGQTRE
>P78540.1_Animals_Homo_sapiens_Arginase-2
MSLRGLSRLLQRVHSILKKSVHSVAVIGAPFSQGQK-RKGVEHGPAAIREAGL-MKRLSS
L-GCHLK-----DFGDLSFNPRSVGLANQELAEVVSRAVSDGYSCVTLGGDHSLAIGTIS
GHARHCPDLCVVWVDAHADINTPLTSSGNLHGQPVSFLLREISSASIVYIGLRDVDPPEH
FILKNYDIQYFSMRDIDRLGIQKVMERTFDLLIRQRPIHLSFDIDAFDPTLAPATGTPVV
GGLTYREGMYIAEEIHNTGLLSALDLVEVNPQLATSEEEAKTTANLAVDVIASSFGQTRE
>O08691.1_Fungi_Mus_musculus_Arginase-2
MFLRSASRLLHQIPCVLTRSVHSVAIVGAPFSRGQK-KLGVEYGPAAIREAGL-LKRLSR
L-GCHLK-----DFGDLSFYPRSVGLANQELAEVVSRAVSGGYSCVTMGGDHSLAIGTII
GHARHRPDLCVIWVDAHADINTPLTVSGNIHGQPLSFLIKELSPPNIVYIGLRDVEPPEH
FILKNYDIQYFSMREIDRLGIQKVMEQTFDRLIRQRPIHLSFDIDAFDPKLAPATGTPVV
GGLTYREGVYITEEIHNTGLLSALDLVEVNPHLATSEEEAKATARLAVDVIASSFGQTRE
>P07824.2_Animals_Rattus_norvegicus_Arginase-2
MFLRSVSRLLHQIPCALTRSVHSVAVVGAPFSRGQK-KKGVEYGPAAIREAGL-LKRLSM
L-GCHIK-----DFGDLSFYPRSVGIANQELAEVVSRAVSGGYSCVTLGGDHSLAIGTIS
GHARHHPDLCVIWVDAHADINTPLTVSGNIHGQPLSFLIRELSPPNLVYIGLRDVEPAEH
FILKSFDIQYFSMRDIDRLGIQKVMEQTFDRLIRKRPIHLSFDIDAFDPKLAPATGTPVV
GGLTYREGLYITEEIHSTGLLSALDLVEVNPHLATSEEEAKATASLAVDVIASSFGQTRE
>P30759.1_Animals_Xenopus_leavis_Arginase-1
----------------MAKERHSVGVIGAPFSKGQP-RRGVEEGPKYLREAGL-IEKLRE
F-GNDVRDC-----GDLDFNPRTVGKATEILANAVTAVKKADKTCQSIGGDHSLAVGTIA
GHAAVHPNLCVVWVDAHADINTPSSPCGNLHGQPLSFLMKELRSKDIVYIGLRDVDPGEH
YILKTLGIKYLSMIEVDYLKDDKVMEETLEYLVHKRPIHLSFDIDGLDPSIAPATGTPCP
GGRTYREGRILHEQLHKTGLLSGVDTIWMESTSRGTKRDVEVTVKTALDMTLSCFGKARE
>P05089.2_Animals_Homo_sapiens_Arginase-1
----------------MSAKSRTIGIIGAPFSKGQP-RGGVEEGPTVLRKAGL-LEKLKE
Q-ECDVK-----DYGDLPFNPRSVGKASEQLAGKVAEVKKNGRISLVLGGDHSLAIGSIS
GHARVHPDLGVIWVDAHTDINTPLTTSGNLHGQPVSFLLKEISAKDIVYIGLRDVDPGEH
YILKTLGIKYFSMTEVDRLGIGKVMEETLSYLLKKRPIHLSFDVDGLDPSFTPATGTPVV
GGLTYREGLYITEEIYKTGLLSGLDIMEVNPSLGKTPEEVTRTVNTAVAITLACFGLARE
>Q61176.1_Fungi_Mus_musculus_Arginase-1
----------------MSSKPKSLEIIGAPFSKGQP-RGGVEKGPAALRKAGL-LEKLKE
T-EYDVR-----DHGDLAFNPRSVGKANEELAGVVAEVQKNGRVSVVLGGDHSLAVGSIS
GHARVHPDLCVIWVDAHTDINTPLTSSGNLHGQPVSFLLKEISAKDIVYIGLRDVDPGEH
YIIKTLGIKYFSMTEVDKLGIGKVMEETFSYLLKKRPIHLSFDVDGLDPAFTPATGTPVL
GGLSYREGLYITEEIYKTGLLSGLDIMEVNPTLGKTAEEVKSTVNTAVALTLACFGTQRE
>P07824.2_Animals_Rattus_norvegicus_Arginase-1
----------------MSSKPKPIEIIGAPFSKGQP-RGGVEKGPAALRKAGL-VEKLKE
T-EYNVR-----DHGDLAFNPRSVGKANEQLAAVVAETQKNGTISVVLGGDHSMAIGSIS
GHARVHPDLCVIWVDAHTDINTPLTSSGNLHGQPVAFLLKEISAKDIVYIGLRDVDPGEH
YIIKTLGIKYFSMTEVDKLGIGKVMEETFSYLLKKRPIHLSFDVDGLDPVFTPATGTPVV
GGLSYREGLYITEEIYKTGLLSGLDIMEVNPTLGKTPEEVTRTVNTAVALTLSCFGTKRE
>P37818.1_Fungi_Schizosaccharomyces_pombe_Arginase-1
MSPH-KIPEVHHIMSSRYMEGNAVSIINMPFSGGQP-KDGAELAPEMIEAAGL-PEDLER
L-GYSVN--VVQNPKSRPLNPLYVSNVTRQVRNIVQQELEKQRIAVNIGGDHSLAIGTVE
GVQAVYDDACVLWIDAHADINTPDSPSKNLHGCPLSFSLGYIEERRLAFIGLRDLDPMER
AFLRERSITAYTMHDVDKYGIARVVEMALEHINRRRPIHLSFDVDACDPIVAPATGTRVP
GGLTFREAMYICESVAETGSLVAVDVMEVNPLLG-NKEEAKTTVDLARSIVRTCLGQTLL
>Q10066.1_Fungi_Schizosaccharomyces_pombe_Arginase-2
SPHK--ISDNHHLMLSRFMMGNGVSIINMPFSGGQP-KDGAELAPEMVEKAGL-VDDL-E
HLGYDVKLIQNPEFKSRPSNPLYVSNVTRQVRDAVQRELEQQRVVVNIGGDHSLAIGTVE
GVQ-VYDDACVLWIDAHADINTPESPSKNLHGCPLSFSLGYIEERRLAFIGLRDLDPMER
AFLRERNIAAYTMHHVDKYGIGRVVEMAMEHINKRRPVHLSFDVDACDPIVAPATGTRVP
GGLTFREAMYICEAVAESGTLVAVDVMEVNPLLG-NEEEAKTTVDLARSIVRTSLGQTLL
>P00812.1_Fungi_Saccharomyces_cerevisiae_Arginase
------METGPY----NYYKNRELSIVLAPFSGGQG-KLGVEKGPKYMLHGLQSIEDLGW
STELEPSDEGKLKM-EKDSRADLVGEATKLVYNSVSKVVQANRFPLTLGGDHSIAIGTVS
AVLDKYPDAGLLWIDAHADINTIETPSGNLHGCPVSFLMGLLSPKKIAYIGLRDVDAGEK
KILKDLGIAAFSMYHVDKYGINAVIEMAMKAVHTNGPIMCSYDVDGVDPLYIPATGTPVR
GGLTLREGLFLVERLAESGNLIALDVVECNPDLAIHDIHVSNTISAGCAIARCALGETLL
>P33280.3_Fungi_Neurospora_crassa_Arginase
AAYIPIQKPGNFIESKFLSQPRDLGIVAVGFSGGQC-KPGVDAAPSALIESGL-LTQLRE
ELGYRLHDDEVHLYTDLVPNPRAVSNVTKRIAEQVHSHAKEGRLVLTLGGDHSIAIGTIA
GSARLGREIAVIWVDAHADINTPESGSGNIHGMPVSFLTGLLSVKKLVYIGLRDVDPGEK
RILRENGIKAFSMHDIDKHGIGRVMEMALGHIGNDTPIHLSFDVDALDPMWAPSTGTPVR
GGLTLREGDFICECVHETGSLVAVDLVEVNPTLAANDVGAHETVRAGCSLVRCALGESLL
>P40906.2_Fungi_Coccidioides_immitis_Arginase
-------MTSPTIKQKFIAKGHQLGVVAVGFSDGQP-NQGVD--PSGLIEAGL-LDQLRD
DLEYDIRDGQVHTYAEFVPKPRTVSAATQQLSRQVYEHAREGRLVLTLGGDHSIAIGTIS
GTARLGREMAVIWVDAHADINRPESDSGNIHGMPLAFLTGLISPRKLVYIGLRDVDRAEK
RLLREHGIKAFSMHDIDKYGIGRVVEMALAHIGQDTPIHLSFDVDALDPQWAPSTGTPVR
GGLTLREGDFIAESIHETGSLVAMDLVEVNPTLET--LGASETIRAGCSLVRSALGDTLL
>AAF45308.2_Fungi_Aspergillus_niger_arginase
-------MTSPTIRQRFLSKPNQLGVVADGFNGGQC-KMGVEAAPMALVQAGL-LEQLRD
DLGYELHDEKVHHYEDKMPKPRSVSAVTESLSAQVYEHAKEGKFVLTLGGDHSIAIGTIS
GTARLGREMAVIWVDAHADINVPESPSGNIHGMPMAFLTRLISTRKLVYIGLRDVDRGEK
QLLREHGIKAFSMHDVDRYGIGRVVEMALAHIGNDTPIHLSFDVDALDPQWAPSTGTPVR
GGLTLREGDFICECVHETGNLVAMDLVEVNPSLEE--HGASDTIRTGCSIVRSALGDTLL
>Q12611.2_Fungi_Aspergillus_nidulans_Arginase
-------MTSPTIKQRFLSKPNQLGVVAVGFNGGQC-KLGVEAAPMALVEAGL-LDQLRD
DLDYEIHDNTVHYYEKEIPKPRAVSAVTETLSSQVYEHSKEGKFTLTLGGDHSIAIGSIS
GIARLGREIGVIWVDAHADINIPESPSGNIHGMPMAFLTRLVNLRKLVYIGLRDVDRGEK
KLLREHGIKAFSMHDVDRHGIGRVVEMALAHIGNDTPIHLSFDVDALDPQWAPSTGTPVR
GGLTLREGDFICECVHETGNLISMDLVEVNPSLEA--VGASDTIRTGCSLVRSALGDTLL
>O49046.1_Plants_Glycine_max_Arginase
VGRRHMQKLCAKISPDSLEKAQNRVILGVPLGHNSSFLEGPAFAPPFIREGIWGSANSTT
EEGKDLKDLIMVDVGDIPICGIGDERLMKVVSDSVKLVMEEPLRPLILGGDPSISYPVVR
AISKLGGPVDVLHFDAHPDLYDEFEGNYYSHASSFARIMEGGYARRLLQVGIRSINKEGR
EQAKKFGVEQFEMRHFSKDRPFLENLNLGE---GAKGVYISIDVDCLDPGYAVGVSHYES
GGLSFRDVMNMLQNLK--GDIVGGDVVEYNPQREPDRMTAMVAAKFVRELAAKMSK----
>AAK07744.1_Plants_Pinus_taeda_arginase
MGKMRLQKRSLTLPSQMIEKGQNRVVLGVPLGHNSSFLQGPAFAPPRIREAIWGSTNSAT
EKGKELKDSVLSDAGDVPICGIEDERLMKTVSDSVKIVMEEPLRPLVLGGDHSISYPVVK
AVTHLGGPVDILHLDAHPDIYDAFEGNKYSHASSFARIMEGGHARRLLQVGIRSITKEGR
EQGKRFGVEQYEMHSFSKDRDFLENLKLGE---GVKGVYISIDVDCLDPAFAPGVSHLEP
GGLSFRGVMNLVQNLQ--GDIVAADVVEFNPQRDTDGMTAMVAAKLVRELTSKMSKLAH-
>P46637.1_Plants_Arabidobsis_thaliana_Arginase
KGINHLNSASFSVSASSIEKGQNRVILGVPLGHNSSFLQGPAFAPPRIREAIWGSTNSAT
EEGKELKDPVLTDVGDVPVCGVDDDRLMNVISESVKLVMEEPLRPLVLGGDHSISYPVVR
AVSKLGGPVDILHLDAHPDIYDCFEGNKYSHASSFARIMEGGYARRLLQVGIRSINQEGR
EQGKRFGVEQYEMRTFSKDRPMLENLKLGE---GVKGVYISIDVDCLDPAFAPGVSHIEP
GGLSFRDVLNILHNLQ--ADVVGADVVEFNPQRDTDGMTAMVAAKLVRELAAKISK----
>AAK15006.1_Plants_Brassica_napus_arginase
KGINHLNSASFSVSASSIEKGQNRVILGVPLGHNSSFLQGPAFAPPRIREAIWGSTNSAT
EEGKELKDPVLTDVGDVPVCGVDDDRLMNVISESVKLVMEEPLRPLVLGGDHSISYPVVR
AVSKLGGPVDILHLDAHPDIYDCFEGNKYSHASSFARIMEGGYARRLLQVGIRSINQEGR
EQGKRFGVEQYEMRTFSKDRPMLENLKLGE---GVKGVYISIDVDCLDPAFAPGVSHIEP
GGLSFRDVLNILHNLQ--ADVVGADVVEFNPQRDTDGMTAMVAAKLVR------------
>KYK22813.1_Thermoplasmatales_SG8-52-2
------MDFPDFADAESSFDEAKYVIFGVPYDKTSSFRPGARNGPKEIRKASWNFETYNF
RTGFDFSDVKFHDYGDLEVKDKTPERMVEEVSKFTSKLLKNNKISIAIGGEHSITPGIVN
AYP---KDIFVVSLDAHIDFRQKYENSPYNHACATRRISDHVGIDNVAVIGIRSAEKEEF
LEAKKLGLFYIDSYEIRENGIEQALGKTKKHI-GNNKVYLTLDIDVIDPAFAPGTSTPEP
FGISPFDILKCIDAFS--SNLIGFDIVEVCPDFD-NGQTALLAAKLIRSVIEAFESRK--
>OYT56891.1_Euryarchaeota_ex4484_162_agmatinase
-----IDQFPNFADADSDYNNANFVIFGIPYDKTSTFRYGAANAPSEIRKASWNFETYRF
ETGVDFRDLKVHDFGDLPVKDLSPENMIKEVEKTVLRFKKDEKFPIAIGGEHSVALGVIK
ALK--EEEFCVLSLDAHLDYRNEYEGEKFSHACVIKRITEEIGTKNVAVVGFRSADRDEY
KNALEDKLFCMDIFNINRTGLKNILEELKKHF-GKRKIYLTLDIDVLDPAYAPGTSTPHP
FGLTTFQLLEIIDEFAE--KLIGFDIVEVCPTYDKG-ETSLLAAELIRTIITKHYYKTLK
>P19268.1_Archaea_Methanothermus_fervidus_URH
MGLKYKDPSSLY-----LSNKKVFGLLGVPFDSTSTYKPGSRFGPLMIRQASYNFENYSL
--HYRKKDVPIIDLGDIEVILGDFKNTCRNISEKVQEVLKKGMIPIVLGGEHSITYGVVK
TFD--LSDVTILHFDAHMDMANTYAGKKFSHATVMRRIYE-LHPKKIVQIGVRSCTKEEH
EFVLNENIKYYTSRDI--------IEKFNMVLNNKLPFYVTVDIDVLDPGYAPGVGNPTP
VGITPYHMEKFIEKIAR-KKIIGIDIVEVAT--DRGDPAAMNAAKILYDFLFAIKI----
>Q57757.1_Archaea_Methanocaldococcus_jannaschii_YHMF
--MEFIDLSK-FMMANCPYEEAEGVIFSIPYDETTSFKPGAREGGNAIRTASWGLETYSP
ILDRDLAELKYCDLKDLDLY-GSQEEIFGTIHSVSREILKENKKIIVFGGEHSITYPIIK
AVKDIYDDFIVIQFDAHCDLRDEYLGNKLSHACVMRRVYELTKN--IFQFGIRSGDKEEW
DLARKNN-LYLKMDLMNKDDLEYIKS-------LDKPIYVTIDIDVLDPAYAPGTGTPEP
CGFSTRELFNSLYLLEEVDKIIGFDIVEVSPIYDIANITAITAAKIARELMLMIL-----
>OLS18132.1_Odinarchaeota_LCB_4_Guanidinobutyrase
MSYRYCSKSTGFLNLNISYNDAEFIVLGVPLDSTSSYIPGARFGPDSIRRASINIETYDY
TTGFDVRESKLADIGDIDVDYSSIDLTLDKITKVLSEILTDRKKPIILGGEHTITLGVCR
AVK----PQMMICFDAHLDLREEYAGARISHATFMRRVFEEGIVEKTLFIGTRAVSREES
KFMKKISHRVITAKEVYEKDSPSIIKIIEEEISSYPHVYISIDMDVLEPAVAPSVGNPEP
GGLSYNFVSEVIEKL-D-GVLIGVDLTEVTPLYNID-ITSIYAAKLIFKAISSMSKSKTR
>OYT30911.1_Thermofilum_ex4484_79_agmatinase
-MLEYVDSNVFFGGYERIWEKARIVILGVPYDSTSSYRPGSRFGPNAIRLAAANVESYSL
RTGLDVDEIGIYDWGDLVVT-HDVKATLKRVADAVADIISVKKFPLILGGEHTITYGVIN
GLEHVSNAFTLVVFDAHLDLRNEYPGDPLTHATVLRRIHESFRSDKIIILGMRAVSKEEI
NYLQQNKLLAITSLDIMREKEEPL-----SVLDRGKDMYLSIDVDVVDPAFAPGVSNPEI
EGIDPSHLLDLLKLVFEKRRIIGADIVEYNPIYDRSGVTAVLVAKLIYEIVAMTHVWRKI
>ALL00639.1_Pyrodictium_delaneyi_Agmatinase
MGLAYVSRAPLFGGVEAEPERADLLVLGAPYDATSSYRPGSRFAPRAIREAAANIEFYSL
RAGIDLEDYKIADLGDVVL-PVSPQEATRRLEVVVTDLIDREKLTAVLGGEHSITLGVFK
ALAKRVKEPCLLVADAHFDLRSEYMEEQYSHASVMRRIAETFGSDRIFYIGVRAFAKEEL
EFARNKQIEYITSSAARLLGTREVISRVNRWIKGCENLYVSIDMDVYDPAYAPGVANPEP
EGLEPWMLLDIVRVVKEAVELKLFDVVETSPPYDCGGVTSVLAAKTLLEVFAAYIARRMS
>WP_012716355.1_Sulfolobus_islandicusa_gmatinase
SDGRYLNENSRFAGF--NKERSPFVIIGIPMDITSSYRPGSRFAPSSIRESAQYIEFYSI
RNDVDMGEIGFNDVGDIILHPSNVEENISRISSVINYFHKNGKITISIGGEHTITAGVIK
GMKR--EGLCLVSFDAHLDLRDEYMGYRYDHACVMRRISEY--GVKIIEVGTRAVSKEEI
EYARQKGIAFFTPQQVRLLGVKETSRRIITSIQECKSLYISVDMDGIDPAYAPAVATPEP
DGLDPSTLLDIINLIAD-KRVIGFDVVEVSPSYDTSGITSVLASRIILEIAATVYKSRLL
>WP_010978315.1_Archaea_Sulfurisphaera_tokodaii_agmatinase
MSDSLLNENSRFAGFNKP--TSPFVIIGLPLDITSSFRPGSRFAPSTIREYAQFIEFYSI
RTGIDMGEVGFNDVGDVVMHPSDVEENIRRISDVTSYFAEKGKIIIGIGGEHSVTVGTVR
GIK----PDCVLSIDAHLDLRDEYMGYKYDHACVMRRISEQ---VKIMEIATRAVSKEEL
DYANKNGIAYLTPHQIRLLGVRETAKKIVNNFRDCEKIYVTYDMDGIDPAYAPGVATPEP
EGLDPTTVLDIISLIID-KRVVGFDVVEVSPPHDPSGITSVLGARIILETSAQIYKARSL
>WP_110270443.1_Acidianus_brierleyi_agmatinase
EDPRYYDSRKF---AGFNKPASPFIVLGIPMDITSSYRPGSRFAPSYIRDAAQYIEFYSI
RTGIDMGDVGFNDVGDIILHSSDAEENIRRISTVSSYFKDKGKILISIGGEHTITVGTTK
GLN----PDCVLSFDAHLDLRDEYMGYKYDHACVMRRISER---TRIFEIGTRAVSKEEI
DYANSIGIPFITSHQVKLLGPREVSKKVMTHFEGCNKIYITFDMDSIDPSYAPGVATPEP
EGLDPSTILDIVNLITD-KRIIGFDVVEVSPPYDPSGITTVLASKIILETAASIFKSLL-
>ODS39465.1_Altiarchaeales_WOR_SM1_79_agmatinase
-----MMNSKSFMNFSRKFEDAEICILGVPFDVTETYRRGARFGPGSIRESSLSVEEYSQ
GFGLDLGDLRIADLGDIEA--GDVKETLKGIEERISEIISKDKLPVVLGGEHLISLGAVR
ALKKKHEDLKIIQFDAHLDLRDEYEGERLSHSTVMRRIYDI---NDLYQIGIRSGSREEF
DFAKEN---------TRIYGADDISASISDVIEGDKPVYVSIDIDVLDPAYAPGTSNPEP
CGISTRELMDAVHKIGK-LGVVGFDVVEVCPGYDKSEVTPITAAKIVREGILSFFG----
>PCN49828.1_Geothermarchaeota_ex4572_27_agmatinase
LGEVYVNTAPLFKGSQSPFATSTFVVLGVPFDSTSTYRPGSRFAPYAIREASINIEGYSW
RYGVDVGEVKVHDLGDLLVALGDIRETISRVERVVRALRGAGKLPILLGGEHTITYGAVR
GLG----GAAIVCFDAHLDMRDEYQGVRLSHATFMRRLIEDYGPDSVVMVGVRAACREEV
EYARREGVEVITSRECLREGPSRVAERVRGRVEGHDKVYISVDIDVLDPSYAPGVANPEP
MGLSLEGVLEVLSPILD-GRVVGLDVVEVCPPYDNG-LAAIHAAKLLFEELASLSRPP--
>KYH40900.1_Bathyarchaeota_B26-1_agmatinase
ITYRFVSPPLKFGGVQRTYGEADYVVLGVPFDVTSTYRVGARFAPQAVREASLNIETYSF
RSGIDFENLSIHDLGDLDVT-GSAEETLKRLEFVVGEILDSGKVPVMIGGEHTITLGAVK
ALRGSGGRLAVLSFDAHLDLRDEYMGWRVSHTTFMRRIDEEVKP-KIVEVGVRAACREEV
RYAEDSGIHVFTSMEVLRRGPEDVVERVRGLLEGCDSIYLTVDMDVLDPAFAPAVQNPEP
EGLTMHTLLEALSGICD-RRIAAFDVVEVAPNYDEG-VTAIGAAKIIFEVLCCLERRRRA
>PVX27826.1_Bathyarchaeota_agmatinase
MSHRFVSPSPVFAGSQLSFEEARYVVLGVPFDVTSTYRSGARFAPLAIRDASLNIEGYSF
RTETDIEDIKIHDLGDLHVT-GDAELTLGRLALVTQELVNAEKVPVFLGGEHTITLGVLR
SLG---ENVAVVSFDAHLDLRDDYLGLSLSHTTFMRRIKEDVKPSKILEIGTRAVCKEEL
EYAKESGIDYVTAHQIRKDGTEKAIEAIKDSLEGSEKIYITIDLDVLDPAYVPAVQNPEP
EGLDTSTLLDILESICD-RRVIGLDLVEVAPHYDND-VTATQAAKILFETLCCLEKAHKN
>MF-6.8.11.21_NODE_218_length_14475_cov_10.734477_8_agmatinase
MSYRFVSPSPVFSGNQQSYEEAKYVIVGVPFDLTSTYRSGSKFAPLAIRDASQNIECYSF
RTGVSIEEIRIHDLGDLHVG-ADVELTLGRLALVAQDLFEDEKIPVFIGGEHTITLGIMR
SLN---SKVAVVSFDAHLDLRDNYLGLSVSHTTFLRRINEDVKPCKILEVGTRAVCREEL
DYAKERGIDYITAHQIRKDGINKTVEAIKSVLSGCEKVYITVDMDVLDPAYVPAVPNPEP
EGLDTSTLLDLLEAVCD-HRVVGFDVVEVAPHYDNG-VTSTQATKVVFEMLGFLEVTKKI
>PVX25573.1_Bathyarchaeota_agmatinase
MSYRFVSPSPVFTGSQESFEAAKYAILGVPFDVTSTYRCGAKFAPIAIRDASQNVECYSF
RTGIDVEDLKTHDLGDLHVS-GDVELTLGRLALVAQDLFDDGKVPVFIGGEHTITLGVAR
SLG---EDVAVVSFDAHLDLRDSYLGLSVSHTTFMRRINEDVKPAKILEIGTRAVCTEEL
DYAKEAGIDYLTAHQIRKDGVKKTVETIKTLLKGYKKVYVTVDMDVLDPSVVPAVPNPEP
EGLDTATLLDLLQAVCD-CRVVGFDVVEVAPQYDQG-VTAIQATKVIFEMLGFLERAQQS
>KON29748.1_Bathyarchaeota_SG8-32-1
MSYRFISPSPIFSGSQQSFEAAKYVILGVPFDVTSTYRSGAKFAPIAIRDASQNIECYSF
RTDIDVEDLKTHDLGDLHVS-GDVELTLGRLALVAQDLFEEDKVPVFIGGEHTITLGIAR
SLD---KNVAIVSFDAHLDLRDDYLGLTISHTTFMRRINQDFKPSKILEIGTRAVCKEEL
DYAKEAGIDYITAQQIRKEGTKKTAEIIKSTLKGYEKVYVTIDMDVLDPAFVPAVPNPEP
EGLDTTTLLNLLDAVC--------------------------------------------
>KPV62236.1_Bathyarchaeota_BA2_agmatinase
MSYHFVSPSPVFSGVQKTFEEAEYVIFGAPLDVTSTYRSGSRFAPLTIRETSLNIETYSF
RAGIDVEDLKIHDLGDLHVT-SEVDETLKRLELVTKDILGTKKMPVVIGGEHTITLGIMR
GI---SKKVALVSFDAHLDMRSEYMGRTVSQTTFMRRISEQINPEKILEIGTRAVCKEEL
DYAKKSNIQFLTVQQIRKDGVEKTNKKIEKLLADYEKFHLTIDMDVLDPAFAPAVQNPEP
DGLDMHMFLDILCQVCD-QRIVAFDLVEVAPHYDNG-ITAVHAAKTIFEALCQVEKTRKG
>MF-4.7.5.8_NODE_1966_length_3909_cov_2.344468_3_agmatinase
MSNVFISQSNVFNGIQQPLEKSKYVILGVPFDATSTYRTGARFGPNAIRQASLNIETFSF
RSNFDSENLPLTDLGDLHVS-SDAKKTLDMLSLVCRELFEKEKLPITIGGEHTLTLGVLK
GLKPRSKKTALVVFDAHLDMRKEFLGLNLSHTTFMRLINENIKPAKIIEVGTRAICEEEL
NYSKKNGIEIITSNQIRKKGCNEVKNEIKEAISSYDNIYLSVDMDVLDPAYAPGVQNPEP
EGIETYRLLDIVCSLCD-NRTIGFDIVEVTPIYDNG-ISAITASKIILEILCALENNQQL
>KON33325.1_Bathyarchaeota_AD8-1
MSNAYVSQSNVFNGIQRPLEKSKYVILGVPFDATSTYRTGARFGPNAIRQASLNIETFSF
RSNFDSENLPLIDLGDLHVS-SDAKKTLDMLSLVCRELFEKEKLPITIGGEHTLTLGVLK
GLKSRSKKTALVVFDAHLDMRKEFLGLNLSHTTFMRLINENIKPATIIEVGTRAICEEEL
NYSKKNGIEIITSNQIRKKGCNEVKNEIKKAISSYDNIYLSVDMDVLDPAYAPGVQNPEP
EGIETYRLLDIVCSLCD-NRTIGFDIVEVTPIYDNG-ISAITASKIILEILCALENNRQL
>MF-4.2.1.10.12.7_NODE_2924_length_3058_cov_50.512915_4_agmatinase
------------------------------------------------------------
------------------------------------------------------------
----------------------------------------EVKPARIIEVGTRAVCKEEL
AYAEEFGITFFTSQQIREEGVVQIIRQLKEELIPYENVYLTVDMDVLDPAFAPAVQNPEP
EGLATHTLIDIVCSLCD-RNVVGFDVLEVAPIYDQG-ISAVAAAKVIFQMLCHLDKSRKG
>MF-10.3_NODE_470_length_9086_cov_18.992785_1_agmatinase
MSDRFVSQSNVFGGVQRLFEKAKYVIFGVPFDVTSTYRTGARFGPNAIRQASLNIETYSF
RTEIDVEDLALHDLGDLHAS-TSPKRTVDMLKLVVTDILAAKKIPIAIGGEHTITLGIMK
GLGEKAKRTAVVSFDAHLDLRSEFMGLTLSHTTFMRRIAEEVKPAKIIEVGTRAVCKEEL
TYAKEAGITFFTSQQIRKDGVAQTVQKLKAELAPYENVYLSVDMDVLDPAFAPAVQNPEP
EGLDTHTLIDIACSLSN-RNVIGFDVLEVAPVYDQG-ISAVAAAKVVFQMLCHLERAHKG
>MF-4.2.1.10.12.7_NODE_253_length_13879_cov_26.498696_1_agmatinase
MSDRFVSQSNVFSGAQRPFEKATYVVFGVPFDVTSTYRTGARFGPTAIRQASLNIETYSF
RAGVDVEDLALHDLGDLHAS-TSPKRTIDMLKLVVADILASKKIPVAIGGEHTITLGIMK
GLGGKAKKTAVVSFDAHLDLRKEFMGLTL-------------------------------
------------------------------------------------------------
------------------------------------------------------------
>PMB74323.1_Bathyarchaeota_agmatinase
MGYRFASQSNVFSGFQKSFEEADYVILGVPFDVTSTYRTGARFGPNAIREASLNIETYSF
RSNIDVEDLRLHDIGDLHVS-ADTWETLERLEKVVREILETGKTPVIMGGEHTITLGVLK
GLGDKASKTAVVSFDAHLDLRDQFMELKLSHTTFMRRINEEVKPAKIIEVGTRAICKEEL
DYAEKAGIEFFTVHQIRRMGSEKVANQLKEKLEKCRNVYLSIDMDVLDPAYAPAVQNPEP
EGLEMHTLLDILCGICN-KRLVGFDVVEIAPNYDQG-VSAVQAAKVIFEILCKIDETKKR
>OGD45305.1_Bathyarchaeota_RBG_13_46_16b_agmatinase
MYDHFVSQPNVFSGVQKDYDKADYAVLGVPFDATSTYRSGARFGPNAIRQASLNIETYSF
RTGLDVENLRLHDLGDLHVS-TDARKTLNTLKLVIRDIIKT-KVPVTIGGEHTITLGIAK
GFGSKIPKTAVVSFDAHLDLRNEFLGLKLSHTTFMRRINEETKPAKIIEVGTRSVCKEEL
AYAKKAGIEFLTTQQIRKEGSQRAAERLKEKLAECEHIYLSIDMDVLDPAYVPAVQNPEA
DGLEMHVLLDILGSICD-RRVMGFDVLEIAPSYDQG-ITAIQTAKVIFEVLCNLQKSRKN
>PMB74854.1_Bathyarchaeota_agmatinase
MSNRFTSQPNFFSGFQKPFEEADYTILGVPFDVTSTYRTGARFGPNAIRQASLNIETHSF
RTGIDVEDLRIHDLGDLHVS-TDTKKTLERTALVIKEIVDAGKIPVAIGGEHTITLGVIS
GLGDKTRKTALVSFDAHLDLRNEFMGLKLSHATFMRRINEELKPAKILEVGTRAVCREEL
AYAKKAEIEFSTTQQIRREESKKIAEKLKEKLTKYKYIYISVDMDVLDPAYAPAVQNPEP
EGIETHTLIDILEGICD-KRVIGFDVVEVAPNYDQG-VSSVQAAKIIFEILCRLEKSHK-
>PIX31562.1_Bathyarchaeota_CG_4_8_14_3_um_filter_42_8_agmatinase
MSHHFVSQSNVFSGFQKPFEKADYIILGVPFDVTSTYRTGARFGPNAIRQASLNIETYSF
RTGIDVEDLKLHDLGDLHIS-TDTEKTLERIEMVIKDLLEAEKISVTIGGEHTITLGVVK
GLGDKASKTAIVSFDAHLDLRNEF------------------------------------
------------------------------------------------------------
------------------------------------------------------------
>PIU60136.1_Bathyarchaeota_CG07_land_8_20_14_0_80_47_9_agmatinase
MSHHFVSQSNVFSGSQKPYKDADYVILGVPFDVTSTYRTGARFGPTAIRQASLNIETYSF
RTGLDVEDLRLHDLGDLHVS-ADTRKTLKTLELVTKDTVEDGKVQVTIGGEHTITLGIAK
GLGDRASKTAIVSFDAHLDLRNEFLGLKLSHTTFMRRINEEAKTAKIIEVGTRAVCKEEL
AYAKKAEIEFFTTKQIRRQGSEQIAKLLKEKLAKYKSIYLSVDMDVLDPAYVPAVQNPEP
DGLEMHMLLDILGGICD-KRIVGFDVLEIAPDYDQG-VSAIQAAKVIFEILCCLEKALK-
>KYH38533.1_Bathyarchaeota_B23
MSLR-LRPPAHFLEASTPYEEAEYVILGAPIDETSSHRRGARFAPQAIRRESLHLETYSP
RTGLFFEDLKVADVGDVEA--RSLEEALKLIEEVVEGIGRGGGRPTMIGGEHTVTLAALR
ALR----PHLVVSLDAHLDLRDRLLGLTLSHGTFMRRALEELD-HRLLVVGCRALSKEEL
RYAEAH------SDRVRVIGAWERPERLREAMALESRVYVTVDMDVLDPSAAPAVGNPSP
EGLSVEVLLNLLGEVLD-GRVVGLDLVEVSPHYD-SGGTSLLAAYIILEALCLWDRGRHI
>MF-6.8.11.21_NODE_3444_length_2774_cov_4.332592_3_agmatinase
MEEAGFRQTLQFLDTTTPREGARIAVAGAPLDLTGSYRRGTRFAPEAIRRASQYMDTYSL
RTGLDLDDVSFTDLGDIRL-SGSIETSLSLIAEAVKSIQGSGTTPILIGGEHTVTLGALR
ALK----PDLVLDFDAHLDLRDVLMGLELSHATFMRRAMEELDF-RLIVLGSRALSREEL
EFVEENSISLVNSSEL-RMGVEHSMKVARGWIEG--SIYLSVDMDVLDPSVAPAVGNPSP
EGIDVTQLLDALSLVVD-ERLLGFDLTEVSPHYD-SGLTATQASYIILETMYLLESEGPQ
>KON30028.1_Bathyarchaeota_DG-45
--------MQPFLDADTPVQEARHVIVGAPLDQTMSHRRGARFAPTAIRQASLHMETYSL
RTGLDWRDVEVADAGDVEI-PAGVEGAVGNIEEAVRRIREAGRVPALLGGEHTVTLGALR
ALR----PDLVVDLDAHLDLRRRLLGLELSHGTFMRRGLEELGH-RVVVLGCRALSEEEW
EFAMANPVTAVTAAELRREGVKSGVEAVRRGLADASTAYLSIDMDVLDPASAPAVGNPSP
EGIGVTMLLDLVGGMVD-ARFVGFDLTEVTPHYDSG-LTAAQAAYIFLETIYSFEAARRA
>OGD60425.1_Bathyarchaeota_RBG_13_52_12_agmatinase
KTFNELRPVPEFFEKSGEPKDADYILFGAPLDKTASFRGGSRFAPTAIREASQYMESYSV
RTGLDWEDLKLVDVGDVV-DVGEVEPALEDIKRVVEEIKALGKLPVMLGGEHTITLGALR
ALN----PEAVVVFDAHLDLRDTLFEERLCHATYLRRAHEEQGF-KLIIVAARALSGEEI
DYAEEKGATVITAQDVKRFGVEPVIEMIRDSLEGVESVYLSVDMDAVDPAEAPAVGNPSP
EGIGITQLLDLITGVVD-KRLIGFDLNEVSPNYD-SGQTAIQAAYVVLETLYAIPH----
>OGD53091.1_Bathyarchaeota_RBG_13_60_20
----MLKPTLQFLDKGADPEGADILLFAAPLDRTTSHRSGARFGPNAVRLESTYMDTFSA
RTGLDWGDLGLADVGDVD-C-PDVEVALRGVQEAASSV---GGLPVMLGGEHTATLGALR
ALK----PDLVLVFDAHLDLRDELFGERMCHASYLRRGYEELGF-KALVVGARALSGEEV
EYAASNDLAYITPQQIMRGESDPAGEAAALAA-GAERVYVSLDMDALDPCYAPAVGNPHP
EGLSPTQLLDVVGAAVN-RRLVGLDVNEVYPHYD-TGQTAATAAYLLLESLYYYVRSVRR
