# Supplementary material for: Genomic and transcriptomic evidence of light-sensing, porphyrin biosynthesis, Calvin-Benson-Bassham cycle, and urea production in Bathyarchaeota
Source: Microbiome. 2020 Mar 31;8:43. doi: 10.1186/s40168-020-00820-1 (PMC7110647; doi:10.1186/s40168-020-00820-1)
Supplement: Supplementary file 21 — Additional file 20: Supplementary data 7. The multiple amino acid alignment of SOD sequences using in Figure S7. [file 40168_2020_820_MOESM20_ESM.fas]

>Q03302_SOD_Mn_Archaea-Euryarchaeota-Halobacteria-Halobacteriales-Halomicrobiaceae-Haloarcula-Haloarcula_marismortui
MSEHSNPELPPLPYDYDALEPHISEQVLTWHHDTHHQGYVNGLESAEETLAENRDAGDFG
SSAAAMGNVTHNGCGHYLHTLFWENMDPNGGGEPEGELLDRIEEDFGSYEGWKGEFEAAA
--SAAGGWALLVYVAKQLRNVPVDKHDQGALWGSHPILALDVWEHSYYYDYGPARGDFID
AFFEVVDWDKAAEEYEKSV
>Q0PBW9_SOD_Fe_Bacteria-Epsilonbacteraeota-Campylobacteria-Campylobacterales-Campylobacteraceae-Campylobacter-uncultured_Campylobacter_jejuni_subsp__jejuni_serotype_O_2
-----MFELRKLPYDTNAFGDFLSAETFSYHHGKHHNTYVTNLNNLIKDTEFGKDLVSII
KTSN--GGVFNNAAQVYNHDFYFDCIKPGGSCQSDANLQAALEKEFGSLENFKAEFIKGA
TGVFGSGWFWLVYKNQKLEFVGTSNAATPITEDKVPLLVVDVWEHAYYVDHRNARPAYLE
KFYAHINWEFVAKAYEWAL
>P43312_SOD_Fe_Bacteria-Epsilonbacteraeota-Campylobacteria-Campylobacterales-Helicobacteraceae-Helicobacter-Helicobacter_pylori
-----MFTLRELPFAKDSMGDFLSPVAFDFHHGKHHQTYVNNLNNLIKGTDFKSSLFDIL
TKSS--GGVFNNAAQIYNHDFYWDCLSP-KATALSDELKGALEKDFGSLEKFKEDFIKSA
TTLFGSGWNWAAYDTQKIEIIQTSNAQTPVT-DKVPLLVVDVWEHAYYIDHKNARPVYLE
KFYGHINWHFVSQCYEWAK
>P19665_SOD_Mn/Fe_Bacteria-Bacteroidetes-Bacteroidia-Bacteroidales-Porphyromonadaceae-Porphyromonas-Porphyromonas_gingivalis
----MTHELISLPYAVDALAPVISKETVEFHHGKHLKTYVDNLNKLIIGTEFNADLNTIV
QKSE--GGIFNNAGQTLNHNLYFTQFRPGKGGAPKGKLGEAIDKQFGSFEKFKEEFNTAG
TTLFGSGWVWLASANGKLSIEKEPNAGNPVRKGLNPLLGFDVWEHAYYLTYQNRRADHLK
DLWSIVDWDIVESRY----
>P53638_SOD_Fe_Bacteria-Bacteroidetes-Bacteroidia-Bacteroidales-Bacteroidaceae-Bacteroides-Bacteroides_fragilis
----MTYEMPKLPYANNALEPVISQQTIDYHYGKHLQTYVNNLNSLVPGTEYGKTVEAIV
ASAP-DGAIFNNAGQVLNHTLYFLQFAPPAKNEPAGKLGEAIKRDFGSFENFKKEFNAAS
VGLFGSGWAWLSVKDGKLHITKEPNGSNPVRAGLKPLLGFDVWEHAYYLDYQNRRADHVN
KLWEIIDWDVVEKRL----
>Q5VSB7_SOD_Fe_Eukaryota-Archaeplastida-Chloroplastida-Charophyta-Phragmoplastophyta-Streptophyta-Embryophyta-Tracheophyta-Spermatophyta-Magnoliophyta-Liliopsida-Poales-Sorghum-Oryza_sativa_subsp__japonica
SKVVAYYALTTPPYKLDALEPYISKRTVELHWGKHQQDYVDSLNKQLTSMFYGYTLEELI
KEAYNPLPEYNNAAQVWNHHFFWESMQPEGGGSP-GRL-QQIEKDFGSFTNFREEFIRSA
LSLLGSGWVWLVLKERKFSVVHTQNAISPLALGDIPLINLDLWEHAYYLDYKDDRRMYVT
NFIHLVSWDTVTLRMMRAE
>Q9FMX0_SOD_Fe_Eukaryota-Archaeplastida-Chloroplastida-Charophyta-Phragmoplastophyta-Streptophyta-Embryophyta-Tracheophyta-Spermatophyta-Magnoliophyta-Brassicales-Arabidopsis-Arabidopsis_thaliana
LKVEAYYGLKTPPYPLDALEPYMSRRTLEVHWGKHHRGYVDNLNKQL-GKDDGYTMEELI
KATYNPLPEFNNAAQVYNHDFFWESMQPGGGDTPKGVL-EQIDKDFGSFTNFREKFTNAA
LTQFGSGWVWLVLEERRLEVVKTSNAINPLVWDDIPIICVDVWEHSYYLDYKNDRAKYIN
TFLHLVSWNAAMSRMARAE
>Q9XD74_SOD_Mn_Bacteria-Proteobacteria-Alphaproteobacteria-Rhizobiales-Rhizobiaceae-Allorhizobium-Neorhizobium-Pararhizobium-Rhizobium_meliloti
----MAFELPNLPYDYDALAPYMSRETLEYHHDKHHLAYVTNGNKLAEAGLSDLSLEDIV
KKSYTNQPLFNNAGQHYNHVHFWKWMKKGGGGLP-GKLDAAIKSDLGGYDKFRADFSAAG
AGQFGSGWAWLSVKNGKLEISKTPNGENPLVHGATPILGVDVWEHSYYIDYRNARPKYLE
AFVNLINWDYVLELYEAAA
>O30970_SOD_Fe_Bacteria-Proteobacteria-Alphaproteobacteria-Rhodobacterales-Rhodobacteraceae-Rhodobacter_capsulatus
----MAFELPALPYAHDALASLMSKETLEYHHDLHHKAYVDNGNKLIAGTEWGKSVEEIV
KGTYAQSGIFNNASQHWNHAQFWEMMGP-GEDKMPGALEKALVESFGSVAKFKEDFAAAG
AGQFGSGWAWLVKSDGALKITKTENGVNPLCFGQTALLGCDVWEHSYYIDFRNKRPAYLT
NFLKLVNWENVASRM----
>Q5VRL3_SOD_Fe_Eukaryota-Archaeplastida-Chloroplastida-Charophyta-Phragmoplastophyta-Streptophyta-Embryophyta-Tracheophyta-Spermatophyta-Magnoliophyta-Liliopsida-Poales-Sorghum-Oryza_sativa_subsp__japonica
TSVSAPFILQPLPYPSDALEPYISKETVEQHWGVHQNIHVERLNGMIGGSEWGMSLGQMM
LSSFAPHPPFFHAAQIWNHDFYWRSMQPGGGGKPPERLLKFINRDFGSYDGMIRQFMDAA
STQFGSGWVWLCYNYGRLVISKSPNAINPLVWGHSPLLAIDLWEHAYYLDYEDRRSDYVS
TFLKLVSWETVESRLKKAV
>Q92HJ3_SOD_Mn/Fe_Bacteria-Proteobacteria-Alphaproteobacteria-Rickettsiales-Rickettsiaceae-Rickettsia-Rickettsia_conorii
NQTSYPFILPDLPYEKESFKPHFTLETFDYHHGKHHNTYVQNLNNLLKDKEEKKDLEEII
EWSSSNAAIFNNAAQIWNHTFFWHSIKPQGGGKPSGKILEQINKDFGSFEEFCEQFKQEA
VGQFGSGWAWLIYHDNRLQIIKTANAGTPIAHGMKPLLACDVWEHAYYIDYRNKRPDYVD
IFIHMINWKFVEDNLIK--
>Q9Y1B0_SOD_Fe_Eukaryota-SAR-Alveolata-Apicomplexa-Aconoidasida-Haemosporoidia-Plasmodium-Plasmodium_malariae
----MVITLPKLKYALNALSPHISEETLNFHYNKHHAGYVNKLNTLIKDTPFEKSLLDIV
KESS--GAIFNNAAQIWNHTFYWDSMGPDCGGEPHGGIKEKIQEDFGSFNNFKEQFSNIL
CGHFGSGWGWLALNNNKLVILQTHDAGNPIKDNTIPILTCDIWEHAYCIDYRNDRASYVK
AWWNLVNWNFANENLKKAM
>O15905_SOD_Fe_Eukaryota-SAR-Alveolata-Apicomplexa-Aconoidasida-Piroplasmorida-Babesia-Babesia_bovis
----MAFKLPALPYGMRELIPHISEETLSFHYGKHHAGYVNKLNSLIKGTPLSCTIEELI
LGQT--GAVFNNAAQIWNHTFYWNSMGPNCGGEPTGPIRKKIEEKFGSFSAFKTDFSNLL
AGHFGSGWGWLVLDDGTADIVQTHDAGSPLKENLRPLLCCDVWEHAYYIDYKNDRLSYIN
SWWNLVNWDFANKNLEAPF
>P22302_SOD_Fe_Bacteria-Cyanobacteria-Oxyphotobacteria-Chloroplast-Nicotiana_plumbaginifolia
-----KFELQPPPYPMDALEPHMSSRTFEFHWGKHHRAYVDNLNKQIDGTELGKTLEDII
LVTYAPLPAFNNAAQAWNHQFFWESMKPNGGGEPSGELLELINRDFGSYDAFVKEFKAAA
ATQFGSGWAWLAYEEKKLALVKTPNAENPLVLGYTPLLTIDVWEHAYYLDFQNRRPDYIS
IFMKLVSWEAVSSRLKAAT
>Q9LU64_SOD_Fe_Eukaryota-Archaeplastida-Chloroplastida-Charophyta-Phragmoplastophyta-Streptophyta-Embryophyta-Tracheophyta-Spermatophyta-Magnoliophyta-Brassicales-Arabidopsis-Arabidopsis_thaliana
GVITAGFELKPPPYPLDALEPHMSRETLDYHWGKHHKTYVENLNKQILGTDLALSLEEVV
LLSYNMLPAFNNAAQAWNHEFFWESIQPGGGGKPTGELLRLIERDFGSFEEFLERFKSAA
ASNFGSGWTWLAYEDKKLVIVKTPNAVNPLVWDYSPLLTIDTWEHAYYLDFENRRAEYIN
TFMKLVSWETVSTRLESAI
>P50061_SOD_Fe_Bacteria-Cyanobacteria-Oxyphotobacteria-Leptolyngbyales-Leptolyngbyaceae-Leptolyngbya_PCC-6306-Leptolyngbya_boryana
----MAFTQPPLPFPKDALEPYMKAETFDYHYGKHHAAYVTNLNKLVEGTPMSLSLEDVI
KQSFSKVGVFNNAAQVWNHTFFWNCLKAGGGGAPTGELAAKIDAAFGSLDKFKEEFSNAA
ATQFGSGWAWLVDDGGTLKVTKTPNAENPLVHGQKPLLTLDVWEHAYYLDFQNARPAFIK
NFLNLVNWDFVAQNLAA--
>P77968_SOD_Fe_Bacteria-Cyanobacteria-Oxyphotobacteria-Nostocales-Microcystaceae-Synechocystis_PCC-6803-Synechocystis_sp_
----MAYALPNLPYDYTALEPCISKSTLEFHHDKHHAAYVNNFNNAVAGTDLNQSIEDVI
KAVASKAGIFNNAAQAWNHSFYWNCMKPGGGGQPSGALADKINADFGSFDAFVEAFKQAG
ATQFGSGWAWLVLDNGTLKVTKTGNAENPMTAGQTPLLTMDVWEHAYYLDYQNRRPDYIA
DFLKLVNWDFVAANLAAA-
>P34107_SOD_Fe_Eukaryota-Amoebozoa-Archamoebae-Entamoebida-Entamoeba-Entamoeba_histolytica
----MSFQLPQLPYAYNALEPHISKETLEFHHDKHHATYVNKLNGLVKGTEQHKTLEELI
KQKP-TQAIYNNAAQAWNHAFYWKCMC--GCGKPSEQLIAKLTAAFGGLEEFKKKFTEKA
VGHFGSGWCWLVEHDGKLEIIDTHDAVNPMTNGMKPLLTCDVWEHAYYIDTRNNRAAYLE
HWWNVVNWKFVEEQL----
>P19685_SOD_Fe_Bacteria-Proteobacteria-Gammaproteobacteria-Coxiellales-Coxiellaceae-Coxiella-Coxiella_burnetii
----MAFELPDLPYKLNALEPHISQETLEYHHGKHHRAYVNKLNKLIEGTPFKEPLEEII
RKSD--GGIFNNAAQHWNHTFYWHCMSPDGGGDPSGELASAIDKTFGSLEKFKALFTDSA
NNHFGSGWAWLVKNNGKLEVLSTVNARNPMTEGKKPLMTCDVWEHAYYIDTRNDRPKYVN
NFWQVVNWDFVMKNFKS--
>P31108_SOD_Fe_Bacteria-Proteobacteria-Gammaproteobacteria-Legionellales-Legionellaceae-Legionella-Legionella_pneumophila_subsp__pneumophila
----MTFTLPQLPYALDALAPHVSKETLEYHYGKHHNTYVTNLNKLIPGTEFSMTLEEII
MKAK--GGIFNNAAQVWNHTFYWHSMSPNGGGEPKGRLAEAINKSFGSFAAFKEQFSQTA
ATTFGSGWAWLVQQSGALKIINTSNAGTPMTEGLNALLTCDVWEHAYYIDYRNRRPDYIE
AFWSLVNWDFASSNLK---
>D3KVM5_SOD_Fe_Bacteria-Proteobacteria-Gammaproteobacteria-Betaproteobacteriales-Burkholderiaceae-Ralstonia-uncultured_Burkholderia_sp_
----MEHTLPPLPFDKNALAPHMSEETLEYHYGKHHQTYVTNLNKLIPGTEFNLSLEEIV
KKSS--GGVFNNSAQVWNHTFFWNSLSPKGGGAPTGALADAINAKYGSFDKFKEEFAKVA
TGTFGSGWTWLVKTDGTVDIVSTSNAATPLT-TDKALLTIDVWEHAYYIDYRNARPKFIE
AYWNIANWDFAAKNFGA--
>P09213_SOD_Fe_Bacteria-Proteobacteria-Gammaproteobacteria-Vibrionales-Vibrionaceae-Photobacterium-Photobacterium_leiognathi
-----AFELPALPFAMNALEPHISQETLEYHYGKHHNTYVVKLNGLVEGTELEKSLEEII
KTST--GGVFNNAAQVWNHTFYWNCLAPNAGGEPTGEVAAAIEKAFGSFAEFKAKFTDSA
INNFGSSWTWLVKANGSLAIVNTSNAGCPITEEGTPLLTVDLWEHAYYIDYRNLRPSYMD
GFWALVNWDFVSKNLAA--
>P09223_SOD_Fe_Bacteria-Proteobacteria-Gammaproteobacteria-Pseudomonadales-Pseudomonadaceae-Pseudomonas_putida
----MAFELPPLPYAHDALQPHISKETLEFHHDKHHNTYVVNLNNLVPGTEFGKTLEEIV
KTSS--GGIFNNAAQVWNHTFYWNCLAPNAGGQPTGALADAINAAFGSFDKFKEEFTKTS
VGTFGSGWGWLVKADGSLALASTIGAGCPLTSGDTPLLTCDVWEHAYYIDYRNLRPKYVE
AFWNLVNWAFVAEQFEGKT
>gi|1083058408|gb|MEZF01000047.1|_103
---MKEYNLPKLPYAYEALEPVIDVGTVTLHHDKHHSAYVAGFNGALKKIVEAREKGDYA
AIKALDKDLAFHGSGVVLHNLYWENLCP-AECKEPGALLEQVKADFGDLAKLKAEMGAAA
KAVEGSGWAVLVWASGQLLVLQAENHQKLTIWGVVPLLVLDVWEHAYYLKYQNNRAAYVD
ALWGIVNWTAVEKRFKAAK
>gi|921070648|gb|LFWZ01000012.1|_19
---MEEYTLPELPYAYDALEPHIDEQTVRLHHDRHHQGYVNGLNATLKRLAEGRTAGDFS
AVKALMKDLAFHGSGAALHNLYWEGLCPSESREPSGAFLNQAKRDFGSLEALKAELSAAT
KAVEGSGWGVLTWLGNRLLVLQAENHQKLTIWGVRPLFVIDAWEHAYYLKYQNRRAEYVD
NIWNIANWAEIERKFKAVE
>O30563_SOD_Fe_Bacteria-Spirochaetes-Spirochaetia-Spirochaetales-Spirochaetaceae-Borreliella-Borrelia_burgdorferi
-----MFKLPELGYDYDAVEPYIDAKTMEIHHSKHHNGFVMNLNSILEKMGK-IHLTDVS
NILKFQTLIRNNAGGYSNHTLYFRTLRPGNKDNLFEKFKDDINAAFGSLDVLKANLKDTA
MKIFGSGWAWLVLESG-LKVISMPNQDSPLMNSYKPILGIDVWEHAYYLKYQNRRIEYVD
AFLKALNWEEVSKVYNEVI
>P57286_SOD_Mn_Bacteria-Proteobacteria-Gammaproteobacteria-Enterobacteriales-Enterobacteriaceae-Buchnera-Buchnera_aphidicola_subsp__Acyrthosiphon_pisum
----MSYVLPSLPYSYNALEPFFDEETMKIHHTKHHQNYINNTNSILENTTFSLPIEELI
SILNKKNALRNNAGGHINHSFFWKSLK--SGTVLTNDLKIEIEKQFGTIDEFKEKFESVA
LNHFGSGWVWLVNQNGVLSIVSTVNQDSPLM--GYPIIGLDIWEHAYYLKYQNRRLDYIK
SFWNVVNWEEASNRLQK--
>Q89AR7_SOD_Mn_Bacteria-Proteobacteria-Gammaproteobacteria-Enterobacteriales-Enterobacteriaceae-Buchnera-Buchnera_aphidicola_subsp__Baizongia_pistaciae
----MTYVLPSLPYSYNSLEPFFDEKTMIIHHTRHHQAYINNTNSILNGTHYNLLIEELI
SKLNNKLALQNNAGGHINHSLFWKWLKL-NTILK-DDFKIILEKNFKSVDFFKKQFEKIA
LSHFGSGWIWLIKYDNTLRIVTTVNQNTPLMISGIPILGLDLWEHAYYLKYKNNRSDYVN
AFWNVVNWDEVSYRFFNIS
>Q59094_SOD_Mn_Bacteria-Proteobacteria-Gammaproteobacteria-Pseudomonadales-Moraxellaceae-Acinetobacter_baylyi
MSALAEFKQAPLPYATNALQPAIDQQTMEIHYGKHHKAYVDNLNAQIKTYPE-LDKTDLI
QLQKYNTAVRNNGGGHFNHTFFWESLATNKTGQPSPALVKQITQDFGSLDAFKQKFNEAA
SGRFGSGWAWLIVPNGKLAVTSTPNQDNPLM---TPLLGLDVWEHAYYLKYQNRRADYIK
AFWSVVNWNKVNERYNEAI
>Q08713_SOD_Fe_Archaea-Crenarchaeota-Thermoprotei-Sulfolobales-Sulfolobaceae-Sulfolobus-uncultured_Sulfolobus_acidocaldarius
VIQLKRYEFPQLPYKVDALEPYISKDIIDVHYNGHHKGYVNGANSLLDRLEK-LIKGDLP
QGQYILRGLTFNINGHKLHAIYWNNMAPKGGGKPGGALADLINKQYGSFDRFKQVFSESA
NSLPGSGWTVLYYESGNLQIMTVENHFMNHIAEL-VILIVDEFEHAYYLQYKNKRGDYLN
AWWNVVNWDDAEKRLQKYL
>P18868_SOD_Fe_Archaea-Euryarchaeota-Methanobacteria-Methanobacteriales-Methanothermobacteraceae-Methanothermobacter_thermautotrophicus
DLEKKFYELPELPYPYDALEPHISREQLTIHHQKHHQAYVDGANALLRKLDEARESDTDV
DIKAALKELSFHVGGYVLHLFFWGNMGPECGGEPSGKLAEYIEKDFGSFERFRKEFSQAA
ISAEGSGWAVLTYRTDRLFIMQVEKHNVNVIPHFRILLVLDVWEHAYYIDYRNVRPDYVE
AFWNIVNWKEVEKRFEDIL
>Q9Y8H8_SOD_Mn/Fe_Archaea-Crenarchaeota-Thermoprotei-Desulfurococcales-Acidilobaceae-Aeropyrum_pernix
MVSFKRYELPPLPYNYNALEPYIIEEIMKLHHQKHHNTYVKGANAALEKIEKHLKGEIQI
DVRAVMRDFSFNYAGHIMHTIFWPNMAPKGGGTPGGRVADLIEKQFGGFEKFKALFSAAA
KTVEGVGWGVLAFLTEELRILQVEKHNVLMTAGLVPILVIDVWEHAYYLQYKNDRGSYVE
NWWNVVNWDDVEKRLEQAL
>Q9CPN6_SOD_Mn_Bacteria-Proteobacteria-Gammaproteobacteria-Pasteurellales-Pasteurellaceae-Pasteurella-Pasteurella_multocida
----MAYTLPELGYAYDALEPHFDAMTMEIHHSKHHQAYVNNANAALENLPE-LAQGCPG
QLLTKLTAIRNNVGGHLNHSLFWKSLK-KGTTLQ-GALKDAIVRDFGSVEAFQAEFEKAA
ATRFGSGWAWLVLENGKLAVVSTANQDSPVMCEGYPLLGLDVWEHAYYLKFQNRRPDYIK
EFWHVVNWDFVAERFEKKV
>Q9RUV2_SOD_Mn_Bacteria-Deinococcus-Thermus-Deinococci-Deinococcales-Deinococcaceae-Deinococcus-Deinococcus_radiodurans
----MAYTLPQLPYAYDALEPHIDARTMEIHHTKHHQTYVDNANKALEGTEFDLPVEQLI
QQLDKKGALRNNAGGHANHSMFWQIMGQGQNGQPSGELLDAINSAFGSFDAFKQKFEDAA
KTRFGSGWAWLVVKDGKLDVVSTANQDNPLMVSGTPILGVDVWEHAYYLNYQNRRPDYLA
AFWNVVNWDEVSKRYAAAK
>PKYH01000123.1_19
MEKIKSFTLPKLPYDYNALAPYISEQQLKLHHDKHHQAYVNGANATFEKLDKSRSENAEI
DMKATLKELSFNVGGHILHSIFWENMAPKGGGKPSGAVADMIDMGFGSFERFKKEFTTAA
TSVEGSGWAALAVCIGRPLIMQIEKHNVNVYPSFKILMVLDVWEHAYYLDYKNERPKFIE
AFWNIVNWDYVNKNLSLVK
>PLNS01000006.1_149
MEKIKSFTLPKLPYDYNALAPYISEQQLKLHHDKHHQAYVNGANAIFEKLDKARSENADV
DMKAMLKELSFNVGGHLLHTTFWENMAPKGGGKPGGAVADMIDMGFGSFERFKKEFTMAA
ASTEGSGWAALAVCIGRPLIMQIEKHNVNVYPTFNILMVLDVWEHAYYLDYKNERPKFVE
AFWNIVNWDKVNKNLSLFK
>PLLN01000012.1_40
MEKIKSFTLPKLPYDYNALAPYISEQQLKLHHDKHHQAYVNGANAIFEKLDKARSENADV
DMKAMLKELSFNVGGHLLHTTFWENMAPKGGGKPGGAVADMIDMGFGSFERFKKEFTMAA
ASTEGSGWAALAVCIGRPLIMQIEKHNVNVYPTFNILMVLDVWEHAYYLDYKNERPKFVE
AFWNIVNWDKVNKNLSLFK
>QYYE01000017.1_13
LEKIKTFSLPKLPYDYNALEPYISEQQLKLHHDKHHQAYVNGANAAFEKIDKAREENVLL
DVKAVVKELTFNTGGHMLHSIFWENLAPGGGGQPSGELADIINTFFGSFERFKKIFSSAA
SSVEGSGWAALAVCIQRPLIMQIEKHNVNLYPNFQILMVLDVWEHAYYLDYKNERPKFVE
AFWNIVNWDRVNKNLALVK
>PMAZ01000185.1_11
MEKIKSFTLPKLPYDYNALAPYISEEQLKLHHDKHHQAYVNGANAIFEKIDKANQENAAL
DVKAVAKELSFHIGGHMLHTTFWENMAPGGGGQPGGAVADMINMGFGSFELFKKQFSIVA
TSVEGSGWATLVACIGRPLIMQIEKHNVNVFPNFQILIALDVWEHAYYVDYKNDRAKFVE
AFWNVVNWDKVNKNLSLVK
>PLYI01000069.1_59
MEKIKTFTLPKLPYDYNALAPYISEEQLKLHHDKHHQAYVNGANAIFEKIDKAHQENAAL
DIKAVAKELSFHIGGHLLHTTFWENMAPSGGGQPGGAVADMINMGFGSFEQFKKQFTLAA
TSTEGSGWAALAACIGRPLIMQIEKHNVNVFPNFQILMALDVWEHAYYLDYKNDRAKFVE
AFWNLVNWDKVNKNLSLVK
>P22799_SOD_Fe_Bacteria-Proteobacteria-Gammaproteobacteria-Enterobacteriales-Enterobacteriaceae-Raoultella-Raoultella_planticola
----MAYELPQLPYAYDALEPHIDAKTXEIHHSKHHNTYVTNLNAAVEGTEFDKDINDLI
AMLDKQTAVRNNGGGHANHTLFWEVIAPGGSNTPVGEVAKAIDAKFGSFDAFKEEFAKAA
TTRFGSGWAWLIVDGDSVAVTSTPNQDSPVMEGKTPVLGLDVWEHAYY------------
-------------------
>MTLT01000004.1_48
MEEKKFYVLPQLTFNYGDLTPYISEEQLRIHHSIHHKAYVNGANAMLQRLDEARKKDVEL
DIKSTLKALSWNIGGHLLHSLFWRNLTPKGGGKPRGTLSNVLEREFGSFERFKKEFTQAA
VSVEGSGWAALSFQTGRPIIMQIEKHNTNVYPMFRILMVLDVFEHAYYIDYKNKRGKFVE
AFWNIVNWDEVNKRLEETL
>PFIN01000231.1_9
MEEAKFYVLPKLPYDYKDLAPYMSEEQLRIHHSKHHQAYVNGANAILQKLDKARKEGTEL
DVKSTLKELSWNIGGHLLHSLFWGNLVPKGGGKPGGVLGDAIEREFGSLERFKKEFTQAA
VSVEGSGWAALTFQTNRPIIMQIEKHNTNVYPMFRILMVLDVFEHAYYIDYKNERAKFVD
AFWNIVNWDGINKRLEEAM
>PEWI01000189.1_1
MEQNKFYALPKLPYRLKDLEPYISEQQLTIHYQKHHQAYVNGANNILQKLDKARKENADL
DIKSTLKELSFNIGGHVLHSLFWGNLAPGGGGKPGGALSDALEKEFGSFDRFKKEFTQAA
TSVEGSGWAALTWQTSRPIIMQIEKHNTNVYPMFRILMVLDVFEHAYYIDYKNDRAKFVE
AFWDIVNWDEVNERLKEIL
>Q42684_SOD_Mn_Eukaryota-Archaeplastida-Chloroplastida-Chlorophyta-Chlorophyceae-Chlamydomonadales-Chlamydomonas-Chlamydomonas_reinhardtii
----MAQALPPLPYDYGSLEPHVDATTMNIHHTKHHQTYVNNLNAALDKFPEDLGLVDLN
KAVGVATVIRNNGGGHYNHSFFWKVMTPSNTNGPNGDVKAAIEASFGSVDEMKAKFNAAA
AGRFGSGWAWLSVPDGSLSIDSTPNQDNPLMAGGIPLLGLDVWEHAYYLKYQNRRPEYIA
AWWNVVNWEQVAENYKAAQ
>Q81JK8_SOD_Mn_Bacteria-Firmicutes-Bacilli-Bacillales-Bacillaceae-Bacillus_anthracis
---MSSFQLPKLSYDYDELEPYIDSNTLSIHHGKHHATYVNNLNAALENYSENKSLEELL
CNL-IVTAVRNNGGGHYCHSLFWEVMSPRGGGEPNGDVAKVIDYYFNTFDNLKDQLSKAA
ISRFGSGYGWLVLDGEELSVMSTPNQDTPLQEGKIPLLVIDVWEHAYYLKYQNRRPEFVT
NWWHTVNWDRVNEKYLQAI
>P50060_SOD_Mn_Bacteria-Cyanobacteria-Oxyphotobacteria-Leptolyngbyales-Leptolyngbyaceae-Leptolyngbya_PCC-6306-Leptolyngbya_boryana
PLTASPAQLPPLPYDAGALSKAIDAETMRIHHDRHHQTYVDNLNTALKDQPNNLSIEAML
RDLNIRNTIRNNAGGHLNHTIFWQIMSPDGGGQPTGAIAQAINQTFGNFESFRKQFNEAG
GDRFGSGWVWLVRAQGQLQIVSTANQDNPIMEGNYPIMGNDVWEHAYYLRYQNRRADYLN
NWWNVVNWNEINRRFQAAS
>P53653_SOD_Mn_Bacteria-Deinococcus-Thermus-Deinococci-Thermales-Thermaceae-Thermus_aquaticus
--MPYPFKLPELGYPYEALEPHIDARTMEIHHQKHHGAYVTNLNAALEKYPYGAEVETLL
RHLTIQAAVRNNGGGHLNHSLFWRLLTPGGAKEPVGELKKAIDEQFGGFAALKEKLTQAA
MGRFGSGWAWLVKPFGKLHVISTANQDNPVMGGFAPIVGIDVWEHAYYLKYQNRRADYLQ
AIWNVLNWDVAEEIYKGA-
>P50058_SOD_Mn_Bacteria-Cyanobacteria-Oxyphotobacteria-Leptolyngbyales-Leptolyngbyaceae-Leptolyngbya_PCC-6306-Leptolyngbya_boryana
QLSASPAKLDPLPYDYAALEPYIDAQTMRLHHDKHHATYVNNINETLKAYPDKQSVDSLI
QNL-IRTKIRNNGGGHVNHTMFWQIMAPKAGGTPTGAVAKAIDQTFGSFDAFKQQFNKAG
ADRFGSGWAWLVSRQGKLSITSTANQDNPLMSNPYPILGNDVWEHAYYLKYQNRRAEYLT
NWWNVVNWQAVNQRYAQAQ
>P50059_SOD_Mn_Bacteria-Cyanobacteria-Oxyphotobacteria-Leptolyngbyales-Leptolyngbyaceae-Leptolyngbya_PCC-6306-Leptolyngbya_boryana
----MAFELKPLPYAYDALEPYIDATTMQLHHDKHHAAYVNNLNAAIEKYSDSMSVEDLV
THLDVRTTVRNNAGGHVNHTMFWEIMGANGSGAPTGAISEAINNSFGSFDAFKQQFNDAG
TKRFGSGWVWLVRQQGDLQILSTPNQDSPLIEGHTPIMGNDVWEHAYYLKYQNRRPEYLN
AWWNVLNWEEINRRFDAAM
>P09738_SOD_Mn/Fe_Bacteria-Firmicutes-Bacilli-Lactobacillales-Streptococcaceae-Streptococcus-Streptococcus_mutans_serotype_c
----MAILLPDLPYAYDALEPYIDAETMTLHHDKHHATYVANANAALEKHPEGENLEVLL
ADVEIRQSLINNGGGHLNHALFWELLSP-EKTKVTAEVAAAINEAFGSFDDFKAAFTAAA
TTRFGSGWAWLVVKEGKLEVTSTANQDTPISQGLKPILALDVWEHAYYLNYRNVRPNYIK
AFFEVINWNTVARLYAEAL
>P77929_SOD_Mn_Bacteria-Proteobacteria-Gammaproteobacteria-Pseudomonadales-Pseudomonadaceae-Pseudomonas_putida
----MPHTLPALPYAYDALEPHIDAQTMEIHHTKHHQTYVNGLNAAIEGTEWEWPVEKLV
GAVKLRGAVTNHGGGHANHSLFWTVMSPQGGGEPHGQLAQAIASQLGGFDAFKEAFTKAA
LTRFGSGWAWLSVTPQKTLVVESGNQDSPLMFGNTPIFGLDVWEHAYYLKYQNRRPEYIG
AFYNVIDWAEVERRYLEAL
>P0A4J2_SOD_Mn_Bacteria-Firmicutes-Bacilli-Lactobacillales-Streptococcaceae-Lactococcus-Lactococcus_lactis_subsp__cremoris
----MAFTLPELPYAPNALEPFFDEATMRLHHGKHHQTYVNNLNAAIEKHNEDLSLEELL
TDLSIRTAVRNNGGGHLNHSQFWLWLRP--TDGSEGEIGDAIAKEFGSFETFKTEFKAAA
TGRFGSGWAWLVVEAGKLKVVSTANQDNPISEGLTPVLGLDVWEHAYYLKYHNVRPDYIE
AFFNLVNWDKVNELYAKAK
>Q5HNZ5_SOD_Mn/Fe_Bacteria-Firmicutes-Bacilli-Bacillales-Staphylococcaceae-Staphylococcus-uncultured_Staphylococcus_epidermidis
----MAFELPNLPYAYDALEPHIDKQTMEIHHDKHHNTYVTKLNSAVEGTDLAKSIEEIV
ANLDIQTAVRNNGGGHLNHSLFWELLSP-NSEEK-GEVVDKIKEQWGSLDEFKKEFADKA
AARFGSGWAWLVVNNGQLEIVTTPNQDNPITEGKTPILGLDVWEHAYYLKYQNKRPDYIN
AFWNVVNWEKVNELYNATK
>Q838I4_SOD_Fe_Bacteria-Firmicutes-Bacilli-Lactobacillales-Enterococcaceae-Enterococcus-Enterococcus_faecalis
----MTYTLPELPYAYDALEPYIDVETMHLHHDKHHNTYVTNLNAAIEKHPEEKSVENLI
SDM-IRTAVRNNGGGHANHTFFWEIMAPNAGGQPTGAIKEAIDETFGSFDEMKAAFKTAA
TGRFGSGWAWLVVNNGKLEITSTPNQDSPLMDGQTPVLGLDVWEHAYYLKYKNVRPDYIE
AFWNVVNWDKVNELFAAAK
>P28763_SOD_Mn_Bacteria-Firmicutes-Bacilli-Bacillales-Listeriaceae-Listeria-Listeria_ivanovii
----MTYELPKLPYTYDALEPNFDKETMEIHYTKHHNIYVTKLNEAVSGHAESKPGEELV
ANLDIRGAVRNHGGGHANHTLFWSSLSPNGGGAPTGNLKAAIESEFGTFDEFKEKFNAAA
AARFGSGWAWLVVNNGKLEIVSTANQDSPLSEGKTPVLGLDVWEHAYYLKFQNRRPEYID
TFWNVINWDERNKRFDAAK
>P28760_SOD_Mn_Bacteria-Firmicutes-Bacilli-Bacillales-Bacillaceae-Bacillus_caldotenax
----MPFELPALPYPYDALEPHIDKETMNIHHTKHHNTYVTNLNAALEGHPDNKSLEELL
SNLEIRTAVRNNGGGHANHSLFWTILSPNGGGEPTGELAEAINKKFGSFTAFKDEFSKAA
AGRFGSGWAWLVVNNGELEITSTPNQDSPIMEGKTPILGLDVWEHAYYLKYQNRRPEYIA
AFWNIVNWDEVAKRYSEAK
>O13401_SOD_Mn_Candida_albicans
TFTRSKYSLPELDYEFSATEPYISGQINEIHYTKHHQTYVNNLNASIEQAVEAKSKGEVK
KLVALEKAINFNGGGYLNHCLWWKNLAPQGGGQPSEDLGKQIVKQFGSLDKLIEITNGKL
AGIQGSGWAFIVKANGDIDVITTANQDTVTDPNLVPLIAIDAWEHAYYLQYQNVKADYFK
NLWHVINWKEAERRFEF--
>P00447_SOD_Mn_Eukaryota-Opisthokonta-Nucletmycea-Fungi-Dikarya-Ascomycota-Saccharomycotina-Saccharomycetes-Saccharomycetales-Saccharomycetaceae-Saccharomyces-Saccharomyces_cerevisiae
TARRTKVTLPDLKWDFGALEPYISGQINELHYTKHHQTYVNGFNTAVDQFQEDLLAKEPS
PAN-IQQNIKFHGGGFTNHCLFWENLAPQGGGEPTGALAKAIDEQFGSLDELIKLTNTKL
AGVQGSGWAFIVKNGGKLDVVQTYNQDTVTG---VPLVAIDAWEHAYYLQYQNKKADYFK
AIWNVVNWKEASRRFDAGK
>P19666_SOD_Fe_Eukaryota-SAR-Alveolata-Ciliophora-Intramacronucleata-Conthreep-Oligohymenophorea-Hymenostomatia-Tetrahymena-Tetrahymena_pyriformis
-----------LNYEYSDLEPVLSAHLLSFHHGKHHQAYVNNLNATYEQIAAATKENDAH
KIATLQSALRFNLGGHVNHWIYWDNLAPSGGGVLPEHLTKAIKEKWGSYENFITLFNTRT
AAIQGSGWGWLGYVSKSLRLFELGNQDMPEWSSIVPLLTIDVWEHAYYLDYQNLRPKYLT
EVWKIVNWREVEKRYLQAI
>O51917_SOD_Fe-Zn_Bacteria-Actinobacteria-Actinobacteria-Streptomycetales-Streptomycetaceae-Streptomyces-Streptomyces_coelicolor
---MSVYTLPELPYDYSALAPVISPEIIELHHDKHHAAYVKGANDTLEQLAEARDKETWG
SINGLEKNLAFHLSGHILHSIYWHNMTGGG--GEPGELADAIAESFGSFAGFRAQLTKAA
ATTQGSGWGVLAYLSGRLIVEQIYDHQGNVGQGSTPILVFDAWEHAFYLQYKNQKVDFID
AMWAVVNWQDVARRYEAAK
>P80293_SOD_Mn/Fe_Bacteria-Actinobacteria-Actinobacteria-Propionibacteriales-Propionibacteriaceae-Cutibacterium-uncultured_Propionibacterium_freudenreichii_subsp__shermanii
----AVYTLPELPYDYSALEPYISGEIMELHHDKHHKAYVDGANTALDKLAEARDKADFG
AINKLEKDLAFNLAGHVNHSVFWKNMAPKGSARPTDELGAAIDEFFGSFDNMKAQFTAAA
TGIQGSGWASLVWLGKRINTLQFYDHQNNLPAGSIPLLQLDMWEHAFYLQYKNVKGDYVK
SWWNVVNWDDVALRFSEAR
>P42821_SOD_Mn_Bacteria-Actinobacteria-Actinobacteria-Corynebacteriales-Corynebacteriaceae-Corynebacterium-Corynebacterium_diphtheriae
----MTYALPELDYAYDALEPHIAAEIMELHHSKHHANYVNGANAALEKLQKARENGEIG
AVVTLSKDLAFNLGGHTNHSIFWKNLSPNGGGEPTGALAEAIAKEFGSFEKFKDHFSAAA
LGLQGSGWAVLGYIGGRLVIEQLTDQQGNISANLTPLLMLDMWEHAFYLQYKNVKADYVK
AVWNVFNWDDVAARFEAAT
>P53649_SOD_Mn_Bacteria-Actinobacteria-Actinobacteria-Corynebacteriales-Mycobacteriaceae-Mycobacterium-Mycobacterium_smegmatis
---MAEYTLPDLDYDYGALEPHISGQINELHHSKHHATYVKGVNDAIAKLEEARANGDHA
AIFLNEKNLAFHLGGHINHSIWWKNLSPNGGDKPTGELAAAIDDQFGSFDKFQAQFTAAA
NGLQGSGWAVLGYLGGRLLTFQLYDQQANVPLGIIPLLQVDMWEHAFYLQYKNVKADYVK
AFWNVVNWDDVQNRFAAAT
>Q9LYK8_SOD_Mn_Eukaryota-Archaeplastida-Chloroplastida-Charophyta-Phragmoplastophyta-Streptophyta-Embryophyta-Tracheophyta-Spermatophyta-Magnoliophyta-Brassicales-Arabidopsis-Arabidopsis_thaliana
LESMKTASLPDLPYAYDALEPAISEEIMRLHHQKHHQTYVTQYNKALNSLRSAMADGDHS
SVVKLQSLIKFNGGGHVNHAIFWKNLAPEGGGKPPDPLASAIDAHFGSLEGLIQKMNAEG
AAVQGSGWVWFGLELKRLVVETTANQDPLVTKGSVPLIGIDVWEHAYYPQYKNARAEYLK
NIWTVINWKYAADVFEKHT
>P41978_SOD_Mn_Eukaryota-Archaeplastida-Chloroplastida-Charophyta-Phragmoplastophyta-Streptophyta-Embryophyta-Tracheophyta-Spermatophyta-Magnoliophyta-Liliopsida-Poales-Oryza-Zea_mays
ARGVTTVALPDLSYDFGALEPVISGEIMRLHHQKHHATYVVNYNKALEQLDAVVVKGDAS
AVVQLQGAIKFNGGGHFNHSIFWENLKPE-GGEPPGKLGWAIDEDFGSFEALVKRMNAEG
AALQGSGWVWLALEPKKLSVETTANQDPLVTKGAVPLLGIDVWEHAYYLQYKNVRPDYLN
NIWKVMNWKYAGEVYENVL
>P27084_SOD_Mn_Eukaryota-Archaeplastida-Chloroplastida-Charophyta-Phragmoplastophyta-Streptophyta-Embryophyta-Tracheophyta-Spermatophyta-Magnoliophyta-Pisum_sativum
SRGLHVFTLPDLAYDYGALEPVISGEIMQIHHQKHHQTYITNYNKALEQLHDAVAKADTS
TTVKLQNAIKFNGGGHINHSIFWKNLAPEGGGEPPESLGWAIDTNFGSLEALIQKINAEG
AALQ-----WLGLDLKRLVVETT--QDPLVTKGAVPLLGIDVWEHAYYLQYKNVRPDYLK
NIWKVINWKHASEVYEKES
>Q9UQX0_SOD_Mn_Eukaryota-Opisthokonta-Nucletmycea-Fungi-Dikarya-Ascomycota-Taphrinomycotina-Schizosaccharomycetes-Schizosaccharomycetales-Schizosaccharomycetaceae-Schizosaccharomyces-Schizosaccharomyces_pombe
RGVHTKATLPPLPYAYNALEPALSETIMKLHHDKHHQTYVNNLNAAQEKLADNLDLEGEV
ALQA---AIKFNGGGHINHSLFWKILAPEGGGKPSGSLHKAITSKWGSLEDFQKEMNAAL
ASIQGSGWAWLIVKDGSLRITTTANQDTIVK---KPIIGIDAWEHAYYPQYENRKAEYFK
AIWNVINWKEAESRYSNR-
>Q9Y783_SOD_Mn_Eukaryota-Opisthokonta-Nucletmycea-Fungi-Dikarya-Ascomycota-Pezizomycotina-Sordariomycetes-Sordariales-Sordariaceae-Neurospora-Neurospora_crassa
MAGLATYSLPQLPYAYNALEPYISAQIMELHHSKHHQTYVTNLNNALKVHVAAIASSDIP
AQIAQQPAIKFNGGGHINHSLFWKNLAPTPETNYKAALAAEIEKTWGSFDEFKKAFSAAL
LGIQGSGWGWLVKEKGRLRIITTKDQDPVVG---VPVFGVDMWEHAYYLQYLNGKAAYVE
NIWKVINWKTAEERFQGSR
>Q92450_SOD_Mn_Eukaryota-Opisthokonta-Nucletmycea-Fungi-Dikarya-Ascomycota-Pezizomycotina-Eurotiomycetes-Eurotiales-Aspergillaceae-Aspergillus-Neosartorya_fumigata
--MSQQYTLPPLPYPYDALQPYISQQIMELHHKKHHQTYVNGLNAALEAQKKAAEANDVP
KLVSVQQAIKFNGGGHINHSLFWKNLAPSGGGKI-QALKAAIEQRWGSFDKFKDAFNTTL
LGIQGSGWGWLVTPKGKLDITTTHDQDPVTG---APVFGVDMWEHAYYLQYLNDKASYAK
GIWNVINWAEAENRYIAGD
>Q877B6_SOD_Mn_Eukaryota-Opisthokonta-Nucletmycea-Fungi-Dikarya-Ascomycota-Pezizomycotina-Eurotiomycetes-Eurotiales-Aspergillaceae-Aspergillus-Aspergillus_oryzae
--MATTFSLPPLPYAYDALEPVICKQIMEIHHQKHHQTYITNLNAALSAQSTALAANNIP
QLINLQQKIKFNGGGHINHSLFWKNLAPSPETNIQAALKAAIEAQYGSVEKFKEAFGATL
LGLQGSGWGWLVAPGGKLEIVSTKDQDPVTD---VPVFGVDMWEHAYYLQYFNNKASYVE
GIWKVLNWRTAEDRFKNGV
>O75007_SOD_Mn_Eukaryota-Opisthokonta-Nucletmycea-Fungi-Dikarya-Ascomycota-Pezizomycotina-Eurotiomycetes-Eurotiales-Aspergillaceae-Penicillium-Penicillium_chrysogenum
-MTSQTHTLPPLPYAYDALEPVISKQIMELHHQKHHQTYINNLNAALSAQASATASNDVP
TLISLQQKLRFNGGGHINHSLFWKNLTPPGTPANAGALREAIVSRWGSHEAFVKAFGAEL
LGLQGSGWGWLVSAKGRLEIVTTKDQDPVNA---VPVFGVDMWEHAYYLQYLNNKAGYVE
GIWKIIHWAEAEKRYTAGV
>Q3MSU9_SOD_Mn_Eukaryota-Opisthokonta-Nucletmycea-Fungi-Dikarya-Ascomycota-Pezizomycotina-Eurotiomycetes-Eurotiales-Aspergillaceae-Aspergillus-Aspergillus_niger
--MTSKCTLPDLPYDYDALEPIISKQIMELHHKKHHQTYVNNLNAALASQASALDSNDIT
QLISIQQKLKFNGGGHINHSLFWKNLARSPATNLRSALKDAIEKQWGSVKNFTDAFEAVL
LGIQGSGWGWLVSKTGFLEIVTTKDQDPVTG---IPVFGVDMWEHAYYLQYLNNKASYVQ
NIWKVINWEEAEHRYLNGT
>Q92429_SOD_Mn_Eukaryota-Opisthokonta-Nucletmycea-Fungi-Dikarya-Basidiomycota-Agaricomycotina-Agaricomycetes-Polyporales-Polyporaceae-Fomes-Ganoderma_microsporum
----MAHVLPDLPYAYNALEPFISQQIMELHHKKHHQTYVNSLNAAEQAYAKASTPKERI
ALQS---ALKFNGGGHINHSLFWKNLAPGNGGALDGPLKSAIEQNWGSVDNFIKEFNATT
AAIQGSGWGWLGLATKRLEITTTANQDPLLS---VPIIGVDIWEHAFYLQYLNVKADYLA
AIWIVINFKEAERRLIEAT
>Q9P4T6_SOD_Mn_Bacteria-Firmicutes-Bacilli-Bacillales-Bacillaceae-Bacillus-Agaricus_bisporus
----MAHVLPDLPYAYDALEPYISRQIMELHHKKDLCECAQHCRGCLHSTAVGFDLSLFF
IL---------TTLGHINHSLFWQNLAPGAGGQLPGPLKDAIDQTFGGLDNLKKEFNTTT
AGIQGSGWGWLGVSNKRLEISTTPNQDPLLN---VPIIGVDIWEHAFYLQYLNVKADYLN
AIWSVINFDEAQRRYVEAT
>O84296_SOD_Mn_Bacteria-Chlamydiae-Chlamydiae-Chlamydiales-Chlamydiaceae-Chlamydia-Chlamydia_trachomatis
-MVFSSYMLPALPYDYDALEPVISAEIMQLHHQKHHQGYINNLNEALKSLDVANATQDLA
RLIAINPALRFNGGSHINHSLFWEMLAPKGGGVPPHELLKLIEKFWGSFDNFLKNFITSS
AAVQGSGWGWLAFCPQKLMVQTTANQDPLEATTGIPLLGVDVWEHAYYLQYKNARMDYLK
SFPSIINWDYIENRFVEMS
>Q55BJ9_SOD_Mn_Eukaryota-Amoebozoa-Dictyostelia-Dictyostelium-Dictyostelium_discoideum
GSQSNSYTLPDLPYDYGALSPVISPEIMTLHHKKHHQTYVNNLNIALDKLSSASSAKDVA
QMIALQSAIKFNGGGHVNHSIFWTNLAPQDGGVAPGPLADAINKQYGSIEKLIEKMSAET
TAIQGSGWGWLGYANDRLVIQTQQNQDPLSVSGYVPLLGIDVWEHAYYLDYKNVRADYVK
NIWQIVNWKNVAERYNTAK
>P41981_SOD_Mn_Eukaryota-Opisthokonta-Holozoa-Metazoa_Animalia-Eumetazoa-Bilateria-Nematoda-Chromadorea-Spirurida-Onchocerca_volvulus
NTQRLKHVLPDLPYDYGALEPILSAEIMQVHHGKHHAAYVNALNQAEEKVKEALAKGDTQ
AAVAGTKLMNFNTGGHINHTLFWEGLTAKNSGEPNSELMTAIKKDFGSLETMIDKLNAKT
IAIQGSGWGWLAYEMKRLQLACCPNQDLLEPTTGIPLFCIDVWEHAYYLQYKNLRPDFVK
AIWKIANWKIISDRYIKAR
>Q00637_SOD_Mn_Eukaryota-Opisthokonta-Holozoa-Metazoa_Animalia-Eumetazoa-Bilateria-Nematoda-Chromadorea-Spirurida-Dirofilaria_melanogaster
PGVRGKHTLPKLPYDYAALEPIICREIMELHHQKHHQTYVNNLNAAEEQLEEAKSKSDTT
KLIQLAPALRFNGGGHINHTIFWQNLSP-NKTQPSDDLKKAIESQWKSLEEFKKELTTLT
VAVQGSGWGWLGFKSGKLQLAALPNQDPLEASTGIPLFGIDVWEHAYYLQYKNVRPSYVE
AIWDIANWDDISCRFQEAK
>Q694A3_SOD_Mn_Eukaryota-Opisthokonta-Holozoa-Metazoa_Animalia-Eumetazoa-Bilateria-Arthropoda-Hexapoda-Insecta-Pterygota-Neoptera-Diptera-Glossina_morsitans_morsitans_morsitans
AAVRGKHTLPKLPYDYGALAPIISKDILEVHHGKHHQTYVNNLNAVEEQMTEAHSKKDVN
KVVELSKNYAFNWGGHLNHSIYWQNLSP-TKSEPSADLKKAIEEQFSSFEQFKKDLSALS
IGVQGSGWGWLGYKXKKLQILAVSNQEPLQAVTGVPLFAIDVWEHAYYLQXKNXXAKYVE
AXWDIANWKBISDRYAEAT
>P41977_SOD_Mn_Eukaryota-Opisthokonta-Holozoa-Metazoa_Animalia-Eumetazoa-Bilateria-Nematoda-Chromadorea-Rhabditida-Caenorhabditis_elegans
LAVRSKHTLPDLPFDYADLEPVISHEIMQLHHQKHHATYVNNLNQIEEKLHEAVSKGNLK
EAIALQPALKFNGGGHINHSIFWTNLA-KDGGEPSKELMDTIKRDFGSLDNLQKRLSDIT
IAVQGSGWGWLGYCKKDLKIATCANQDPLEG---VPLFGIDVWEHAYYLQYKNVRPDYVH
AIWKIANWKNISERFANAR
>O96347_SOD_Mn_Eukaryota-Opisthokonta-Holozoa-Metazoa_Animalia-Eumetazoa-Bilateria-Arthropoda-Crustacea-Malacostraca-Eumalacostraca-Eucarida-Charybdis_feriata
LWCRQKHTLPDLPYDYGALEPTISAEIMQLHHSKHHQTYVNNLNVAEEKLAEAKEKGDVS
TIISLAPALRFNGGGHINHSIFWQNLSA-DGGEPEGELLAAINRDFGSVENMKNQLSAQT
VAVQGSGWGWLGYE-GALQIATCPNQDPLEATTGVPLFGIDVWEHAYYLQYKNVRRIMLK
SLIGRISLQGSMQQSKNAT
>P07895_SOD_Mn_Eukaryota-Opisthokonta-Holozoa-Metazoa_Animalia-Eumetazoa-Bilateria-Chordata-Vertebrata-Gnathostomata-Euteleostomi-Tetrapoda-Mammalia-Rattus_norvegicus
AGSRHKHSLPDLPYDYGALEPHINAQIMQLHHSKHHATYVNNLNVTEEKYHEALAKGDVT
TQVALQPALKFNGGGHINHSIFWTNLSPKGGGEPKGELLEAIKRDFGSFEKFKEKLTAVS
VGVQGSGWGWLGFEQGRLQIAACSNQDPLQG---IPLLGIDVWEHAYYLQYKNVRPDYLK
AIWNVINWENVSQRYIVCK
>Q54RN1_SOD_Cu-Zn_Eukaryota-Amoebozoa-Dictyostelia-Dictyostelium-Dictyostelium_discoideum
NLPTGSYATAIMTYGYNSVGPLVVAATNGVNTTTNTAGAYSSVNGIVSGVAKGFHIHAFG
DLTT---VDGASIGGHWLSGA-QVHAFPENTSRHFGD--------LGNLCIFDNDFKNAY
YYLSTSYFSGLV---GRGFAVHAARDDGNTYGDRIPKAATTLNNGTYTGESQPGTSSYLA
PFFLILS-SLISVILIL--
>D4B5D4_Cell_surface_Cu-only_superoxide_dismutase_Eukaryota-Opisthokonta-Nucletmycea-Fungi-Dikarya-Ascomycota-Pezizomycotina-Eurotiomycetes-Onygenales-Arthrodermataceae-Arthroderma-Trichophyton_benhamiae_benhamiae
RVSRSCFSLNPLGIVYQAKLPERTGIRGTINATAHSSGRGVVFNLDLWGFDNTNKIVKLT
TTTAPTDGSCGPTKDHLDP-FGRGQTPPLPQTCEPGDLSGRLTT-SSMEEHFNQTFHDLY
-TSTRPGLGTFFG--NRSIVIHHRNSTRLTCEQPRPTGTGIISGHAPTISAQNNGAGRLV
GFSGAIMAALVPLAL----
>P20379_SOD_Cu-Zn_Bacteria-Proteobacteria-Alphaproteobacteria-Caulobacterales-Caulobacteraceae-Caulobacter_vibrioides
GLAAALAASPALAQTSATAVVKDGKDAGAVTVTE--APHGVLLKLELKGLTPAAHFHEKG
DCGT---PDFKSAGAHVHTAATTVHGLLNPDANDSGDLPNIFAAADGAATAEIYSPLVSL
KGAGGR---PALLADGSSIVVHANPDDHKTQ------------------PIGGAGARVAC
---GVIK------------
>Q5ACV9_SOD_Cu-Zn_Candida_albicans
AASDKSPKIKKNPRNVVAVAPFDTQVKGNVVFSAKEGKHVN-VHIDMTGLPKFYHIHERS
VPGN---GNCEAVGLHFNPYNASPVCDENDAYCQVGDL-SGKHG-CINTTCFELKYSDPY
-LSLNRKSKSYI--IGKSVVFHPLETDYKFDSEIPPQQELISTEETRPSDQTGSV-----
-FGLVLGIAAGIFV-----
>Q5AD07_Cell_surface_Cu-only_superoxide_dismutase_Candida_albicans
IFLLATFALGDAPISTDSKGSPIAKIEGTIKFTP-ANNGTVSVSVDLKGLPSPYHVHEKP
VPAS-------ATENHFNP-YNGTVRAA-TPAAHVGDLAGKHGNIMG--ESYKTEYDDSY
ISLNEKSR-SYIG--GLSIVIHANNGTRLNCANINANTTMSNSSMASTAPQGNGAERAVV
LLAGVVG--VIAALI----
>Q5AD05_SOD_Cu-Zn_Candida_albicans
IISIVALALSPISTDSKGKAPLVARIEGTIKFEP-ANNGTVLVSVDLTGLPSPYHVHEKP
VPES-------ATGMHFNP-FNGSTTAKTPAALELGDL-SGRHG-NITSESFEVEYDDSY
-ISLNKDSKAYIG--GLSIVVHSNNNTRLNCDEGWSNSSSSSSSTSASQGSGAGRAEISG
FLAGIAG--VVAALI----
>Q9AGW2_SOD_Cu-Zn_Bacteria-Actinobacteria-Actinobacteria-Corynebacteriales-Mycobacteriaceae-Mycobacterium-Mycobacterium_paratuberculosis
SSPQHASSLSPSPSGAGAAEPAAPSATAKFEFSNGYATVTIEANGVLPGFH-GVHIHKVG
KCEPGAPGDFLSAGGHFQAP--GHTGEP----AS-GDLTQVRKDGSGTLVTTTDAFTMED
---------LLG---GRAIIIHAGADNFANIQTN---------PDEMTMSTGDAGKRVAC
---GVIG------------
>P69049_SOD_Cu-Zn_Bacteria-Proteobacteria-Gammaproteobacteria-Legionellales-Legionellaceae-Legionella-Legionella_pneumophila
IILIGTILFSSMAIADDLTAPITGPAIGKVTFTQ--TPYGVLITPDLTNLPEGFHLHKTA
DCGN----HGMHAEGHYDPQNTNSHQGPYGNGHL-GDLPVLYVTSNGKAMIPTLAPRLKL
S--------DMHN----LAVMIHANGD----------------TYSDNPPQGGGGDRIAC
---GVIK------------
>Q59448_SOD_Cu-Zn_Bacteria-Proteobacteria-Gammaproteobacteria-Francisellales-Francisellaceae-Francisella-Francisella_tularensis_subsp__holarctica
GMSMLSLVLADCTF-LSANKPYDHDGELIVHMKDHKEVGTITISPYIDGNQEGMHIHINP
SCED----NGIAAGGHWDPDNTQKHLGPYNDNGHKGDLPVLVVNADGTATEPVVAPKLNS
LE-------ELA---GHSLMLH-AGGDN---------------YSDKPQPLGGGGARMWC
---GVIAD-----------
>P00446_SOD_Cu-Zn_Bacteria-Proteobacteria-Gammaproteobacteria-Vibrionales-Vibrionaceae-Photobacterium-Photobacterium_leiognathi
LFTALAFGLQALAQDLTVKMTDTGKPVGTIELSQ--NKYGVVFTPELADLTPGFHIHQNG
SCASGKVVLGGAAGGHYDPEHTNKHGFPWTDDNHKGDLPALFVSANGLATNPVLAPRLTL
K--------ELK---GHAIMIH-AGGDN---------------HSDMPKALGGGGARVAC
---GVIQ------------
>Q59689_SOD_Cu-Zn_Bacteria-Proteobacteria-Gammaproteobacteria-Pasteurellales-Pasteurellaceae-Pasteurella-Pasteurella_multocida
GMVASAFAHEMLEVKVELLDPAGNQEIGKVVITE--SAYGLVFTPELKNLTAGFHIHQNP
SCDAGKLVAGLAAGGHWDPKNAGKHGYPWSDDAHLGDLPALAVNQDGTANNPVLAPRLKH
LD-------DVK---GRSLMIH-EGGDN---------------HDDHPAPLGGGGPRMAC
---GVIK------------
>P25841_SOD_Cu-Zn_Bacteria-Proteobacteria-Gammaproteobacteria-Pasteurellales-Pasteurellaceae-Haemophilus-Haemophilus_influenzae
VANAHDHMAPSIEVKVQQLDPAGNKDVGTVTITE--SNYGLVFTPNLQGLAEGFHIYENP
SCEPGKLIAGLAAGGHWDSKGAKQHGYPWQDDAHLGDLPALTVLHDGTATNPVLAPRLKK
LD-------EVR---GHSIMIH-AGGDN---------------HSDHPAPLGGGGPRMAC
---GVIK------------
>Q59452_SOD_Cu-Zn_Bacteria-Proteobacteria-Gammaproteobacteria-Pasteurellales-Pasteurellaceae-Haemophilus-Haemophilus_ducreyi
TMSKDMMSMEKIVVPVQQLDPQGNKDVGTVEITE--SAYGLVFTPKLHDLAHGFHIHEKP
SCEPGKLVAGLGAGGHWDPKQTQKHGYPWSDDAHMGDLPALFVMHDGSATTPVLAPRLKK
LA-------EVK---GHSLMIH-AGGDN---------------HSDHPAPLGGGGPRMAC
---GVIK------------
>P15453_SOD_Cu-Zn_Bacteria-Proteobacteria-Alphaproteobacteria-Rhizobiales-Rhizobiaceae-Brucella-Brucella_abortus_biovar_1
LMAFPAFAESTTVKMYEAL-PTPGKEVGTVVISE--APGGLHFKVNMEKLTPGFHVHENP
SCAPGKIVPALAAGGHYDPGNTHHHLGP-EGDGHMGDLPRLSANADGKVSETVVAPHLKK
LA-------EIK---QRSLMVH-VGGDN---------------YSDKPEPLGGGGARFAC
---GVIE------------
>P0AGD1_SOD_Cu-Zn_Bacteria-Proteobacteria-Gammaproteobacteria-Enterobacteriales-Enterobacteriaceae-Escherichia-Shigella-Escherichia_coli
LVVATGAQAASEKVEMNLVTSQVGQSIGSVTITETDKGLE--FSPDLKALPPGFHIHAKG
SCQPGKASAAESAGGHLDPQNTGKHEGP-EGAGHLGDLPALVVNNDGKATDAVIAPRLKS
LD-------EIK---DKALMVH-VGGDN---------------MSDQPKPLGGGGERYAC
---GVIK------------
>P0CW86_SOD_Cu-Zn_Bacteria-Proteobacteria-Gammaproteobacteria-Enterobacteriales-Enterobacteriaceae-Salmonella-Salmonella_typhimurium
LISCSAMAENTLTVKMNALSSGTGENIGEITVSE--TPYGLLFTPHLNGLTPGFHVHTNP
SCMPGKEVPALMAGGHLDPEKTGKHLGPYNDKGHLGDLPGLVVNADGTATYPLLAPRLKS
LS-------ELK---GHSLMIH-KGGDN---------------YSDKPAPLGGGGARFAC
---GVIEK-----------
>Q54RQ1_SOD_Cu-Zn_Eukaryota-Amoebozoa-Dictyostelia-Dictyostelium-Dictyostelium_discoideum
STDGTTLNIAIYGGSYDCSDPSVIGGVGNIDYSSSKLTGVNTVSAKVSGLSYGFHVHQFG
DVSS---DNGTSIGGHFLKTG-QEHSLPPSGTRHYGD--------FGNFCAFSQDMMDTG
YYYYETDHVLVI---GRGMAVHTDKGNSDVGQGVYSLNLPMDWNGSYYGDMNDNEPGSSS
---TVIPFSIIFALL----
>Q9RU48_SOD_Cu-Zn_Bacteria-Deinococcus-Thermus-Deinococci-Deinococcales-Deinococcaceae-Deinococcus-Deinococcus_radiodurans
LSLSACADLGQPTVRADLLD--TGKVTGTATFSP--SPIGTRVSIEVSGLKAGLHIHENP
NCNPGQTIPFGAAGGHFDPGASHNHDGPHARNGHGGDLPMITVGEDGKGRLNFDTNRLKM
TGPT-----GVL---GRSIVIHADADDYQTN------------------PAGNSGGRERC
GVFQAIN------------
>O66602_SOD_Cu-Zn_Bacteria-Aquificae-Aquificae-Aquificales-Aquificaceae-Aquifex_aeolicus
GVLAGSLLLISASFSQDLKAELEGEVIGKAELIETNSGVLIKLNA--KGLPPAFHIHERG
ECKP---PTFKSAKGHFNPYG-KKHGLLNPEGPHAGDMPNIYTDDKGNVRVQVLNPFVTL
KKGEK----NSLFEGGTALVIHSGPDDYKSD------------------PAGNAGKRIAC
---GVIR------------
>P08294_SOD_Cu-Zn_Eukaryota-Opisthokonta-Holozoa-Metazoa_Animalia-Eumetazoa-Bilateria-Chordata-Vertebrata-Gnathostomata-Euteleostomi-Tetrapoda-Mammalia-Homo_sapiens
VTEIWQEVMVQPSATLDAAQPR---VTGVVLFRQLAPRAKLDAFFALEGFPTAIHVHQFG
DLS----QGCESTGPHYNP-LAVPH--P----QHPGDFG-NFAVRDGSLWRYRAGLAASL
AGPH-----SIV---GRAVVVHAGEDDLGRG------------GNQASVENGNAGRRLAC
---CVVGWERQAREHSERK
>O09164_SOD_Cu-Zn_Eukaryota-Opisthokonta-Holozoa-Metazoa_Animalia-Eumetazoa-Bilateria-Chordata-Vertebrata-Gnathostomata-Euteleostomi-Tetrapoda-Mammalia-Mus_musculus
LVEKIGDTHEVDAAEMHAICRVPSAITGLVLFRQLGPGSRLEAYFSLEGFPAAIHVHEFG
DLS---QG-CDSTGPHYNP-MEVPH--P----QHPGDFGNFVVRN-GQLWRHRVGLTASL
AGPH-----AIL---GRSVVVHAGEDDLGKG------------GNQASLQNGNAGRRLAC
---CVVGWESQTKERKKRR
>P16026_SOD_Cu-Zn_Eukaryota-Opisthokonta-Holozoa-Metazoa_Animalia-Eumetazoa-Bilateria-Platyhelminthes-Trematoda-Digenea-Strigeidida-Schistosoma_mansoni
DNYCSAYGYGYSYYHRRHFDPAFTKYIGAVWFTQ-HGDYMY-VNGSVAGLPPGTHVHRYG
GLG----NMCLEAGPHFNP-FNQRHGPRHGYPRHAGDLG-NIRVGRGGVAKFDFYVTIKG
LGPFD----GFI---GRALVIHANRDDLGRN------------RDEGSRTTGNSGPRLAC
---ATIGFRAP--------
>P36214_SOD_Cu-Zn_Eukaryota-Archaeplastida-Chloroplastida-Charophyta-Phragmoplastophyta-Streptophyta-Embryophyta-Tracheophyta-Spermatophyta-Magnoliophyta-Malpighiales-Populus-Populus_tremuloides
PSPLSSPSLLRTSFSGVSVKPQLATKAVAVLKGQSRVEGSSTLHQDERQQQLGFMVFTYM
SMVI--PQMGVSQQDHILIQQ-VDTWCSEDEIRHAGDLGNIVANAEGVAE-CRQSWQIRY
HSLRPN---SVV---GRALVVHELQDDLGKG------------GHELSLSTGNAGGRLAC
---GVVGLTPV--------
>P34461_SOD_Cu-Zn_Eukaryota-Opisthokonta-Holozoa-Metazoa_Animalia-Eumetazoa-Bilateria-Nematoda-Chromadorea-Rhabditida-Caenorhabditis_elegans
CIEAASEVIRARAYIFKAEAKIPTELIGTIDFDQ--SGSFLKLNGSVSGLAAGFHIHEKG
DTG----NGCLSAGGHYNPHK-LSHGAPDDSNRHIGDLGNIESPASGDTLISVSDSLASL
SGQY-----SII---GRSVVIHEKTDDLGRG------------TSDQSKTTGNAGSRLAC
---GTIGLETTTASLPPVT
>P51547_SOD_Cu-Zn_Eukaryota-Opisthokonta-Holozoa-Metazoa_Animalia-Eumetazoa-Bilateria-Nematoda-Chromadorea-Rhabditida-Haemonchus_contortus
EVDCANEVLKARAYIFEAVKGGPAKTVGIIDLVQ--TGTLVKMNGSVSGLQPGFHIHEKG
DLG----NGCLAAGAHFNPHK-MMHGAPEDSNRHVGDLGNIETPKTGDTPILISDSVISL
-----TGQHNVI---GRAIVIHADMDDLGRG------------TSELSKTTGNAGARVAC
---GVIG------------
>Q7JR71_SOD_Cu-Zn_Eukaryota-Opisthokonta-Holozoa-Metazoa_Animalia-Eumetazoa-Bilateria-Nematoda-Chromadorea-Spirurida-Dirofilaria_melanogaster
AAQTRNMPIQAIAYLIGPVQSDNTQVKGNVTFTQNDCGQNVHVRVQLEGLKEGFHIHEKG
DLT----NGCISMGAHYNPDK-VDHGGPDHEVRHVGDLGNLEANSTGIIDVTYTDQVITL
TGKL-----GII---GRGVVVHELEDDLGLG------------NHTDSKKTGNAGGRIAC
---GVIGIK----------
>Q90023_SOD_Cu-Zn_Eukaryota-SAR-Alveolata-Ciliophora-Intramacronucleata-Conthreep-Oligohymenophorea-Peniculia-Paramecium-Paramecium_bursaria_Chlorella_virus_1
LFILVLITMTKNTSSLNVTKPVIAVVKGTVRFVE--ESSKVKISVDISGLKPGFHVHEAG
DLT----DGCTSACAHFNP-FGTAHGGPDSKIRHVGDLGNILADKNGKAKYSFYDSMIKL
-----RGKCNII---GRAIVVHADTDDLGLG------------GNAESLKTGNAGKRIGC
---AVIG--YAKENFC---
>P41974_SOD_Cu-Zn_Eukaryota-Opisthokonta-Holozoa-Metazoa_Animalia-Eumetazoa-Bilateria-Nematoda-Chromadorea-Spirurida-Dirofilaria_immitis
HRSNIHRNMHNGGMPKKAVAVLSDTVNGIIYFQQNNRASATTIYGTINGLTPGFHIHQYG
IKA----NGCTSAAAHYNP-FEKTHGRPTNNIKHIGDLRNIKAGADGVANVNIISNHIQL
SGPL-----SVI---GRSLVVHANPDDLGKGNGD---------AREESLKTGNAGSRIVC
---SIIGIAPST-------
>Q54TU5_SOD_Cu-Zn_Eukaryota-Amoebozoa-Dictyostelia-Dictyostelium-Dictyostelium_discoideum
--------------MVKAICVVGAVVNGTIIFSQENEGSPVYVNGTISGLSGGFHIHEFG
DTS----NGCLSAGAHFNP-FHVEHGGPNSAIRHVGDLGNITSCPSSKVANVL--IQDNV
ISLFGDL--SII---GRTLVVHENQDDLGLG-------------GNLSKTTGNAGARVAC
---GILA--KI--------
>Q54G70_SOD_Cu-Zn_Eukaryota-Amoebozoa-Dictyostelia-Dictyostelium-Dictyostelium_discoideum
---------------MSAICVIGDGVDGIINFKQNDNKSPVIISGVISGLKEGFHVHEFG
DTT----NGCLSAGAHFNP-FKKEHGSPNDENRHVGDLGNIESNKD---KKSIINITDNI
ITLFGQN--SII---GRSIVVHDKEDDLGRG------------NSQDSKITGNAGSRLGC
---GIIALSKI--------
>P28755_SOD_Cu-Zn_Eukaryota-Opisthokonta-Holozoa-Metazoa_Animalia-Eumetazoa-Bilateria-Arthropoda-Hexapoda-Insecta-Pterygota-Neoptera-Diptera-Ceratitis_capitata
-------------MVVKAVCVINGDVKGTVHFEQQDAKSPVLVTGEVNGLAKGFHVHEFG
DNT----NGCTSAGPHFNP-YGNSHGAPSDLNRHLGDLGNIEASGDGAT---KVEISDKL
ITLFGEN--SIV---GRTIVVHADPDDLGKG------------GHELSKTTGNAGARLGC
---GVIGICKI--------
>Q55GQ5_SOD_Cu-Zn_Eukaryota-Amoebozoa-Dictyostelia-Dictyostelium-Dictyostelium_discoideum
-------------MSKTAVCVIGEKVNGVVKFTQENKDSPVTVNYDITGLEKGFHVHAFG
DTT----NGCVSAGPHFNP-FGKNHGAPSDEDRHVGDLGNIVADGESNTKGTISDKIISL
FGEH-----TIV---GRTMVVHADQDDLGKG------------GKPDSLTTGAAGARLGC
---GVIGVSQ---------
>O49044_SOD_Cu-Zn_Eukaryota-Archaeplastida-Chloroplastida-Charophyta-Phragmoplastophyta-Streptophyta-Embryophyta-Tracheophyta-Spermatophyta-Magnoliophyta-Caryophyllales-Mesembryanthemum-Mesembryanthemum_crystallinum
------------MGVIKAVAVINNNVKGSLQFIQ-DSTGVTHVKGRITGLTPGFHIHALG
DTT----NGCNSTGPHFNP-LKKDHGAPFDTERHAGDLGNVVAGADGVAEVSVRDTQIPL
SGQH-----SIL---GRAVVVHADQDDLGRT------------GHELSKTTGNAGARVRC
---GIIGLQASV-------
>Q9FK60_SOD_Cu-Zn_Eukaryota-Archaeplastida-Chloroplastida-Charophyta-Phragmoplastophyta-Streptophyta-Embryophyta-Tracheophyta-Spermatophyta-Magnoliophyta-Brassicales-Arabidopsis-Arabidopsis_thaliana
---------EAPRGNLRAVALIDNNVRGCLQFVQ-DISGTTHVTGKISGLSPGFHIHSFG
DTT----NGCISTGPHFNP-LNRVHGPPNEEERHAGDLGNILAGSNGVAEILIKDKHIPL
SGQY-----SIL---GRAVVVHADPDDLGKG------------GHKLSKSTGNAGSRVGC
---GIIGLQSSADAKL---
>Q7M1R5_SOD_Cu-Zn_Eukaryota-Archaeplastida-Chloroplastida-Charophyta-Phragmoplastophyta-Streptophyta-Embryophyta-Tracheophyta-Spermatophyta-Magnoliophyta-Fabales-Glycine-Glycine_max
----------M----VKAVAVLSSEVTGTIFFTQ-EGNGPTTVTGSLAGLKPGFHVHALG
DTT---NG-CLSTGAHFNP-NNNEHGAPEDENRHAGDLGNVNVGDDGTVSFSITDSQIPL
-----TGPNSII---GRAVVVHADSDDLGKG------------GHELSKTTGNAGGRVAC
---GIIGLQG---------
>O65175_SOD_Cu-Zn_Eukaryota-Archaeplastida-Chloroplastida-Charophyta-Phragmoplastophyta-Streptophyta-Embryophyta-Tracheophyta-Spermatophyta-Magnoliophyta-Liliopsida-Alismatales-Zantedeschia-Zantedeschia_aethiopica
GQPLRIYSSVVVAATKKAVAVLTSQVDGVVTLVQ-EDDGPTTVNVRITGLTPGFHLHEYG
DTT----NGCISTGSHFNPNK-LTHGAPMDVVRHAGDLGNIVANVDGLAEATIVDDQIPL
-----SGSNSVV---GRAFVVHELEDDLGKG------------GHELSLTTGNAGGRLAC
---GVVGLTPV--------
>O78310_SOD_Cu-Zn_Eukaryota-Archaeplastida-Chloroplastida-Charophyta-Phragmoplastophyta-Streptophyta-Embryophyta-Tracheophyta-Spermatophyta-Magnoliophyta-Brassicales-Arabidopsis-Arabidopsis_thaliana
LNNNNLHRLQSVSFAVKAPSKAVSAVEGVVTLTQ-DDSGPTTVNVRITGLTPGFHLHEFG
DTTN----GCISTGPHFNPNN-MTHGAPEDECRHAGDLGNINANADGVAETTIVDNQIPL
-----TGPNSVV---GRAFVVHELKDDLGKG------------GHELSLTTGNAGGRLAC
---GVIGLTPL--------
>P10792_SOD_Cu-Zn_Bacteria-Tenericutes-Mollicutes-Mollicutes_Incertae_Sedis-Unknown_Family-Candidatus_Phytoplasma-Petunia_hybrida
SKTPQSLTLPFIVFAATAVAVLTSNVEGVVTLTQ-DDDGPTTVKVRITGLAPGFHLHEFG
DTT----NGCMSTGPHFNPNG-LTHGAPGDEVRHAGDLGNIEANASGVAEATLVDNQIPL
-----SGPNSVV---GRALVVHELEDDLGKG------------GHELSLTTGNAGGRLAC
---GVVGLTPI--------
>P81926_SOD_Cu-Zn_Eukaryota-Opisthokonta-Holozoa-Metazoa_Animalia-Eumetazoa-Bilateria-Chordata-Tunicata-Ascidiacea-Stolidobranchia-Halocynthia_roretzi
-------------MSIKAVCVLVGSVKGTLNFKQ-DAIGSCTVTGEVSGLIPGFHIHEYG
DLT----NGCTSSGGHFNP-FKQIHGAPEDDIRHVGDLGNITADSSGVATVNITDRMISL
TGEH-----SII---GRAVVVHAGEDDLGKG------------GHEDSKTTGHAGGRLSC
---GVIGINHL--------
>Q01137_SOD_Cu-Zn_Eukaryota-Opisthokonta-Holozoa-Metazoa_Animalia-Eumetazoa-Bilateria-Platyhelminthes-Trematoda-Digenea-Strigeidida-Schistosoma_mansoni
---------------MKAVCVMTAGVKGVVKFTQETDNGPVHVHAEFSGLKAGFHVHEFG
DTT----NGCTSAGAHFNPTK-QEHGAPEDSIRHVGDLGNVVAGADGNAVYNATDKLISL
NGSH-----SII---GRTMVIHENEDDLGRG------------GHELSKVTGNAGGRLAC
---GVIGLAAE--------
>P03946_SOD_Cu-Zn_Eukaryota-Opisthokonta-Holozoa-Metazoa_Animalia-Eumetazoa-Bilateria-Chordata-Vertebrata-Gnathostomata-Euteleostomi-Actinopterygii-Chondrostei-Acipenseriformes-Xiphias_gladius
-------------MVLKAVCVLAGETTGTVYFEQEGNANAVGKGIILKGLTPGFHVHGFG
DNTN----GCISAGPHFNPAS-KKHAGPKDEDRHVGDLGNVTADANGVAKIDITD-KISL
TGPY-----SII---GRTMVIHEKADDLGRG------------GNEESLKTGNAGSRLAC
---GVIGTE----------
>Q0IIW3_SOD_Cu-Zn_Eukaryota-Opisthokonta-Holozoa-Metazoa_Animalia-Eumetazoa-Bilateria-Chordata-Vertebrata-Gnathostomata-Euteleostomi-Tetrapoda-Amphibia-Xenopus_tropicalis
--------------MVRAVCVLSGDVKGVVHFQQ-QDEGPVTVEGKIYGLTDGFHIHEFG
DNTN----GCISAGPHFNPES-KTHGAPEDAVRHVGDLG-NVTAKDGVAEFKLTDSLISL
KGNH-----SII---GRCAVVHEKEDDLGKG------------GNDESLKTGNAGGRLAC
---GVIGLCQ---------
>P60052_SOD_Cu-Zn_Eukaryota-Opisthokonta-Holozoa-Metazoa_Animalia-Eumetazoa-Bilateria-Chordata-Vertebrata-Gnathostomata-Euteleostomi-Tetrapoda-Mammalia-Pan_troglodytes
-------------MATKAVCVLDGPVQGIINFEQKESNGPVKVWGSIKGLTEGFHVHEFG
DNTA----GCTSAGPHFNPLS-RKHGGPKDEERHVGDLGNVTADKDGVADVSIEDSVISL
-----SGDHCII---GRTLVVHEKADDLGKG------------GNEESTKTGNAGSRLAC
---GVIGIAQ---------
>P11418_SOD_Cu-Zn_Eukaryota-Archaeplastida-Chloroplastida-Charophyta-Phragmoplastophyta-Streptophyta-Embryophyta-Tracheophyta-Spermatophyta-Pinophyta-Pinales-Picea-Prionace_glauca
---------------MKAVCVLTGEVTGTVLFEQ-AADGPVTLKGSITGLTPGFHVHAFG
DNTN----GCISAGPHYNP-FSKNHGGPDDEERHVGDLGNVEANGNGVAEFEIKDRQLHL
-----SGERSII---GRTLVVHEKEDDLGKG------------GDEESLRTGNAGSRLAC
---GVIGIAKD--------
>P80174_SOD_Cu-Zn_Eukaryota-Opisthokonta-Holozoa-Metazoa_Animalia-Eumetazoa-Bilateria-Chordata-Vertebrata-Gnathostomata-Euteleostomi-Tetrapoda-Testudines-Caretta_caretta
TVKAVCVLKGEDPVKEPVKGPVKEPVKGIIYFEQ-QGNGPVTLSGSITGLTEGFHVHEFG
DNTN----GCTSAGAHFNPPG-KNHGGPQDNERHVGDLGNVIANKEGVAEVCIKDSLISL
-----TGSQSII---GRTMVVHEKEDDLGKG------------GNDESLKTGNAGSRLAC
---GVVGIAKL--------
>Q751L8_SOD_Cu-Zn_Eukaryota-Opisthokonta-Nucletmycea-Fungi-Dikarya-Ascomycota-Saccharomycotina-Saccharomycetes-Saccharomycetales-Saccharomycetaceae-Eremothecium-Saccharomycetaceae_sp_Ashbya_gossypii
----MVKAIAVLKGDAG--------VSGVVHFEQEADAAVTTISWNITGFEPGFHIHEFG
DVT----NGCTSSGSHFNP-FKKTHGSPEDENRHVGDMGNVLADANGVAVGSAKDPLIKI
---FGPT--SIL---GRTVVVHAGKDDLGRG------------GNEESLKTGNAGPRPAC
---GVIGIAN---------
>Q9C0N4_SOD_Cu-Zn_Eukaryota-Opisthokonta-Nucletmycea-Fungi-Dikarya-Basidiomycota-Agaricomycotina-Tremellomycetes-Tremellales-Cryptococcaceae-Cryptococcus-Cryptococcus_gattii
----------M----VKAVAVLDSPVTGVITFTQEKEGAPVTVSGDIKNLDAGFHVHEFG
DNT---NG-CTSAGPHFNP-HGKNHGAPSDSERHVGDLGNVKTDGNGVASVNISDKSLSL
FGPY-----SII---GRTIVVHAGTDDFGKG------------GNAESLKTGNAGARAAC
---GVIGISN---------
>Q96VL0_SOD_Cu-Zn_Eukaryota-Opisthokonta-Nucletmycea-Fungi-Dikarya-Ascomycota-Pezizomycotina-Sordariomycetes-Hypocreales-Ophiocordycipitaceae-Ophiocordyceps-Claviceps_purpurea
----------M----VKAVAVLDAKVGGTVVFEQESESAPTTITWDITGNDAGFHIHTFG
DNT---NG-CTSAGPHFNP-HGKTHGAPTDEARHVGDLGNLETDGQGNAKGSVKDEHVKL
GPH------SVI---GRTVVIHAGTDDLGKG------------DNEESLKTGNAGPRPAC
---GVIGISS---------
>P28758_SOD_Cu-Zn_Eukaryota-Opisthokonta-Nucletmycea-Fungi-Dikarya-Ascomycota-Taphrinomycotina-Schizosaccharomycetes-Schizosaccharomycetales-Schizosaccharomycetaceae-Schizosaccharomyces-Schizosaccharomyces_pombe
--------------MVRAVAVLDSKVSGVVTFEQVDQNSQVSVIVDLVGNDAGFHIHQFG
DNT----NGCTSAGPHFNPEG-KTHGDRTAAVRHVGDLGNLESDAQGNI---KTTFSDSV
ISLFGAN--SII---GRTIVIHAGEDDLGKG------------TSEESLKTGNAGARNAC
---GVIGIAV---------
>Q07449_SOD_Cu-Zn_Eukaryota-Opisthokonta-Holozoa-Metazoa_Animalia-Eumetazoa-Bilateria-Nematoda-Chromadorea-Spirurida-Onchocerca_volvulus
IVIFLSFLIMHGNGARRAVAVLDAGVSGIIYFQQGSGGSITTISGSVSGLTPGFHVHQYG
DQT----NGCTSAGDHYNP-FGKTHGGPNDRIKHIGDLGNIVAGANGVAEVYINSYDIKL
RGPL-----SVI---GHSLVVHANTDDLGQGTGN---------MREESLKTGNAGSRLAC
---GVIGIAAVS-------
>P24706_SOD_Cu-Zn_Eukaryota-Opisthokonta-Holozoa-Metazoa_Animalia-Eumetazoa-Bilateria-Nematoda-Chromadorea-Spirurida-Onchocerca_volvulus
-------------MSTNAIAVLGDTVSGIIRFKQDKEGLPTTVTGEVKGLTPGFHIHQYG
DTT----NGCISAGPHFNP-YNKTHGDRTDEIRHVGDLGNIEAGADGTAHISISDQHIQL
LGPN-----SII---GRSIVVHADQDDLGKGVGA---------KKDESLKTGNAGARVAC
---GIVAIGAAS-------
>A8XCP3_SOD_Cu-Zn_Eukaryota-Opisthokonta-Holozoa-Metazoa_Animalia-Eumetazoa-Bilateria-Nematoda-Chromadorea-Rhabditida-Caenorhabditis_briggsae
QVSNAIFPQAAQKMSNRAVAVLGDVVSGTIWITQNSESDPAVIEGEIKGLTPGFHVHQYG
DST----NGCLSAGPHFNP-FGKTHGGPNSETRHVGDLGNVEAGADGVAKVHITDKLITL
YGAN-----TVI---GRSMVVHAGQDDLGQGVGD---------KAEESAKTGNAGARAAC
---GVIALAAPQ-------
